# Supplementary material for: Synthesis and crystal structure of rac-2-(1,3-dioxo­isoindolin-2-yl)ethyl 4-methyl-N-phenyl-N′-(tri­iso­propyl­sil­yl)benzene­sulfondiimidoate: the first member of a new substance class
Source: Acta Crystallogr E Crystallogr Commun. 2022 Jun 10;78(Pt 7):699–702. doi: 10.1107/S2056989022005904 (PMC9260357; doi:10.1107/S2056989022005904)
Supplement: Supplementary file 1 [file e-78-00699-sup1.cif]

##############################################################################
#                                                                            #
# This CIF contains the data in a paper accepted for publication in          #
# Acta Crystallographica Section E. It conforms to the requirements of       #
# Notes for Authors for Acta Crystallographica Section E, and has been       #
# peer reviewed under the auspices of the IUCr Commission on Journals.       #
#                                                                            #
# Full details of the Crystallographic Information File format               #
# are given in the paper "The Crystallographic Information File (CIF):       #
# a New Standard Archive File for Crystallography" by S. R. Hall, F. H.      #
# Allen and I. D. Brown [Acta Cryst. (1991), A47, 655-685].                  #
#                                                                            #
# The current version of the core CIF dictionary is obtainable from          #
# ftp://ftp.iucr.org/pub/cif_core.dic.                                       #
#                                                                            #
# Software is freely available for graphical display of the structure(s)     #
# in this CIF. For information consult the CIF software page                 #
# http://www.iucr.org/resources/cif/software.                                #
#                                                                            #
# This file may be used for bona fide research purposes within the           #
# scientific community so long as proper attribution is given to the journal # 
# article from which it was obtained.                                        #
#                                                                            #
##############################################################################
data_I
_audit_creation_method
;
Olex2 1.3
(compiled 2020.11.12 svn.r5f609507 for OlexSys, GUI svn.r6408)
;
_journal_date_recd_electronic     2022-05-04
_journal_date_accepted     2022-06-02
_journal_name_full     'Acta Crystallographica, Section E'
_journal_year     2022
_journal_volume     78
_journal_issue      7
_journal_page_first     0
_journal_page_last     0
_journal_paper_category     GO
_journal_paper_doi     10.1107/S2056989022005904
_journal_coeditor_code     ZL5029
_publ_contact_author_name     'Reggelin, Michael'
_publ_contact_author_address
;
Alarich-Weiss-Stra\&se 4
64287 Darmstadt
Germany
;
_publ_contact_author_email     re@chemie.tu-darmstadt.de
_publ_contact_author_phone     '+49 6151 1623528'
_publ_section_title
;\
Synthesis and crystal structure of
<i>rac</i>-2-(1,3-dioxo-<i>iso</i>-indolin-2-yl)ethyl-4-methyl-<i>N</i>-\
phenyl-<i>N'</i>-(tri-<i>iso</i>-propylsilyl)benzenesulfondiimidoate: the
first member of a new substance class.
;
_publ_section_title_footnote     .
loop_
    _publ_author_name
    _publ_author_footnote
    _publ_author_address
    'Friedrich, Erik' .
;
Alarich-Weiss-Str. 4
64287 Darmstadt
Germany
;
    'Heinrich, Timo' .
;
Merck KGaA
Frankfurter Str. 250
64293 Darmstadt
Germany
;
    'Rosenberger, Lara' .
;
Merck KGaA
Frankfurter Str. 250
64293 Darmstadt
Germany
;
    'Krier, Mireille' .
;
Merck KGaA
Frankfurter Str. 250
64293 Darmstadt
Germany
;
    'Marek, Stephanie' .
;
Merck KGaA
Frankfurter Str. 250
64293 Darmstadt
Germany
;
    'Reggelin, Michael' .
;
Alarich-Weiss-Str. 4
64287 Darmstadt
Germany
;
_publ_section_synopsis
;\
The synthesis and crystal structure of
<i>rac</i>-2-[7-methyl-4-(4-methylphenyl)-4-(phenylimino)-6,6-bis(propan-2-\
yl)-3-oxa-4\l^6^-thia-5-aza-6-silaoct-4-en-1-yl]-2,3-dihydro-1<i>H</i>-\
isoindole-1,3-dione are reported.
;
_chemical_name_systematic
;\
<i>rac</i>-2-[7-Methyl-4-(4-methylphenyl)-4-(phenylimino)-6,6-bis(propan-2-yl)-\
3-oxa-4\l^6^-thia-5-aza-6-silaoct-4-en-1-yl]-2,3-dihydro-1<i>H</i>-isoindole-\
1,3-dione
;
_chemical_name_common     ?
_chemical_formula_moiety     'C32 H41 N3 O3 S Si'
_chemical_formula_sum     'C32 H41 N3 O3 S Si'
_chemical_formula_iupac     'C32 H41 N3 O3 S Si'
_chemical_formula_weight     575.83
_chemical_melting_point     ?
_space_group_crystal_system     triclinic
_space_group_name_H-M_alt     'P -1'
_space_group_name_Hall     '-P 1'
loop_
    _space_group_symop_operation_xyz
    'x, y, z'
    '-x, -y, -z'
_cell_length_a     8.6752(2)
_cell_length_b     8.8765(2)
_cell_length_c     20.2299(6)
_cell_angle_alpha     78.107(2)
_cell_angle_beta     87.922(2)
_cell_angle_gamma     89.512(2)
_cell_volume     1523.37(7)
_cell_formula_units_Z     2
_cell_measurement_reflns_used     4930
_cell_measurement_theta_min     4.4470
_cell_measurement_theta_max     72.0790
_cell_measurement_temperature     100.00(10)
_exptl_crystal_description     needle
_exptl_crystal_colour     colourless
_exptl_crystal_size_max     0.21
_exptl_crystal_size_mid     0.16
_exptl_crystal_size_min     0.06
_exptl_crystal_density_diffrn     1.255
_exptl_crystal_density_meas     ?
_exptl_crystal_density_method     ?
_exptl_crystal_F_000     616
loop_
    _exptl_crystal_face_index_h
    _exptl_crystal_face_index_k
    _exptl_crystal_face_index_l
    _exptl_crystal_face_perp_dist
    0 6 5 0.0920
    4 -4 -3 0.0830
    -5 -2 -3 0.0784
    5 2 3 0.0784
    0 -1 12 0.0226
    0 1 -12 0.0383
    1 -2 -13 0.0487
    1 2 12 0.0381
    -5 0 7 0.0779
    -3 -1 -11 0.0561
    2 1 -11 0.0581
    1 -6 -4 0.0883
_exptl_absorpt_coefficient_mu     1.612
_exptl_absorpt_correction_type     gaussian
_exptl_absorpt_process_details
;
(CrysAlisPro; Rigaku, 2021)
;
_exptl_absorpt_correction_T_min     0.555
_exptl_absorpt_correction_T_max     1.000
_diffrn_ambient_temperature     100.00(10)
_diffrn_source     'Rotating-anode X-ray tube'
_diffrn_radiation_type     'Cu K\a'
_diffrn_radiation_wavelength     1.54184
_diffrn_radiation_monochromator     mirror
_diffrn_measurement_device_type     'XtaLAB Synergy R, HyPix-Arc 150'
_diffrn_measurement_device     'four-circle diffractometer'
_diffrn_measurement_method     '\w scans'
_diffrn_detector     'Hybrid Pixel Array Detector'
_diffrn_detector_area_resol_mean     10.0000
_diffrn_reflns_number     28106
_diffrn_reflns_av_R_equivalents     0.0465
_diffrn_reflns_av_unetI/netI     0.0383
_diffrn_reflns_theta_min     4.470
_diffrn_reflns_theta_max     67.079
_diffrn_reflns_theta_full     67.079
_diffrn_measured_fraction_theta_max     0.991
_diffrn_measured_fraction_theta_full     0.991
_diffrn_reflns_limit_h_min     -10
_diffrn_reflns_limit_h_max     9
_diffrn_reflns_limit_k_min     -10
_diffrn_reflns_limit_k_max     10
_diffrn_reflns_limit_l_min     -24
_diffrn_reflns_limit_l_max     24
_diffrn_radiation_probe     x-ray
_refine_special_details     ?
_reflns_number_total     5410
_reflns_number_gt     4426
_reflns_threshold_expression     'I > 2\s(I)'
_refine_ls_structure_factor_coef     Fsqd
_refine_ls_matrix_type     full
_refine_ls_R_factor_all     0.0518
_refine_ls_R_factor_gt     0.0408
_refine_ls_wR_factor_gt     0.1030
_refine_ls_wR_factor_ref     0.1083
_refine_ls_goodness_of_fit_ref     1.054
_refine_ls_restrained_S_all     1.054
_refine_ls_number_reflns     5410
_refine_ls_number_parameters     368
_refine_ls_number_restraints     0
_refine_ls_hydrogen_treatment     constr
_refine_ls_weighting_scheme     calc
_refine_ls_weighting_details
              'w=1/[\s^2^(Fo^2^)+(0.0575P)^2^+0.4269P] where P=(Fo^2^+2Fc^2^)/3'
_atom_sites_solution_hydrogens     geom
_atom_sites_solution_primary     dual
_atom_sites_solution_secondary     ?
_refine_ls_shift/su_max     0.001
_refine_ls_shift/su_mean     0.000
_refine_diff_density_max     0.556
_refine_diff_density_min     -0.379
_refine_ls_extinction_method     none
_refine_ls_extinction_coef     .
loop_
    _atom_type_symbol
    _atom_type_description
    _atom_type_scat_dispersion_real
    _atom_type_scat_dispersion_imag
    _atom_type_scat_source
    'C' 'C' 0.0181 0.0091
                         'International Tables Vol C Tables 4.2.6.8 and 6.1.1.4'
    'H' 'H' 0.0000 0.0000
                         'International Tables Vol C Tables 4.2.6.8 and 6.1.1.4'
    'N' 'N' 0.0311 0.0180
                         'International Tables Vol C Tables 4.2.6.8 and 6.1.1.4'
    'O' 'O' 0.0492 0.0322
                         'International Tables Vol C Tables 4.2.6.8 and 6.1.1.4'
    'S' 'S' 0.3331 0.5567
                         'International Tables Vol C Tables 4.2.6.8 and 6.1.1.4'
    'Si' 'Si' 0.2541 0.3302
                         'International Tables Vol C Tables 4.2.6.8 and 6.1.1.4'
_computing_data_collection     'CrysAlisPro (Rigaku, 2021)'
_computing_cell_refinement     'CrysAlisPro (Rigaku, 2021)'
_computing_data_reduction     'CrysAlisPro (Rigaku, 2021)'
_computing_structure_solution     '<i>SHELXT2014/5</i> (Sheldrick, 2015a)'
_computing_structure_refinement     '<i>SHELXL2018/1</i> (Sheldrick, 2015b)'
_computing_molecular_graphics     'Mercury (Macrae et al., 2020)'
_computing_publication_material     '<i>OLEX2</i> (Dolomanov et al., 2009)'
loop_
    _atom_site_type_symbol
    _atom_site_label
    _atom_site_fract_x
    _atom_site_fract_y
    _atom_site_fract_z
    _atom_site_U_iso_or_equiv
    _atom_site_adp_type
    _atom_site_calc_flag
    _atom_site_occupancy
    _atom_site_disorder_assembly
    _atom_site_disorder_group
    S S1 0.64242(5) 0.36921(5) 0.76180(2) 0.01884(13) Uani d 1 . .
    Si Si 0.82253(6) 0.58177(6) 0.83046(3) 0.01969(14) Uani d 1 . .
    O O1 0.53274(15) 0.43170(15) 0.69843(7) 0.0213(3) Uani d 1 . .
    O O2 0.37133(16) 0.92827(16) 0.67134(7) 0.0286(3) Uani d 1 . .
    O O3 0.61871(16) 0.63745(16) 0.53826(7) 0.0293(3) Uani d 1 . .
    N N1 0.75807(18) 0.26207(18) 0.73756(9) 0.0224(4) Uani d 1 . .
    N N3 0.47858(18) 0.75010(18) 0.61476(8) 0.0220(4) Uani d 1 . .
    N N2 0.67766(18) 0.50250(18) 0.79249(8) 0.0215(4) Uani d 1 . .
    C C17 0.5169(2) 0.2380(2) 0.81561(10) 0.0191(4) Uani d 1 . .
    C C11 0.8812(2) 0.3081(2) 0.69029(10) 0.0215(4) Uani d 1 . .
    C C4 0.6598(2) 0.9038(2) 0.54781(10) 0.0238(4) Uani d 1 . .
    C C30 0.8671(2) 0.7773(2) 0.77709(11) 0.0249(5) Uani d 1 . .
    H H30 0.941234 0.829050 0.801923 0.030 Uiso calc 1 . .
    C C16 1.0089(2) 0.2104(2) 0.69474(11) 0.0252(5) Uani d 1 . .
    H H16 1.013655 0.123095 0.730762 0.030 Uiso calc 1 . .
    C C9 0.5850(2) 0.9926(2) 0.58821(10) 0.0247(4) Uani d 1 . .
    C C20 0.3301(2) 0.0244(2) 0.90149(11) 0.0252(5) Uani d 1 . .
    C C18 0.5129(2) 0.2342(2) 0.88389(10) 0.0227(4) Uani d 1 . .
    H H18 0.573253 0.304358 0.901627 0.027 Uiso calc 1 . .
    C C3 0.5901(2) 0.7473(2) 0.56355(10) 0.0226(4) Uani d 1 . .
    C C21 0.3360(2) 0.0304(2) 0.83209(11) 0.0268(5) Uani d 1 . .
    H H21 0.275146 -0.039010 0.814108 0.032 Uiso calc 1 . .
    C C10 0.4654(2) 0.8955(2) 0.63090(10) 0.0234(4) Uani d 1 . .
    C C12 0.8784(2) 0.4379(2) 0.63815(10) 0.0239(4) Uani d 1 . .
    H H12 0.792938 0.506435 0.634980 0.029 Uiso calc 1 . .
    C C22 0.4293(2) 0.1361(2) 0.78878(11) 0.0246(4) Uani d 1 . .
    H H22 0.433214 0.138741 0.741556 0.030 Uiso calc 1 . .
    C C1 0.4033(2) 0.5309(2) 0.70767(10) 0.0231(4) Uani d 1 . .
    H H1A 0.429808 0.598387 0.738910 0.028 Uiso calc 1 . .
    H H1B 0.312386 0.468228 0.727047 0.028 Uiso calc 1 . .
    C C19 0.4200(2) 0.1271(2) 0.92686(11) 0.0256(5) Uani d 1 . .
    H H19 0.417784 0.123993 0.974110 0.031 Uiso calc 1 . .
    C C24 0.9990(2) 0.4556(2) 0.83641(11) 0.0243(4) Uani d 1 . .
    H H24 1.024122 0.441481 0.789435 0.029 Uiso calc 1 . .
    C C2 0.3681(2) 0.6264(2) 0.63933(11) 0.0239(4) Uani d 1 . .
    H H2A 0.366244 0.558188 0.606327 0.029 Uiso calc 1 . .
    H H2B 0.263929 0.671795 0.641762 0.029 Uiso calc 1 . .
    C C13 0.9999(2) 0.4674(2) 0.59088(11) 0.0278(5) Uani d 1 . .
    H H13 0.997509 0.556827 0.555804 0.033 Uiso calc 1 . .
    C C27 0.7421(2) 0.5970(2) 0.91717(11) 0.0246(4) Uani d 1 . .
    H H27 0.750357 0.492007 0.946548 0.030 Uiso calc 1 . .
    C C8 0.6216(3) 1.1462(2) 0.58321(11) 0.0317(5) Uani d 1 . .
    H H8 0.570588 1.207038 0.610828 0.038 Uiso calc 1 . .
    C C28 0.5708(2) 0.6429(3) 0.91904(12) 0.0294(5) Uani d 1 . .
    H H28A 0.558879 0.749867 0.894987 0.044 Uiso calc 1 . .
    H H28B 0.533930 0.632856 0.966109 0.044 Uiso calc 1 . .
    H H28C 0.510518 0.575262 0.897214 0.044 Uiso calc 1 . .
    C C25 0.9721(2) 0.2933(2) 0.87942(12) 0.0296(5) Uani d 1 . .
    H H25A 0.947197 0.300481 0.926309 0.044 Uiso calc 1 . .
    H H25B 1.065707 0.231402 0.877778 0.044 Uiso calc 1 . .
    H H25C 0.886315 0.244644 0.861586 0.044 Uiso calc 1 . .
    C C5 0.7750(2) 0.9636(2) 0.50117(11) 0.0282(5) Uani d 1 . .
    H H5 0.826384 0.902115 0.473913 0.034 Uiso calc 1 . .
    C C15 1.1291(2) 0.2406(3) 0.64663(12) 0.0301(5) Uani d 1 . .
    H H15 1.215207 0.172932 0.649736 0.036 Uiso calc 1 . .
    C C14 1.1246(2) 0.3683(3) 0.59417(12) 0.0303(5) Uani d 1 . .
    H H14 1.206057 0.387532 0.560883 0.036 Uiso calc 1 . .
    C C7 0.7370(3) 1.2071(3) 0.53569(11) 0.0344(5) Uani d 1 . .
    H H7 0.764486 1.312400 0.530483 0.041 Uiso calc 1 . .
    C C23 0.2284(3) -0.0901(3) 0.94846(12) 0.0357(6) Uani d 1 . .
    H H23A 0.120046 -0.067014 0.938481 0.054 Uiso calc 1 . .
    H H23B 0.246165 -0.083527 0.995349 0.054 Uiso calc 1 . .
    H H23C 0.252958 -0.194293 0.942108 0.054 Uiso calc 1 . .
    C C26 1.1435(2) 0.5273(3) 0.85938(12) 0.0333(5) Uani d 1 . .
    H H26A 1.161285 0.629633 0.830942 0.050 Uiso calc 1 . .
    H H26B 1.233053 0.461466 0.855196 0.050 Uiso calc 1 . .
    H H26C 1.128079 0.536457 0.906621 0.050 Uiso calc 1 . .
    C C29 0.8374(3) 0.7056(3) 0.94995(12) 0.0371(6) Uani d 1 . .
    H H29A 0.945592 0.672665 0.951077 0.056 Uiso calc 1 . .
    H H29B 0.797407 0.702220 0.996161 0.056 Uiso calc 1 . .
    H H29C 0.829942 0.810909 0.923502 0.056 Uiso calc 1 . .
    C C6 0.8126(3) 1.1179(3) 0.49584(11) 0.0323(5) Uani d 1 . .
    H H6 0.891433 1.162922 0.464320 0.039 Uiso calc 1 . .
    C C31 0.7218(3) 0.8771(3) 0.76655(14) 0.0431(6) Uani d 1 . .
    H H31A 0.639953 0.820185 0.750234 0.065 Uiso calc 1 . .
    H H31B 0.744630 0.971775 0.733154 0.065 Uiso calc 1 . .
    H H31C 0.687716 0.903397 0.809501 0.065 Uiso calc 1 . .
    C C32 0.9431(3) 0.7677(3) 0.70892(13) 0.0485(7) Uani d 1 . .
    H H32A 1.035816 0.703364 0.716090 0.073 Uiso calc 1 . .
    H H32B 0.971724 0.871329 0.684381 0.073 Uiso calc 1 . .
    H H32C 0.870715 0.722351 0.682492 0.073 Uiso calc 1 . .
loop_
    _atom_site_aniso_label
    _atom_site_aniso_U_11
    _atom_site_aniso_U_22
    _atom_site_aniso_U_33
    _atom_site_aniso_U_12
    _atom_site_aniso_U_13
    _atom_site_aniso_U_23
    S1 0.0187(2) 0.0157(2) 0.0222(3) -0.00142(18) 0.00128(19) -0.00441(18)
    Si 0.0192(3) 0.0161(3) 0.0241(3) -0.0013(2) 0.0001(2) -0.0050(2)
    O1 0.0210(7) 0.0205(7) 0.0231(8) 0.0017(5) -0.0009(6) -0.0061(6)
    O2 0.0307(8) 0.0274(8) 0.0293(8) 0.0035(6) 0.0014(7) -0.0099(6)
    O3 0.0310(8) 0.0248(8) 0.0324(9) 0.0012(6) 0.0034(7) -0.0072(7)
    N1 0.0217(8) 0.0165(8) 0.0285(10) -0.0009(7) 0.0028(7) -0.0043(7)
    N3 0.0216(8) 0.0197(8) 0.0248(9) -0.0007(7) -0.0004(7) -0.0048(7)
    N2 0.0200(8) 0.0174(8) 0.0284(10) -0.0009(7) -0.0009(7) -0.0079(7)
    C17 0.0173(9) 0.0145(9) 0.0250(11) 0.0001(7) 0.0016(8) -0.0028(8)
    C11 0.0200(10) 0.0218(10) 0.0258(11) -0.0034(8) 0.0006(8) -0.0125(8)
    C4 0.0222(10) 0.0243(10) 0.0241(11) -0.0004(8) -0.0059(8) -0.0020(8)
    C30 0.0274(11) 0.0192(10) 0.0296(12) -0.0060(8) -0.0017(9) -0.0079(9)
    C16 0.0242(11) 0.0237(10) 0.0300(12) 0.0011(8) -0.0012(9) -0.0111(9)
    C9 0.0265(11) 0.0247(10) 0.0229(11) -0.0026(9) -0.0067(9) -0.0040(9)
    C20 0.0204(10) 0.0188(10) 0.0344(13) -0.0001(8) 0.0052(9) -0.0015(9)
    C18 0.0232(10) 0.0189(9) 0.0264(11) -0.0016(8) 0.0008(8) -0.0056(8)
    C3 0.0213(10) 0.0231(10) 0.0230(11) 0.0008(8) -0.0030(8) -0.0035(9)
    C21 0.0223(10) 0.0193(10) 0.0395(13) -0.0033(8) -0.0017(9) -0.0078(9)
    C10 0.0249(10) 0.0228(10) 0.0235(11) 0.0011(8) -0.0066(9) -0.0061(8)
    C12 0.0226(10) 0.0226(10) 0.0285(12) -0.0012(8) 0.0002(9) -0.0097(9)
    C22 0.0260(11) 0.0230(10) 0.0259(11) -0.0016(8) 0.0009(9) -0.0076(9)
    C1 0.0188(10) 0.0239(10) 0.0264(11) 0.0010(8) 0.0025(8) -0.0054(9)
    C19 0.0281(11) 0.0229(10) 0.0248(11) 0.0018(9) 0.0037(9) -0.0032(9)
    C24 0.0218(10) 0.0239(10) 0.0283(12) 0.0000(8) -0.0008(9) -0.0076(9)
    C2 0.0194(10) 0.0230(10) 0.0287(12) -0.0034(8) 0.0010(8) -0.0042(9)
    C13 0.0311(11) 0.0255(11) 0.0284(12) -0.0091(9) 0.0047(9) -0.0100(9)
    C27 0.0231(10) 0.0251(10) 0.0265(11) 0.0004(8) -0.0001(8) -0.0074(9)
    C8 0.0402(13) 0.0267(11) 0.0292(12) -0.0027(10) -0.0073(10) -0.0068(9)
    C28 0.0256(11) 0.0321(11) 0.0329(13) -0.0004(9) 0.0039(9) -0.0131(10)
    C25 0.0263(11) 0.0248(11) 0.0376(13) 0.0044(9) -0.0068(9) -0.0055(10)
    C5 0.0242(11) 0.0304(11) 0.0274(12) -0.0012(9) -0.0035(9) 0.0008(9)
    C15 0.0211(11) 0.0327(12) 0.0409(14) 0.0001(9) 0.0015(9) -0.0183(10)
    C14 0.0241(11) 0.0350(12) 0.0365(13) -0.0104(9) 0.0085(9) -0.0193(10)
    C7 0.0419(13) 0.0284(11) 0.0319(13) -0.0137(10) -0.0111(11) -0.0014(10)
    C23 0.0301(12) 0.0289(12) 0.0441(15) -0.0060(10) 0.0086(10) 0.0008(10)
    C26 0.0219(11) 0.0357(12) 0.0435(14) 0.0002(9) -0.0011(10) -0.0111(11)
    C29 0.0293(12) 0.0521(15) 0.0368(14) -0.0035(11) 0.0009(10) -0.0254(12)
    C6 0.0297(12) 0.0353(12) 0.0290(12) -0.0102(10) -0.0053(10) 0.0011(10)
    C31 0.0372(13) 0.0207(11) 0.0650(18) -0.0019(10) -0.0084(12) 0.0075(11)
    C32 0.0789(19) 0.0266(12) 0.0378(15) -0.0098(13) 0.0190(14) -0.0045(11)
_geom_special_details
;
 All esds (except the esd in the dihedral angle between two l.s. planes)
 are estimated using the full covariance matrix.  The cell esds are taken
 into account individually in the estimation of esds in distances, angles
 and torsion angles; correlations between esds in cell parameters are only
 used when they are defined by crystal symmetry.  An approximate (isotropic)
 treatment of cell esds is used for estimating esds involving l.s. planes.
;
loop_
    _geom_bond_atom_site_label_1
    _geom_bond_atom_site_label_2
    _geom_bond_site_symmetry_2
    _geom_bond_distance
    _geom_bond_publ_flag
    S1 N1 . 1.5139(16) y
    S1 N2 . 1.4838(16) y
    S1 O1 . 1.6257(14) y
    S1 C17 . 1.7718(19) y
    Si N2 . 1.7240(17) y
    Si C30 . 1.881(2) ?
    Si C24 . 1.882(2) ?
    Si C27 . 1.894(2) ?
    O1 C1 . 1.452(2) ?
    O2 C10 . 1.211(2) ?
    O3 C3 . 1.211(2) ?
    N1 C11 . 1.412(2) y
    N3 C3 . 1.396(2) ?
    N3 C10 . 1.398(2) ?
    N3 C2 . 1.459(2) ?
    C17 C18 . 1.374(3) ?
    C17 C22 . 1.392(3) ?
    C11 C16 . 1.394(3) ?
    C11 C12 . 1.394(3) ?
    C4 C9 . 1.388(3) ?
    C4 C3 . 1.489(3) ?
    C4 C5 . 1.380(3) ?
    C30 H30 . 1.0000 ?
    C30 C31 . 1.531(3) ?
    C30 C32 . 1.525(3) ?
    C16 H16 . 0.9500 ?
    C16 C15 . 1.389(3) ?
    C9 C10 . 1.486(3) ?
    C9 C8 . 1.385(3) ?
    C20 C21 . 1.393(3) ?
    C20 C19 . 1.392(3) ?
    C20 C23 . 1.507(3) ?
    C18 H18 . 0.9500 ?
    C18 C19 . 1.389(3) ?
    C21 H21 . 0.9500 ?
    C21 C22 . 1.387(3) ?
    C12 H12 . 0.9500 ?
    C12 C13 . 1.387(3) ?
    C22 H22 . 0.9500 ?
    C1 H1A . 0.9900 ?
    C1 H1B . 0.9900 ?
    C1 C2 . 1.505(3) ?
    C19 H19 . 0.9500 ?
    C24 H24 . 1.0000 ?
    C24 C25 . 1.537(3) ?
    C24 C26 . 1.539(3) ?
    C2 H2A . 0.9900 ?
    C2 H2B . 0.9900 ?
    C13 H13 . 0.9500 ?
    C13 C14 . 1.383(3) ?
    C27 H27 . 1.0000 ?
    C27 C28 . 1.539(3) ?
    C27 C29 . 1.539(3) ?
    C8 H8 . 0.9500 ?
    C8 C7 . 1.394(3) ?
    C28 H28A . 0.9800 ?
    C28 H28B . 0.9800 ?
    C28 H28C . 0.9800 ?
    C25 H25A . 0.9800 ?
    C25 H25B . 0.9800 ?
    C25 H25C . 0.9800 ?
    C5 H5 . 0.9500 ?
    C5 C6 . 1.392(3) ?
    C15 H15 . 0.9500 ?
    C15 C14 . 1.386(3) ?
    C14 H14 . 0.9500 ?
    C7 H7 . 0.9500 ?
    C7 C6 . 1.387(3) ?
    C23 H23A . 0.9800 ?
    C23 H23B . 0.9800 ?
    C23 H23C . 0.9800 ?
    C26 H26A . 0.9800 ?
    C26 H26B . 0.9800 ?
    C26 H26C . 0.9800 ?
    C29 H29A . 0.9800 ?
    C29 H29B . 0.9800 ?
    C29 H29C . 0.9800 ?
    C6 H6 . 0.9500 ?
    C31 H31A . 0.9800 ?
    C31 H31B . 0.9800 ?
    C31 H31C . 0.9800 ?
    C32 H32A . 0.9800 ?
    C32 H32B . 0.9800 ?
    C32 H32C . 0.9800 ?
loop_
    _geom_angle_atom_site_label_1
    _geom_angle_atom_site_label_2
    _geom_angle_atom_site_label_3
    _geom_angle_site_symmetry_1
    _geom_angle_site_symmetry_3
    _geom_angle
    _geom_angle_publ_flag
    O1 S1 C17 . . 101.13(8) ?
    N1 S1 O1 . . 105.93(8) y
    N1 S1 C17 . . 101.98(9) y
    N2 S1 O1 . . 107.27(8) y
    N2 S1 N1 . . 126.60(9) y
    N2 S1 C17 . . 111.06(9) ?
    N2 Si C30 . . 107.57(9) ?
    N2 Si C24 . . 110.09(9) ?
    S1 N2 Si . . 142.24(11) y
    N2 Si C27 . . 105.99(9) y
    C30 Si C24 . . 110.30(9) ?
    C30 Si C27 . . 111.23(9) ?
    C24 Si C27 . . 111.50(9) ?
    C1 O1 S1 . . 118.87(12) ?
    C11 N1 S1 . . 125.44(14) ?
    C3 N3 C10 . . 112.05(16) ?
    C3 N3 C2 . . 123.98(16) ?
    C10 N3 C2 . . 122.95(16) ?
    C18 C17 S1 . . 119.20(15) ?
    C18 C17 C22 . . 120.93(18) ?
    C22 C17 S1 . . 119.81(15) ?
    C16 C11 N1 . . 116.63(18) ?
    C12 C11 N1 . . 124.22(17) ?
    C12 C11 C16 . . 119.04(19) ?
    C9 C4 C3 . . 108.23(18) ?
    C5 C4 C9 . . 121.8(2) ?
    C5 C4 C3 . . 129.93(19) ?
    Si C30 H30 . . 107.8 ?
    C31 C30 Si . . 111.13(14) ?
    C31 C30 H30 . . 107.8 ?
    C32 C30 Si . . 112.26(14) ?
    C32 C30 H30 . . 107.8 ?
    C32 C30 C31 . . 110.0(2) ?
    C11 C16 H16 . . 119.9 ?
    C15 C16 C11 . . 120.2(2) ?
    C15 C16 H16 . . 119.9 ?
    C4 C9 C10 . . 108.12(18) ?
    C8 C9 C4 . . 121.5(2) ?
    C8 C9 C10 . . 130.3(2) ?
    C21 C20 C23 . . 121.1(2) ?
    C19 C20 C21 . . 118.59(18) ?
    C19 C20 C23 . . 120.3(2) ?
    C17 C18 H18 . . 120.2 ?
    C17 C18 C19 . . 119.65(19) ?
    C19 C18 H18 . . 120.2 ?
    O3 C3 N3 . . 125.02(18) ?
    O3 C3 C4 . . 129.27(19) ?
    N3 C3 C4 . . 105.70(16) ?
    C20 C21 H21 . . 119.4 ?
    C22 C21 C20 . . 121.12(19) ?
    C22 C21 H21 . . 119.4 ?
    O2 C10 N3 . . 124.20(19) ?
    O2 C10 C9 . . 129.97(19) ?
    N3 C10 C9 . . 105.82(17) ?
    C11 C12 H12 . . 119.9 ?
    C13 C12 C11 . . 120.15(19) ?
    C13 C12 H12 . . 119.9 ?
    C17 C22 H22 . . 120.5 ?
    C21 C22 C17 . . 118.94(19) ?
    C21 C22 H22 . . 120.5 ?
    O1 C1 H1A . . 110.2 ?
    O1 C1 H1B . . 110.2 ?
    O1 C1 C2 . . 107.48(15) ?
    H1A C1 H1B . . 108.5 ?
    C2 C1 H1A . . 110.2 ?
    C2 C1 H1B . . 110.2 ?
    C20 C19 H19 . . 119.6 ?
    C18 C19 C20 . . 120.8(2) ?
    C18 C19 H19 . . 119.6 ?
    Si C24 H24 . . 106.0 ?
    C25 C24 Si . . 113.53(14) ?
    C25 C24 H24 . . 106.0 ?
    C25 C24 C26 . . 110.03(18) ?
    C26 C24 Si . . 114.45(14) ?
    C26 C24 H24 . . 106.0 ?
    N3 C2 C1 . . 113.82(17) ?
    N3 C2 H2A . . 108.8 ?
    N3 C2 H2B . . 108.8 ?
    C1 C2 H2A . . 108.8 ?
    C1 C2 H2B . . 108.8 ?
    H2A C2 H2B . . 107.7 ?
    C12 C13 H13 . . 119.6 ?
    C14 C13 C12 . . 120.8(2) ?
    C14 C13 H13 . . 119.6 ?
    Si C27 H27 . . 106.6 ?
    C28 C27 Si . . 114.45(15) ?
    C28 C27 H27 . . 106.6 ?
    C29 C27 Si . . 112.48(14) ?
    C29 C27 H27 . . 106.6 ?
    C29 C27 C28 . . 109.50(17) ?
    C9 C8 H8 . . 121.6 ?
    C9 C8 C7 . . 116.8(2) ?
    C7 C8 H8 . . 121.6 ?
    C27 C28 H28A . . 109.5 ?
    C27 C28 H28B . . 109.5 ?
    C27 C28 H28C . . 109.5 ?
    H28A C28 H28B . . 109.5 ?
    H28A C28 H28C . . 109.5 ?
    H28B C28 H28C . . 109.5 ?
    C24 C25 H25A . . 109.5 ?
    C24 C25 H25B . . 109.5 ?
    C24 C25 H25C . . 109.5 ?
    H25A C25 H25B . . 109.5 ?
    H25A C25 H25C . . 109.5 ?
    H25B C25 H25C . . 109.5 ?
    C4 C5 H5 . . 121.5 ?
    C4 C5 C6 . . 117.0(2) ?
    C6 C5 H5 . . 121.5 ?
    C16 C15 H15 . . 119.7 ?
    C14 C15 C16 . . 120.6(2) ?
    C14 C15 H15 . . 119.7 ?
    C13 C14 C15 . . 119.2(2) ?
    C13 C14 H14 . . 120.4 ?
    C15 C14 H14 . . 120.4 ?
    C8 C7 H7 . . 119.2 ?
    C6 C7 C8 . . 121.6(2) ?
    C6 C7 H7 . . 119.2 ?
    C20 C23 H23A . . 109.5 ?
    C20 C23 H23B . . 109.5 ?
    C20 C23 H23C . . 109.5 ?
    H23A C23 H23B . . 109.5 ?
    H23A C23 H23C . . 109.5 ?
    H23B C23 H23C . . 109.5 ?
    C24 C26 H26A . . 109.5 ?
    C24 C26 H26B . . 109.5 ?
    C24 C26 H26C . . 109.5 ?
    H26A C26 H26B . . 109.5 ?
    H26A C26 H26C . . 109.5 ?
    H26B C26 H26C . . 109.5 ?
    C27 C29 H29A . . 109.5 ?
    C27 C29 H29B . . 109.5 ?
    C27 C29 H29C . . 109.5 ?
    H29A C29 H29B . . 109.5 ?
    H29A C29 H29C . . 109.5 ?
    H29B C29 H29C . . 109.5 ?
    C5 C6 H6 . . 119.4 ?
    C7 C6 C5 . . 121.2(2) ?
    C7 C6 H6 . . 119.4 ?
    C30 C31 H31A . . 109.5 ?
    C30 C31 H31B . . 109.5 ?
    C30 C31 H31C . . 109.5 ?
    H31A C31 H31B . . 109.5 ?
    H31A C31 H31C . . 109.5 ?
    H31B C31 H31C . . 109.5 ?
    C30 C32 H32A . . 109.5 ?
    C30 C32 H32B . . 109.5 ?
    C30 C32 H32C . . 109.5 ?
    H32A C32 H32B . . 109.5 ?
    H32A C32 H32C . . 109.5 ?
    H32B C32 H32C . . 109.5 ?
loop_
    _geom_torsion_atom_site_label_1
    _geom_torsion_atom_site_label_2
    _geom_torsion_atom_site_label_3
    _geom_torsion_atom_site_label_4
    _geom_torsion_site_symmetry_1
    _geom_torsion_site_symmetry_2
    _geom_torsion_site_symmetry_3
    _geom_torsion_site_symmetry_4
    _geom_torsion
    _geom_torsion_publ_flag
    S1 O1 C1 C2 . . . . 154.80(13) ?
    S1 N1 C11 C16 . . . . 153.82(16) ?
    S1 N1 C11 C12 . . . . -30.1(3) ?
    S1 C17 C18 C19 . . . . -177.16(14) ?
    S1 C17 C22 C21 . . . . 177.63(15) ?
    O1 S1 N1 C11 . . . . 71.56(18) ?
    O1 S1 N2 Si . . . . -143.37(17) ?
    O1 S1 C17 C18 . . . . -138.15(15) ?
    O1 S1 C17 C22 . . . . 44.69(16) ?
    O1 C1 C2 N3 . . . . -74.8(2) ?
    N1 S1 O1 C1 . . . . 176.34(13) ?
    N1 S1 N2 Si . . . . -17.3(2) ?
    N1 S1 C17 C18 . . . . 112.72(16) ?
    N1 S1 C17 C22 . . . . -64.45(17) ?
    N1 C11 C16 C15 . . . . 174.52(18) ?
    N1 C11 C12 C13 . . . . -174.88(18) ?
    N2 S1 O1 C1 . . . . -46.09(15) ?
    N2 S1 N1 C11 . . . . -55.1(2) ?
    N2 S1 C17 C18 . . . . -24.57(18) ?
    N2 S1 C17 C22 . . . . 158.26(15) ?
    N2 Si C30 C31 . . . . 55.01(18) ?
    N2 Si C30 C32 . . . . -68.60(19) ?
    N2 Si C24 C25 . . . . -61.52(17) ?
    N2 Si C24 C26 . . . . 171.01(15) ?
    N2 Si C27 C28 . . . . -38.05(17) ?
    N2 Si C27 C29 . . . . -163.87(15) ?
    C17 S1 O1 C1 . . . . 70.31(14) ?
    C17 S1 N1 C11 . . . . 176.97(17) ?
    C17 S1 N2 Si . . . . 106.97(18) ?
    C17 C18 C19 C20 . . . . -0.5(3) ?
    C11 C16 C15 C14 . . . . 0.6(3) ?
    C11 C12 C13 C14 . . . . 0.7(3) ?
    C4 C9 C10 O2 . . . . -177.3(2) ?
    C4 C9 C10 N3 . . . . 1.7(2) ?
    C4 C9 C8 C7 . . . . 0.0(3) ?
    C4 C5 C6 C7 . . . . -0.1(3) ?
    C30 Si N2 S1 . . . . 119.40(18) ?
    C30 Si C24 C25 . . . . 179.92(15) ?
    C30 Si C24 C26 . . . . 52.46(18) ?
    C30 Si C27 C28 . . . . 78.57(17) ?
    C30 Si C27 C29 . . . . -47.24(18) ?
    C16 C11 C12 C13 . . . . 1.1(3) ?
    C16 C15 C14 C13 . . . . 1.2(3) ?
    C9 C4 C3 O3 . . . . 177.6(2) ?
    C9 C4 C3 N3 . . . . -1.7(2) ?
    C9 C4 C5 C6 . . . . -0.5(3) ?
    C9 C8 C7 C6 . . . . -0.7(3) ?
    C20 C21 C22 C17 . . . . -0.5(3) ?
    C18 C17 C22 C21 . . . . 0.5(3) ?
    C3 N3 C10 O2 . . . . 176.21(19) ?
    C3 N3 C10 C9 . . . . -2.9(2) ?
    C3 N3 C2 C1 . . . . 105.9(2) ?
    C3 C4 C9 C10 . . . . 0.0(2) ?
    C3 C4 C9 C8 . . . . -177.80(19) ?
    C3 C4 C5 C6 . . . . 177.5(2) ?
    C21 C20 C19 C18 . . . . 0.4(3) ?
    C10 N3 C3 O3 . . . . -176.40(19) ?
    C10 N3 C3 C4 . . . . 2.9(2) ?
    C10 N3 C2 C1 . . . . -86.5(2) ?
    C10 C9 C8 C7 . . . . -177.2(2) ?
    C12 C11 C16 C15 . . . . -1.8(3) ?
    C12 C13 C14 C15 . . . . -1.8(3) ?
    C22 C17 C18 C19 . . . . 0.0(3) ?
    C19 C20 C21 C22 . . . . 0.1(3) ?
    C24 Si N2 S1 . . . . -0.8(2) ?
    C24 Si C30 C31 . . . . 175.10(16) ?
    C24 Si C30 C32 . . . . 51.5(2) ?
    C24 Si C27 C28 . . . . -157.85(14) ?
    C24 Si C27 C29 . . . . 76.34(17) ?
    C2 N3 C3 O3 . . . . -7.7(3) ?
    C2 N3 C3 C4 . . . . 171.58(17) ?
    C2 N3 C10 O2 . . . . 7.4(3) ?
    C2 N3 C10 C9 . . . . -171.74(17) ?
    C27 Si N2 S1 . . . . -121.54(18) ?
    C27 Si C30 C31 . . . . -60.64(18) ?
    C27 Si C30 C32 . . . . 175.74(17) ?
    C27 Si C24 C25 . . . . 55.82(18) ?
    C27 Si C24 C26 . . . . -71.65(18) ?
    C8 C9 C10 O2 . . . . 0.2(4) ?
    C8 C9 C10 N3 . . . . 179.2(2) ?
    C8 C7 C6 C5 . . . . 0.7(3) ?
    C5 C4 C9 C10 . . . . 178.36(18) ?
    C5 C4 C9 C8 . . . . 0.6(3) ?
    C5 C4 C3 O3 . . . . -0.7(4) ?
    C5 C4 C3 N3 . . . . -179.9(2) ?
    C23 C20 C21 C22 . . . . 179.82(19) ?
    C23 C20 C19 C18 . . . . -179.31(18) ?
loop_
    _geom_hbond_atom_site_label_D
    _geom_hbond_atom_site_label_H
    _geom_hbond_atom_site_label_A
    _geom_hbond_site_symmetry_A
    _geom_hbond_distance_DH
    _geom_hbond_distance_HA
    _geom_hbond_distance_DA
    _geom_hbond_angle_DHA
    C15 H15 O2 1_645 0.95 2.52 3.429(3) 160
    C22 H22 O2 1_545 0.95 2.639 3.348(3) 132
    C14 H14 O3 2_766 0.95 2.52 3.429(3) 161
    C31 H31B N1 1_565 0.98 2.60 3.361(3) 135
_shelx_space_group_comment
;
The symmetry employed for this shelxl refinement is uniquely defined
by the following loop, which should always be used as a source of
symmetry information in preference to the above space-group names.
They are only intended as comments.
;
_shelx_estimated_absorpt_T_min     0.728
_shelx_estimated_absorpt_T_max     0.910
_shelx_hkl_file
;
 -10  -2  -1   29.93    5.60
 -10  -2   0   32.23    5.67
 -10  -2   1   45.97    6.10
 -10  -2   2   28.65    4.83
 -10  -1  -7    6.99    3.95
 -10  -1  -6    8.11    4.20
 -10  -1  -5   49.14    7.40
 -10  -1  -4   97.77    9.49
 -10  -1  -3   28.04    5.15
 -10  -1  -3   29.41    5.97
 -10  -1  -2    4.21    4.18
 -10  -1  -1    9.20    4.48
 -10  -1   0   44.42    6.56
 -10  -1   1   94.93    8.86
 -10  -1   2   14.95    4.80
 -10  -1   2   23.12    4.63
 -10  -1   3   49.62    6.35
 -10  -1   3   43.85    5.77
 -10  -1   4    9.46    4.03
 -10  -1   4   14.46    3.85
 -10   0  -7  106.84    9.33
 -10   0  -6    6.39    4.75
 -10   0  -5    6.69    4.64
 -10   0  -5    5.59    4.70
 -10   0  -4   58.18    6.60
 -10   0  -4   54.36    7.51
 -10   0  -3   10.31    4.83
 -10   0  -3    7.74    5.75
 -10   0  -3   -6.06    5.67
 -10   0  -2  186.58   12.30
 -10   0  -2  167.44   12.82
 -10   0  -2  180.42   14.01
 -10   0  -1    9.30    4.68
 -10   0  -1    8.02    5.89
 -10   0  -1   13.85    4.46
 -10   0   0   18.99    5.51
 -10   0   0   20.53    4.70
 -10   0   0   18.89    6.29
 -10   0   1  109.14    9.22
 -10   0   1  100.69   10.34
 -10   0   2   36.79    5.95
 -10   0   2   31.04    5.23
 -10   0   2   20.10    6.05
 -10   0   3    7.17    3.85
 -10   0   3    6.21    4.43
 -10   0   3   -0.62    4.17
 -10   0   4    1.60    3.28
 -10   0   4   11.31    4.31
 -10   0   5    3.52    3.36
 -10   0   5    4.42    4.28
 -10   0   5    2.52    3.33
 -10   1  -6    6.92    4.70
 -10   1  -6   14.96    5.00
 -10   1  -5   59.15    7.28
 -10   1  -5   48.29    6.97
 -10   1  -4   -0.91    3.48
 -10   1  -4    7.65    4.71
 -10   1  -4    9.79    4.79
 -10   1  -3    2.52    3.58
 -10   1  -3    1.47    4.98
 -10   1  -3   -1.30    4.38
 -10   1  -2    8.68    3.90
 -10   1  -2    3.78    4.53
 -10   1  -2    3.81    4.78
 -10   1  -1   14.86    4.60
 -10   1  -1   17.88    5.65
 -10   1  -1   13.06    4.85
 -10   1   0   42.75    6.08
 -10   1   0   48.34    7.42
 -10   1   0   48.34    6.23
 -10   1   1   -1.21    4.64
 -10   1   1    5.32    5.49
 -10   1   2    1.22    4.22
 -10   1   2   15.14    5.73
 -10   1   3   22.96    5.49
 -10   1   3   29.55    4.77
 -10   1   3   20.49    5.67
 -10   1   4    0.59    4.24
 -10   1   4    3.07    3.46
 -10   1   4   -0.58    4.06
 -10   1   5   17.48    4.40
 -10   1   5   24.77    5.03
 -10   2  -3   -1.44    2.90
 -10   2  -3   -4.49    4.57
 -10   2  -3    2.91    4.03
 -10   2  -2   38.02    4.86
 -10   2  -2   39.20    6.45
 -10   2  -2   27.74    5.48
 -10   2  -1   21.73    4.33
 -10   2  -1    7.00    5.08
 -10   2  -1    6.93    4.21
 -10   2   0   50.97    6.04
 -10   2   0   63.96    7.90
 -10   2   1   -0.52    3.74
 -10   2   1   -0.71    4.71
 -10   2   2   24.84    4.97
 -10   2   2   33.40    6.30
 -10   2   3   92.54    8.15
 -10   2   3   90.67    9.17
 -10   2   4    2.10    3.94
 -10   2   4   10.91    4.56
  -9  -5  -3   66.18    7.06
  -9  -5  -2    5.33    3.67
  -9  -5  -1    0.53    3.43
  -9  -5   0    3.67    3.77
  -9  -5   1   18.19    4.35
  -9  -4  -3    0.66    4.09
  -9  -4  -2   29.42    5.82
  -9  -4  -1   -1.33    4.34
  -9  -4   0    4.61    3.87
  -9  -4   1   10.26    4.72
  -9  -4   2   -0.61    3.75
  -9  -4   3    9.19    4.11
  -9  -4   4    3.11    3.62
  -9  -4   5  141.14    9.50
  -9  -3 -11   32.13    5.25
  -9  -3 -10  105.64    9.10
  -9  -3  -9   42.86    6.43
  -9  -3  -3   44.53    7.07
  -9  -3  -2   39.94    6.90
  -9  -3  -2   38.93    6.81
  -9  -3  -1   64.94    8.16
  -9  -3  -1   63.25    8.19
  -9  -3   0   53.21    6.63
  -9  -3   0   50.46    7.19
  -9  -3   0   49.02    7.35
  -9  -3   1    4.94    4.63
  -9  -3   1    0.63    4.45
  -9  -3   1    8.14    4.65
  -9  -3   2  114.15    9.30
  -9  -3   2  142.16    9.97
  -9  -3   2  109.57    9.91
  -9  -3   2  112.32   10.01
  -9  -3   3   16.07    4.29
  -9  -3   3    9.12    4.67
  -9  -3   3    8.99    3.88
  -9  -3   3    4.08    4.72
  -9  -3   4   54.48    6.26
  -9  -3   4   59.06    6.48
  -9  -3   4   57.94    6.28
  -9  -3   4   43.33    6.48
  -9  -3   5   47.87    5.62
  -9  -3   5   37.20    5.24
  -9  -3   5   36.28    5.58
  -9  -3   6    4.82    3.16
  -9  -3   6   -0.98    3.07
  -9  -3   6    3.29    3.01
  -9  -3   7   46.51    5.15
  -9  -3   7   47.53    5.22
  -9  -2 -12   40.65    5.21
  -9  -2 -11   22.46    4.55
  -9  -2 -10  129.47   10.29
  -9  -2 -10  134.15   10.90
  -9  -2  -9    8.23    4.76
  -9  -2  -9    0.77    4.73
  -9  -2  -8   86.62    9.00
  -9  -2  -8   73.12    9.04
  -9  -2  -7   56.38    8.49
  -9  -2  -6    2.76    5.34
  -9  -2  -5   -1.62    4.54
  -9  -2  -5   11.19    5.96
  -9  -2  -4   53.75    7.81
  -9  -2  -4   52.28    8.29
  -9  -2  -3   62.13    8.72
  -9  -2  -3   45.98    8.36
  -9  -2  -3   54.82    9.67
  -9  -2  -2  551.88   28.37
  -9  -2  -2  502.20   28.22
  -9  -2  -2  524.15   29.63
  -9  -2  -1    6.80    4.94
  -9  -2  -1    6.20    4.16
  -9  -2  -1   10.63    5.14
  -9  -2  -1    4.06    6.25
  -9  -2  -1    5.94    5.33
  -9  -2   0    4.66    4.26
  -9  -2   0    5.93    5.32
  -9  -2   0    7.01    4.67
  -9  -2   0    1.63    4.87
  -9  -2   0    6.86    6.27
  -9  -2   1    1.55    4.27
  -9  -2   1    7.54    4.81
  -9  -2   1   -3.08    5.34
  -9  -2   1    4.80    4.79
  -9  -2   2   28.57    5.96
  -9  -2   2   32.76    6.61
  -9  -2   2   27.41    5.81
  -9  -2   2   19.45    5.78
  -9  -2   3   31.98    6.12
  -9  -2   3   41.90    6.31
  -9  -2   3   40.86    7.28
  -9  -2   3   29.78    6.02
  -9  -2   4   40.87    6.28
  -9  -2   4   26.54    6.19
  -9  -2   4   31.33    6.13
  -9  -2   4   34.13    6.18
  -9  -2   4   44.55    6.48
  -9  -2   5    7.23    4.74
  -9  -2   5   -0.70    4.42
  -9  -2   5    1.34    4.26
  -9  -2   5    3.11    3.87
  -9  -2   5    1.51    4.14
  -9  -2   6    7.07    3.98
  -9  -2   6   20.11    5.16
  -9  -2   6   16.52    4.65
  -9  -2   6    9.55    3.62
  -9  -2   6   13.67    4.70
  -9  -2   7    5.63    4.07
  -9  -2   7    6.44    4.12
  -9  -2   7    9.41    4.90
  -9  -2   8    0.56    3.31
  -9  -2   8   -0.58    3.65
  -9  -2   8    4.86    3.45
  -9  -2   9    3.90    3.12
  -9  -2   9   -2.01    3.10
  -9  -1 -12   26.15    4.81
  -9  -1 -11   18.58    5.70
  -9  -1 -10    2.91    4.61
  -9  -1  -9   10.46    5.87
  -9  -1  -8    5.22    5.05
  -9  -1  -7    2.78    5.33
  -9  -1  -7   -0.95    6.05
  -9  -1  -6    0.80    4.81
  -9  -1  -6    1.93    5.60
  -9  -1  -6   -0.99    5.81
  -9  -1  -5    4.16    4.89
  -9  -1  -5   13.81    6.14
  -9  -1  -5    7.17    6.38
  -9  -1  -4   37.81    7.22
  -9  -1  -4   22.11    7.73
  -9  -1  -3  183.56   14.05
  -9  -1  -3  170.28   14.59
  -9  -1  -3  175.66   15.45
  -9  -1  -2  159.88   13.28
  -9  -1  -2  161.34   12.86
  -9  -1  -2  142.83   14.28
  -9  -1  -2  147.36   13.52
  -9  -1  -1  268.59   17.94
  -9  -1  -1  291.23   17.83
  -9  -1  -1  257.51   19.26
  -9  -1  -1  273.50   18.37
  -9  -1   0  332.60   19.26
  -9  -1   0  310.13   19.73
  -9  -1   0  340.09   19.36
  -9  -1   0  294.53   19.25
  -9  -1   0  304.66   20.89
  -9  -1   1   52.28    7.21
  -9  -1   1   45.65    7.08
  -9  -1   1   37.46    7.35
  -9  -1   1   41.90    8.27
  -9  -1   1   40.95    7.08
  -9  -1   2   50.42    7.40
  -9  -1   2   26.29    6.48
  -9  -1   2   38.63    6.70
  -9  -1   2   41.59    7.93
  -9  -1   3   -0.88    4.49
  -9  -1   3   -3.32    4.50
  -9  -1   3   -5.94    5.61
  -9  -1   3   -3.58    5.91
  -9  -1   3    4.47    5.46
  -9  -1   4   62.04    8.09
  -9  -1   4   79.83    9.09
  -9  -1   4   67.79    8.35
  -9  -1   4   62.74    8.12
  -9  -1   4   95.58    9.71
  -9  -1   4   40.92    7.53
  -9  -1   5   16.50    5.99
  -9  -1   5   29.43    6.37
  -9  -1   5   30.92    6.03
  -9  -1   5   16.91    5.75
  -9  -1   5   29.65    5.58
  -9  -1   6   -0.76    4.15
  -9  -1   6   -0.79    4.58
  -9  -1   6   -4.09    5.18
  -9  -1   7    4.36    4.13
  -9  -1   7    4.80    4.49
  -9  -1   7   -0.75    4.54
  -9  -1   7    1.56    4.52
  -9  -1   8    5.29    4.22
  -9  -1   8   -2.80    4.56
  -9  -1   8   -0.68    3.77
  -9  -1   8    4.38    4.37
  -9  -1   9   19.09    4.74
  -9  -1   9   12.31    4.65
  -9  -1   9   23.93    5.26
  -9  -1  10   66.65    6.50
  -9  -1  10   49.45    6.22
  -9  -1  10   61.13    6.59
  -9   0 -12   11.48    4.35
  -9   0 -11   27.68    5.65
  -9   0 -10    5.79    4.71
  -9   0  -9    6.44    5.15
  -9   0  -8   89.30    9.65
  -9   0  -8   85.87   10.05
  -9   0  -7    3.75    5.66
  -9   0  -7    4.63    5.92
  -9   0  -6    0.76    4.63
  -9   0  -6   -0.98    5.46
  -9   0  -6   11.70    6.50
  -9   0  -5  225.85   15.36
  -9   0  -5  224.98   16.95
  -9   0  -5  233.50   17.23
  -9   0  -4    1.69    5.11
  -9   0  -4    2.08    6.76
  -9   0  -4   -1.02    6.09
  -9   0  -3  214.18   15.07
  -9   0  -3  200.08   16.59
  -9   0  -3  183.70   15.67
  -9   0  -2   54.01    8.12
  -9   0  -2   66.89    9.07
  -9   0  -2   42.17    8.76
  -9   0  -1   32.73    8.25
  -9   0  -1   52.10    8.17
  -9   0   0   15.08    5.66
  -9   0   0   26.04    5.82
  -9   0   0   16.18    6.17
  -9   0   0    9.77    6.40
  -9   0   1    8.46    5.28
  -9   0   1   13.57    5.90
  -9   0   1   15.61    5.75
  -9   0   1   12.62    5.35
  -9   0   1   12.77    6.32
  -9   0   2   19.67    6.05
  -9   0   2   12.30    6.04
  -9   0   2   19.80    6.62
  -9   0   2   18.14    5.94
  -9   0   2   29.73    7.45
  -9   0   3   54.65    8.22
  -9   0   3   55.41    8.22
  -9   0   3   67.73    9.01
  -9   0   3   53.34    7.80
  -9   0   3   58.20    7.85
  -9   0   3   38.74    8.02
  -9   0   4    8.61    4.99
  -9   0   4   19.72    6.06
  -9   0   4   22.76    5.75
  -9   0   4   23.25    6.53
  -9   0   4   24.23    5.81
  -9   0   4   20.59    5.86
  -9   0   5  199.90   14.27
  -9   0   5  197.95   13.95
  -9   0   5  179.02   13.69
  -9   0   5  186.89   13.63
  -9   0   5  183.83   14.31
  -9   0   5  156.94   13.64
  -9   0   6   68.64    8.22
  -9   0   6   77.43    8.69
  -9   0   6   67.00    8.78
  -9   0   6   60.20    8.03
  -9   0   6   65.61    8.37
  -9   0   7   81.81    9.48
  -9   0   7   74.98    8.77
  -9   0   7   94.71    9.12
  -9   0   7   94.76    9.14
  -9   0   7   99.96    9.63
  -9   0   8   38.23    6.35
  -9   0   8   20.47    5.87
  -9   0   8   35.78    6.34
  -9   0   8   34.85    6.21
  -9   0   8   43.32    6.11
  -9   0   9   17.14    4.94
  -9   0   9   16.68    4.81
  -9   0   9   18.62    5.33
  -9   0   9   19.39    5.06
  -9   0   9   20.65    4.63
  -9   0  10   49.11    6.30
  -9   0  10   51.75    5.97
  -9   0  10   41.50    6.17
  -9   0  10   45.92    6.29
  -9   1 -11   35.86    6.14
  -9   1 -10   31.25    6.43
  -9   1  -9   12.20    5.84
  -9   1  -9   21.67    5.68
  -9   1  -8   68.52    9.16
  -9   1  -8   74.23    8.89
  -9   1  -7   25.79    6.27
  -9   1  -7   18.00    6.47
  -9   1  -6   52.93    6.97
  -9   1  -6   34.79    7.46
  -9   1  -6   50.45    8.54
  -9   1  -5    2.90    4.08
  -9   1  -5    1.92    5.34
  -9   1  -5   -0.99    5.68
  -9   1  -4   26.65    6.85
  -9   1  -4   27.29    6.13
  -9   1  -4   24.97    6.89
  -9   1  -4   31.15    7.48
  -9   1  -3   37.92    7.44
  -9   1  -3   24.70    6.27
  -9   1  -3   30.07    7.30
  -9   1  -3   47.41    8.98
  -9   1  -2   32.42    6.83
  -9   1  -2   13.72    5.39
  -9   1  -2   13.78    6.11
  -9   1  -2   27.43    7.61
  -9   1  -1   11.06    5.58
  -9   1  -1   11.50    5.91
  -9   1  -1    8.28    5.21
  -9   1  -1    5.36    5.96
  -9   1  -1   11.42    5.76
  -9   1   0  119.91   11.29
  -9   1   0  114.16   11.19
  -9   1   0  124.07   11.34
  -9   1   0  104.98   10.28
  -9   1   0  126.17   12.72
  -9   1   1   66.26    8.46
  -9   1   1   43.19    7.72
  -9   1   1   54.70    7.65
  -9   1   1   47.48    7.57
  -9   1   1   36.79    7.72
  -9   1   1   46.11    8.90
  -9   1   1   27.26    6.99
  -9   1   2  154.49   13.46
  -9   1   2  183.72   13.81
  -9   1   2  170.79   12.96
  -9   1   2  164.65   13.80
  -9   1   2  195.39   13.68
  -9   1   2  147.69   14.42
  -9   1   3   -4.06    5.50
  -9   1   3    2.72    5.31
  -9   1   3    4.23    4.59
  -9   1   3    8.43    5.55
  -9   1   3   -3.33    4.62
  -9   1   3   -6.03    6.19
  -9   1   4   17.52    6.09
  -9   1   4   32.16    6.82
  -9   1   4   16.79    5.62
  -9   1   4   27.07    6.99
  -9   1   4   27.12    6.01
  -9   1   4   27.47    7.09
  -9   1   5  128.77   11.36
  -9   1   5  123.43   11.59
  -9   1   5  125.68   10.98
  -9   1   5  141.29   12.24
  -9   1   5  120.80   10.61
  -9   1   5  105.26   11.51
  -9   1   6  107.70   10.08
  -9   1   6  115.98   10.46
  -9   1   6  102.66   10.67
  -9   1   6  104.78    9.83
  -9   1   6   89.46    9.37
  -9   1   6   86.84    9.60
  -9   1   7   59.32    7.38
  -9   1   7   57.36    7.19
  -9   1   7   54.15    8.27
  -9   1   7   52.34    7.38
  -9   1   7   63.06    8.02
  -9   1   8    2.39    4.77
  -9   1   8   -4.28    4.39
  -9   1   8    0.74    4.36
  -9   1   8    6.01    4.27
  -9   1   8    3.82    4.34
  -9   1   9   50.95    7.08
  -9   1   9   56.79    6.94
  -9   1   9   58.32    7.10
  -9   1   9   37.16    6.45
  -9   1   9   59.39    7.18
  -9   1  10   18.06    4.42
  -9   1  10   11.19    4.25
  -9   1  10   18.04    5.00
  -9   1  10   16.25    4.37
  -9   1  10   17.40    4.46
  -9   1  11   14.79    4.31
  -9   1  11   14.68    4.03
  -9   1  11   11.38    4.08
  -9   1  11   16.47    4.14
  -9   2 -10   22.34    5.33
  -9   2  -9   20.28    5.51
  -9   2  -8  105.44   10.02
  -9   2  -8   86.06    8.98
  -9   2  -7    2.96    4.86
  -9   2  -7    3.28    5.29
  -9   2  -6   -2.45    5.48
  -9   2  -6   -4.37    4.97
  -9   2  -5    8.48    5.37
  -9   2  -5   -1.84    5.83
  -9   2  -5    1.75    5.02
  -9   2  -4   68.54    8.63
  -9   2  -4   40.07    6.21
  -9   2  -4   27.46    7.22
  -9   2  -4   57.13    8.38
  -9   2  -3   37.86    7.30
  -9   2  -3   37.56    6.60
  -9   2  -3   48.60    8.00
  -9   2  -3   43.03    7.95
  -9   2  -2   18.68    6.49
  -9   2  -2   10.61    5.19
  -9   2  -2    4.71    5.82
  -9   2  -2   12.83    6.54
  -9   2  -1  115.40   11.36
  -9   2  -1  105.29   10.15
  -9   2  -1  112.78   11.44
  -9   2   0  139.85   12.56
  -9   2   0  172.14   12.98
  -9   2   0  139.89   11.57
  -9   2   0  154.15   12.42
  -9   2   0  120.04   12.15
  -9   2   0  161.62   14.27
  -9   2   1  104.38   10.26
  -9   2   1   95.16   10.47
  -9   2   1  119.20   10.14
  -9   2   1   92.75    9.89
  -9   2   1   89.53    9.90
  -9   2   1  104.07   11.59
  -9   2   2  105.84   10.66
  -9   2   2  101.73   10.23
  -9   2   2  112.05    9.95
  -9   2   2   95.61    9.36
  -9   2   2  112.68   10.57
  -9   2   2   83.72   11.05
  -9   2   3  107.38   10.60
  -9   2   3   90.69   10.36
  -9   2   3  119.91   10.28
  -9   2   3  122.73   11.24
  -9   2   3  108.70    9.94
  -9   2   3  107.03   11.42
  -9   2   4  197.38   14.27
  -9   2   4  190.37   14.45
  -9   2   4  224.17   15.29
  -9   2   4  204.78   13.94
  -9   2   4  214.78   14.11
  -9   2   4  194.36   15.26
  -9   2   5   16.22    5.39
  -9   2   5   16.15    5.56
  -9   2   5   18.34    5.37
  -9   2   5   11.38    5.96
  -9   2   5   17.91    4.97
  -9   2   5   18.51    6.78
  -9   2   6    5.35    4.34
  -9   2   6    2.49    5.26
  -9   2   6   -1.72    5.39
  -9   2   6   -0.71    3.96
  -9   2   6   -2.91    4.81
  -9   2   6    4.00    5.29
  -9   2   7   59.55    7.28
  -9   2   7   56.55    7.66
  -9   2   7   65.57    8.59
  -9   2   7   59.70    7.30
  -9   2   7   50.03    6.55
  -9   2   7   50.13    7.60
  -9   2   8    3.99    3.94
  -9   2   8   -1.30    3.84
  -9   2   8    3.92    5.23
  -9   2   8   -0.70    4.09
  -9   2   8    3.02    4.33
  -9   2   9   12.01    4.09
  -9   2   9    9.25    4.45
  -9   2   9   11.50    4.89
  -9   2   9   15.52    4.40
  -9   2   9    7.64    4.46
  -9   2  10    5.74    4.39
  -9   2  10    1.62    3.50
  -9   2  10    6.67    3.80
  -9   2  10   14.14    4.54
  -9   2  10    4.09    3.33
  -9   3  -8   15.69    5.13
  -9   3  -7   43.81    6.89
  -9   3  -7   31.20    5.89
  -9   3  -6   22.44    5.43
  -9   3  -6   14.31    5.60
  -9   3  -5    5.20    4.54
  -9   3  -5   -1.60    4.99
  -9   3  -5    6.65    4.93
  -9   3  -4   51.06    7.80
  -9   3  -4   60.65    8.25
  -9   3  -4   67.06    8.89
  -9   3  -3   11.95    5.54
  -9   3  -3    5.90    5.21
  -9   3  -3   16.22    5.84
  -9   3  -2   12.20    5.29
  -9   3  -2    4.39    5.41
  -9   3  -2    2.55    5.72
  -9   3  -1  144.52   11.50
  -9   3  -1  145.07   10.64
  -9   3  -1  115.88   11.60
  -9   3   0   30.76    6.76
  -9   3   0   26.77    5.96
  -9   3   0   29.47    6.38
  -9   3   0   30.55    7.59
  -9   3   1   88.47    9.23
  -9   3   1   83.01    9.53
  -9   3   1   82.27    8.69
  -9   3   1   80.77   10.26
  -9   3   2  317.94   19.14
  -9   3   2  351.59   19.91
  -9   3   2  300.63   18.55
  -9   3   2  324.24   20.69
  -9   3   3  124.87   10.89
  -9   3   3  133.00   11.37
  -9   3   3  130.24    9.80
  -9   3   3  136.17   11.16
  -9   3   3  121.56   11.96
  -9   3   4   54.44    7.74
  -9   3   4   63.56    7.98
  -9   3   4   65.29    6.99
  -9   3   4   59.54    8.13
  -9   3   4   42.50    7.78
  -9   3   5  162.05   11.90
  -9   3   5  132.73   11.12
  -9   3   5  144.62   11.53
  -9   3   5  119.47    9.78
  -9   3   5  141.48   10.06
  -9   3   5  133.11   12.08
  -9   3   6   24.38    5.89
  -9   3   6   27.20    5.56
  -9   3   6   27.12    4.98
  -9   3   6   29.73    6.65
  -9   3   6   27.57    4.72
  -9   3   6   28.42    6.89
  -9   3   7   39.66    6.37
  -9   3   7   33.65    5.79
  -9   3   7   34.27    5.13
  -9   3   7   39.42    5.44
  -9   3   7   42.97    6.95
  -9   3   7   43.02    6.40
  -9   3   8    0.69    4.07
  -9   3   8    1.02    3.10
  -9   3   8    2.52    3.25
  -9   3   8   -0.71    4.82
  -9   3   8   -0.58    4.21
  -9   3   9    7.21    5.01
  -9   3   9   10.03    3.64
  -9   3   9    9.48    3.35
  -9   3   9   10.95    4.27
  -9   3  10   69.18    6.06
  -9   3  10   88.66    8.07
  -9   3  10   85.69    7.68
  -9   4  -6   88.48    8.60
  -9   4  -5   51.68    6.58
  -9   4  -5   43.24    6.51
  -9   4  -4   41.48    6.14
  -9   4  -4   33.40    5.98
  -9   4  -4   26.67    6.14
  -9   4  -3   72.93    8.19
  -9   4  -3   66.69    8.15
  -9   4  -3   65.83    8.30
  -9   4  -2   -2.07    4.78
  -9   4  -2    2.90    4.34
  -9   4  -2    0.71    5.23
  -9   4  -1   37.65    6.25
  -9   4  -1   27.34    6.26
  -9   4  -1   35.71    6.32
  -9   4   0   16.61    5.27
  -9   4   0   10.05    4.82
  -9   4   0    1.57    5.99
  -9   4   1   65.40    7.98
  -9   4   1   67.19    8.64
  -9   4   1   66.78    7.67
  -9   4   2   -3.93    4.37
  -9   4   2    5.06    4.90
  -9   4   2    4.39    3.86
  -9   4   2   -0.81    5.33
  -9   4   3   39.55    6.30
  -9   4   3   47.76    6.86
  -9   4   3   45.32    6.18
  -9   4   3   47.01    7.35
  -9   4   4   19.09    5.01
  -9   4   4   24.22    5.49
  -9   4   4   19.87    5.11
  -9   4   4   24.75    6.56
  -9   4   5    4.61    3.74
  -9   4   5   -0.65    3.82
  -9   4   5   -5.51    4.81
  -9   4   5    2.21    4.36
  -9   4   6   31.20    5.50
  -9   4   6   40.69    5.69
  -9   4   6   21.98    5.28
  -9   4   6   28.55    5.86
  -9   4   7    7.02    3.94
  -9   4   7   12.26    4.19
  -9   4   7    4.18    4.27
  -9   4   7    4.86    4.09
  -9   4   8    5.23    3.74
  -9   4   8   -4.58    4.49
  -9   4   8    2.06    3.94
  -9   5  -1   20.50    4.41
  -9   5  -1   15.18    4.85
  -9   5  -1    4.70    4.13
  -9   5   0   12.95    4.50
  -9   5   0    8.41    4.26
  -9   5   0   23.38    5.12
  -9   5   1   66.27    6.90
  -9   5   1   60.04    7.08
  -9   5   2    5.80    4.21
  -9   5   2   10.18    4.89
  -9   5   3   23.61    4.99
  -9   5   3   19.74    5.61
  -9   5   4   66.83    7.07
  -9   5   4   59.30    7.40
  -8  -6  -6  154.66   10.50
  -8  -6  -5   21.83    4.78
  -8  -6  -4    3.53    3.83
  -8  -6  -3   66.51    7.25
  -8  -6  -2   92.37    8.62
  -8  -6  -1   -3.78    4.60
  -8  -6   0   18.88    4.66
  -8  -6   1   26.55    5.39
  -8  -6   2    6.55    3.91
  -8  -6   3    2.23    3.75
  -8  -5 -13   -1.11    3.79
  -8  -5 -12    7.48    4.43
  -8  -5 -11   13.58    4.62
  -8  -5 -10   18.75    5.67
  -8  -5  -9  282.25   16.97
  -8  -5  -8  141.74   11.45
  -8  -5  -7  168.61   12.59
  -8  -5  -6   22.63    5.55
  -8  -5  -6   22.24    5.80
  -8  -5  -5   56.18    7.45
  -8  -5  -4  185.85   13.39
  -8  -5  -3   17.23    5.34
  -8  -5  -2   -3.98    4.86
  -8  -5  -1    1.60    4.60
  -8  -5   0   28.80    6.26
  -8  -5   1   32.35    6.34
  -8  -5   2   -1.55    4.39
  -8  -5   3    0.74    4.27
  -8  -5   4   57.93    7.72
  -8  -5   5   -1.91    4.41
  -8  -5   6  110.82    8.92
  -8  -5   7  212.48   12.33
  -8  -4 -14   26.43    5.07
  -8  -4 -13  100.80    9.45
  -8  -4 -12   22.91    5.73
  -8  -4 -11  186.82   13.99
  -8  -4 -10   37.23    7.14
  -8  -4 -10   31.09    6.41
  -8  -4  -9   65.59    9.06
  -8  -4  -9   58.38    8.72
  -8  -4  -8   18.42    6.13
  -8  -4  -7    4.67    5.37
  -8  -4  -6  136.71   11.78
  -8  -4   0   27.91    6.45
  -8  -4   1   87.32    9.08
  -8  -4   2    8.89    5.06
  -8  -4   3   23.34    6.14
  -8  -4   4  151.04   12.45
  -8  -4   5   10.89    4.67
  -8  -4   6  142.34   11.16
  -8  -4   7    7.46    4.18
  -8  -4   8    3.65    3.88
  -8  -4   9   19.38    3.84
  -8  -3 -15    9.30    3.94
  -8  -3 -14  117.33    9.70
  -8  -3 -13   29.85    6.16
  -8  -3 -12  129.54   11.12
  -8  -3 -11   82.53    9.41
  -8  -3 -10    6.20    5.46
  -8  -3 -10    4.68    5.43
  -8  -3  -9   92.86   10.66
  -8  -3  -9  102.69   10.93
  -8  -3  -6   98.51   12.06
  -8  -3  -6  146.02   12.90
  -8  -3  -6  125.18   11.90
  -8  -3  -6  121.52   11.58
  -8  -3  -5   -1.08    5.42
  -8  -3  -5    1.02    5.30
  -8  -3  -5    1.84    4.73
  -8  -3  -5   -0.95    6.23
  -8  -3  -4   55.88    9.31
  -8  -3  -4   92.34   10.41
  -8  -3  -4   62.55    8.60
  -8  -3  -4   93.47   10.12
  -8  -3  -3  155.70   13.77
  -8  -3  -3  139.06   12.60
  -8  -3  -3  155.30   13.38
  -8  -3  -3  159.12   12.18
  -8  -3  -3  159.97   13.29
  -8  -3  -2   -2.07    6.25
  -8  -3  -2   -1.91    4.78
  -8  -3  -2   -3.78    5.94
  -8  -3  -2    2.55    4.07
  -8  -3  -1   64.35    9.02
  -8  -3  -1   62.14    8.82
  -8  -3  -1   85.52    9.12
  -8  -3   0    9.61    5.92
  -8  -3   0   -0.86    4.37
  -8  -3   0   -0.93    5.69
  -8  -3   1   25.92    6.09
  -8  -3   1   29.75    6.97
  -8  -3   1   28.50    6.31
  -8  -3   1   33.72    6.34
  -8  -3   1   25.37    5.78
  -8  -3   2    0.89    4.06
  -8  -3   2    2.86    5.72
  -8  -3   2    4.21    4.40
  -8  -3   3   53.98    7.97
  -8  -3   3   71.04    8.35
  -8  -3   4  413.06   22.38
  -8  -3   4  408.38   21.78
  -8  -3   4  435.36   22.77
  -8  -3   5   -3.45    5.41
  -8  -3   5   -0.87    5.05
  -8  -3   5    3.25    4.12
  -8  -3   5   -0.84    4.31
  -8  -3   6   93.96    9.42
  -8  -3   6   63.74    8.26
  -8  -3   6   71.64    8.43
  -8  -3   6   88.63    9.16
  -8  -3   7   40.15    6.28
  -8  -3   7   22.46    5.52
  -8  -3   7   25.61    5.66
  -8  -3   7   29.55    6.23
  -8  -3   8    0.75    4.30
  -8  -3   8    8.11    4.16
  -8  -3   8    6.30    4.15
  -8  -3   8   -0.72    4.46
  -8  -3   9   15.52    4.72
  -8  -3   9   21.21    4.67
  -8  -3   9   18.82    4.57
  -8  -3   9   12.56    4.61
  -8  -3  10   -0.58    3.80
  -8  -3  10    4.30    3.47
  -8  -3  10    2.78    3.56
  -8  -3  11   67.74    6.17
  -8  -3  11   63.68    5.77
  -8  -2 -15   -3.12    4.04
  -8  -2 -15    8.19    4.27
  -8  -2 -14   29.47    5.78
  -8  -2 -14   16.35    5.26
  -8  -2 -14   24.75    5.36
  -8  -2 -13  142.29   11.40
  -8  -2 -13  116.53   10.72
  -8  -2 -13  120.61   10.31
  -8  -2 -12   73.43    8.95
  -8  -2 -12   81.26    9.20
  -8  -2 -12   70.04    8.64
  -8  -2 -12   57.80    8.25
  -8  -2 -11  106.83   10.70
  -8  -2 -11   76.24    9.60
  -8  -2 -11  110.60   11.02
  -8  -2 -11  108.80   10.77
  -8  -2 -10   16.06    6.13
  -8  -2 -10   24.27    6.39
  -8  -2 -10   16.99    6.23
  -8  -2  -9    7.27    5.56
  -8  -2  -8   13.72    6.22
  -8  -2  -8   16.85    6.01
  -8  -2  -7    3.83    5.38
  -8  -2  -7    3.05    5.03
  -8  -2  -7   -2.18    5.46
  -8  -2  -6   99.97   11.27
  -8  -2  -6  121.15   12.60
  -8  -2  -5    3.97    5.71
  -8  -2  -5   -2.05    5.36
  -8  -2  -5   16.06    6.04
  -8  -2  -5    6.72    5.93
  -8  -2  -4   63.15    9.15
  -8  -2  -4   63.50    8.34
  -8  -2  -4   58.07    8.72
  -8  -2  -4   53.34    8.99
  -8  -2  -4   57.75    9.96
  -8  -2  -4   56.97    9.56
  -8  -2  -3   53.49    8.43
  -8  -2  -3   57.10    8.32
  -8  -2  -3   45.97    7.98
  -8  -2  -3   55.13    8.78
  -8  -2  -3   38.48    8.31
  -8  -2  -3   46.24    9.53
  -8  -2  -2   75.77    9.20
  -8  -2  -2   53.48    8.99
  -8  -2  -2   66.95    8.74
  -8  -2  -2   57.63    8.81
  -8  -2  -2   64.41    9.78
  -8  -2  -2   75.84   11.01
  -8  -2  -1  234.90   16.19
  -8  -2  -1  225.63   15.85
  -8  -2  -1  202.53   16.13
  -8  -2  -1  227.79   16.13
  -8  -2  -1  221.54   16.71
  -8  -2  -1  210.45   17.44
  -8  -2   0    1.01    5.39
  -8  -2   0   -0.95    5.99
  -8  -2   0    1.94    5.13
  -8  -2   0   -2.01    5.30
  -8  -2   0    2.91    5.50
  -8  -2   0    4.63    5.96
  -8  -2   0    5.00    5.29
  -8  -2   1   93.10   10.40
  -8  -2   1  107.95   10.75
  -8  -2   1  105.51   10.63
  -8  -2   1  106.60   11.14
  -8  -2   1  103.66   10.91
  -8  -2   1   98.07   10.71
  -8  -2   1  109.10   12.54
  -8  -2   2  199.71   15.19
  -8  -2   2  199.06   15.34
  -8  -2   2  202.32   15.51
  -8  -2   2  202.40   15.20
  -8  -2   2  191.16   14.70
  -8  -2   3   68.12    9.07
  -8  -2   3   40.35    8.22
  -8  -2   3   46.73    7.86
  -8  -2   3   59.45    8.46
  -8  -2   4   -4.08    5.32
  -8  -2   4    4.99    4.99
  -8  -2   4   -0.96    5.28
  -8  -2   4    2.82    4.91
  -8  -2   5   20.24    5.63
  -8  -2   5   14.23    6.41
  -8  -2   6   56.41    8.61
  -8  -2   6   59.15    8.26
  -8  -2   6   56.86    8.01
  -8  -2   7    2.97    5.68
  -8  -2   7    7.09    4.72
  -8  -2   7   -1.92    5.28
  -8  -2   7   -2.80    4.74
  -8  -2   7    0.77    4.36
  -8  -2   8    8.37    6.06
  -8  -2   8   12.61    5.52
  -8  -2   8   15.29    6.07
  -8  -2   9   16.16    5.73
  -8  -2   9    7.03    4.89
  -8  -2   9    6.34    5.27
  -8  -2  10   38.50    6.61
  -8  -2  10   27.93    6.09
  -8  -2  10   29.86    6.27
  -8  -2  11  188.12   12.91
  -8  -2  11  200.16   13.42
  -8  -2  11  206.97   13.79
  -8  -2  12   26.22    5.19
  -8  -2  12   23.62    5.04
  -8  -2  12   19.24    4.91
  -8  -1 -15   10.12    4.37
  -8  -1 -15   10.74    4.42
  -8  -1 -14   11.01    4.67
  -8  -1 -14   10.90    4.14
  -8  -1 -14    6.27    4.71
  -8  -1 -13    2.13    4.74
  -8  -1 -13    3.54    4.68
  -8  -1 -13   -4.43    5.25
  -8  -1 -13    3.27    4.39
  -8  -1 -12   17.17    5.35
  -8  -1 -12   14.41    5.84
  -8  -1 -12   12.08    5.22
  -8  -1 -12   18.30    5.90
  -8  -1 -11    6.14    5.48
  -8  -1 -11   -1.80    5.06
  -8  -1 -11   10.09    4.83
  -8  -1 -11    1.01    6.24
  -8  -1 -11    3.06    5.19
  -8  -1 -10    3.16    4.97
  -8  -1 -10    6.37    5.55
  -8  -1 -10   -1.81    5.08
  -8  -1 -10   10.67    5.71
  -8  -1  -9    2.18    5.38
  -8  -1  -9    9.57    6.80
  -8  -1  -9    2.15    5.74
  -8  -1  -9   -1.10    5.86
  -8  -1  -8    1.11    5.64
  -8  -1  -8    8.19    5.56
  -8  -1  -8    5.51    5.37
  -8  -1  -8    2.14    5.13
  -8  -1  -8    4.88    5.97
  -8  -1  -8   21.43    6.85
  -8  -1  -7  147.95   12.88
  -8  -1  -7  162.96   13.60
  -8  -1  -7  134.94   13.65
  -8  -1  -6   61.49    8.82
  -8  -1  -6   58.14    9.00
  -8  -1  -6   56.25    9.44
  -8  -1  -6   63.17   10.33
  -8  -1  -5   41.97    8.05
  -8  -1  -5   42.20    7.87
  -8  -1  -5   27.19    7.61
  -8  -1  -5   39.26    8.90
  -8  -1  -4   27.42    7.22
  -8  -1  -4   21.12    6.23
  -8  -1  -4   37.16    7.34
  -8  -1  -4   28.23    7.66
  -8  -1  -4   35.96    8.05
  -8  -1  -3    1.03    6.02
  -8  -1  -3    0.98    5.42
  -8  -1  -3   -0.98    4.60
  -8  -1  -3   -1.00    5.22
  -8  -1  -3   -3.81    5.29
  -8  -1  -3   -8.91    7.48
  -8  -1  -3   -2.33    6.90
  -8  -1  -2   47.57    8.09
  -8  -1  -2   60.00    8.70
  -8  -1  -2   56.81    8.64
  -8  -1  -2   53.20    8.22
  -8  -1  -2   62.01    9.45
  -8  -1  -2   33.92    8.49
  -8  -1  -1   18.68    6.84
  -8  -1  -1   19.08    6.34
  -8  -1  -1   18.84    6.59
  -8  -1  -1   13.26    6.09
  -8  -1  -1   25.71    8.31
  -8  -1  -1   16.85    6.52
  -8  -1   0  514.50   27.67
  -8  -1   0  500.96   27.81
  -8  -1   0  547.66   28.06
  -8  -1   0  474.33   27.08
  -8  -1   0  530.75   28.24
  -8  -1   0  476.49   29.01
  -8  -1   1    9.08    5.60
  -8  -1   1   -1.05    5.73
  -8  -1   1    4.13    5.46
  -8  -1   1    4.72    5.24
  -8  -1   1   -1.95    5.99
  -8  -1   1   -7.99    7.79
  -8  -1   2    2.04    5.53
  -8  -1   2    2.10    5.26
  -8  -1   2    6.27    5.09
  -8  -1   2    5.64    5.09
  -8  -1   2    2.22    5.49
  -8  -1   2    3.70    5.37
  -8  -1   3   34.82    7.45
  -8  -1   3   44.27    8.39
  -8  -1   3   36.80    7.43
  -8  -1   3   57.24    8.69
  -8  -1   3   31.47    6.81
  -8  -1   3   41.02    7.37
  -8  -1   3   37.36    7.80
  -8  -1   4   11.94    6.31
  -8  -1   4   19.82    5.71
  -8  -1   4    3.15    5.55
  -8  -1   4    4.25    5.76
  -8  -1   4    1.82    4.64
  -8  -1   5    0.93    4.59
  -8  -1   5   -5.44    5.97
  -8  -1   5    2.08    5.05
  -8  -1   5    3.20    5.85
  -8  -1   5   -1.76    4.46
  -8  -1   6  251.34   17.75
  -8  -1   6  266.01   18.42
  -8  -1   6  226.53   16.42
  -8  -1   6  257.37   18.09
  -8  -1   7    5.09    5.78
  -8  -1   7   11.14    4.87
  -8  -1   7    1.07    5.61
  -8  -1   8  128.38   11.86
  -8  -1   8  117.05   11.17
  -8  -1   8  118.66   11.78
  -8  -1   9    1.91    4.65
  -8  -1   9    1.59    4.20
  -8  -1   9    3.95    5.22
  -8  -1   9    5.06    5.62
  -8  -1  10   80.12    9.54
  -8  -1  10   92.72    8.57
  -8  -1  10   80.21    9.39
  -8  -1  10   83.34    9.54
  -8  -1  11   56.68    7.75
  -8  -1  11   68.00    8.71
  -8  -1  11   60.53    8.20
  -8  -1  12   38.48    6.23
  -8  -1  12   39.05    6.34
  -8  -1  12   46.71    7.13
  -8  -1  13  159.59   11.49
  -8  -1  13  183.88   11.78
  -8  -1  13  170.50   11.95
  -8   0 -15    3.86    3.70
  -8   0 -15    1.29    3.63
  -8   0 -14   -0.76    4.11
  -8   0 -14    1.52    4.40
  -8   0 -14    2.26    4.70
  -8   0 -13   -0.86    5.10
  -8   0 -13   -0.85    5.49
  -8   0 -13   -2.58    4.89
  -8   0 -13   -2.78    4.74
  -8   0 -12   29.36    6.58
  -8   0 -12   27.16    6.70
  -8   0 -12   31.27    6.96
  -8   0 -12   15.31    5.90
  -8   0 -11    6.07    5.49
  -8   0 -11    8.03    6.13
  -8   0 -11    2.03    5.63
  -8   0 -11    3.57    4.84
  -8   0 -10    2.12    5.68
  -8   0 -10    1.06    6.00
  -8   0 -10    3.19    6.11
  -8   0 -10   -4.71    6.12
  -8   0 -10    0.96    5.75
  -8   0  -9   66.72    9.69
  -8   0  -9   52.95    9.04
  -8   0  -9   56.00    8.99
  -8   0  -9   46.03    8.50
  -8   0  -8   22.25    7.03
  -8   0  -8   25.72    7.02
  -8   0  -8   13.80    6.28
  -8   0  -8   25.99    7.44
  -8   0  -8   27.94    7.19
  -8   0  -7    3.61    4.89
  -8   0  -7    5.60    5.85
  -8   0  -7   -4.27    5.93
  -8   0  -7   -3.63    5.85
  -8   0  -7    6.57    5.79
  -8   0  -6  116.80   11.38
  -8   0  -6  104.15   11.29
  -8   0  -6  129.27   11.61
  -8   0  -6   99.70   12.43
  -8   0  -5   18.52    5.97
  -8   0  -5   19.63    5.95
  -8   0  -5    6.30    6.11
  -8   0  -5   13.05    5.71
  -8   0  -5   14.69    6.36
  -8   0  -5    5.67    6.53
  -8   0  -4   23.99    6.58
  -8   0  -4    4.81    5.49
  -8   0  -4   15.89    6.30
  -8   0  -4   19.39    6.78
  -8   0  -4   18.04    7.16
  -8   0  -3   27.44    6.52
  -8   0  -3   38.19    7.45
  -8   0  -3   28.49    7.29
  -8   0  -3   27.47    8.29
  -8   0  -3   30.02    8.01
  -8   0  -2   26.85    7.12
  -8   0  -2   29.79    6.91
  -8   0  -2   28.65    6.97
  -8   0  -2   20.65    7.59
  -8   0  -2   34.75    8.08
  -8   0  -1   56.48    8.40
  -8   0  -1   48.06    8.55
  -8   0  -1   62.80    8.64
  -8   0  -1   44.29    8.76
  -8   0  -1   43.80    8.92
  -8   0   0  239.88   17.07
  -8   0   0  246.46   17.48
  -8   0   0  257.97   17.89
  -8   0   0  221.02   16.83
  -8   0   0  243.96   18.68
  -8   0   1  211.34   15.85
  -8   0   1  226.88   16.20
  -8   0   1  218.88   16.46
  -8   0   1  185.73   14.72
  -8   0   1  205.76   15.54
  -8   0   1  205.53   16.80
  -8   0   2    9.49    5.87
  -8   0   2   10.81    6.55
  -8   0   2   18.52    6.65
  -8   0   2   15.28    5.40
  -8   0   2    7.50    5.52
  -8   0   2   24.71    7.01
  -8   0   3  692.86   34.90
  -8   0   3  710.24   34.57
  -8   0   3  683.79   34.43
  -8   0   3  601.00   32.43
  -8   0   3  683.33   35.22
  -8   0   4   29.81    8.14
  -8   0   4   23.11    6.28
  -8   0   4   13.98    6.23
  -8   0   4   35.22    7.38
  -8   0   4   14.64    6.12
  -8   0   4   20.39    5.77
  -8   0   4   27.36    6.83
  -8   0   5   35.51    8.24
  -8   0   5   40.01    8.09
  -8   0   5   35.47    7.51
  -8   0   5   35.38    7.78
  -8   0   6   -1.11    6.57
  -8   0   6   -1.08    5.26
  -8   0   6   -1.04    5.62
  -8   0   6    4.42    5.54
  -8   0   7   -3.25    6.74
  -8   0   7    6.45    5.46
  -8   0   7    3.29    5.57
  -8   0   7    4.07    5.45
  -8   0   8  118.69   11.91
  -8   0   8  135.85   12.55
  -8   0   8  139.03   12.51
  -8   0   9   39.64    7.63
  -8   0   9   48.04    8.41
  -8   0   9   36.47    7.83
  -8   0   9   29.33    7.39
  -8   0   9   37.93    7.05
  -8   0  10  121.03   12.00
  -8   0  10  152.86   12.23
  -8   0  10  154.17   12.97
  -8   0  10  145.08   12.86
  -8   0  10  127.40   11.57
  -8   0  11   69.73    8.94
  -8   0  11   74.86    8.69
  -8   0  11   94.81   10.04
  -8   0  11   84.00    8.41
  -8   0  11   77.83    9.37
  -8   0  12    9.05    5.22
  -8   0  12   11.14    5.27
  -8   0  12    9.26    4.39
  -8   0  12   15.28    5.30
  -8   0  13   20.81    5.63
  -8   0  13   25.66    5.32
  -8   0  13   22.34    5.41
  -8   0  14   35.43    5.73
  -8   0  14   36.04    5.56
  -8   0  14   27.52    5.13
  -8   1 -15    1.11    3.67
  -8   1 -15    3.92    3.45
  -8   1 -15    0.58    3.77
  -8   1 -14   54.67    6.85
  -8   1 -14   50.46    7.15
  -8   1 -14   44.82    6.44
  -8   1 -14   46.21    5.68
  -8   1 -13   12.56    5.20
  -8   1 -13    7.10    5.43
  -8   1 -13   13.37    4.86
  -8   1 -13    3.82    4.29
  -8   1 -12   33.55    7.04
  -8   1 -12   21.88    6.82
  -8   1 -12   50.40    7.32
  -8   1 -12   31.71    6.69
  -8   1 -11    1.93    4.96
  -8   1 -11    6.64    5.33
  -8   1 -11   -3.86    5.66
  -8   1 -11    5.94    5.42
  -8   1 -10   34.74    7.26
  -8   1 -10   41.32    7.94
  -8   1 -10   30.76    7.02
  -8   1 -10   23.48    6.40
  -8   1 -10   21.24    6.29
  -8   1  -9   25.50    6.99
  -8   1  -9   12.57    5.91
  -8   1  -9   20.27    6.41
  -8   1  -9    6.57    6.08
  -8   1  -8  218.85   16.47
  -8   1  -8  184.32   15.66
  -8   1  -8  178.84   15.49
  -8   1  -7    4.41    5.98
  -8   1  -7    3.14    5.47
  -8   1  -7    2.22    5.72
  -8   1  -7    7.56    6.14
  -8   1  -6   22.38    6.43
  -8   1  -6   26.11    7.33
  -8   1  -6   23.41    5.88
  -8   1  -6   12.25    6.51
  -8   1  -5   12.49    6.20
  -8   1  -5   21.94    6.12
  -8   1  -5   13.60    7.01
  -8   1  -4    5.18    5.75
  -8   1  -4   -1.90    5.64
  -8   1  -4    1.14    6.01
  -8   1  -4    4.43    6.22
  -8   1  -3   81.58   10.20
  -8   1  -3   81.65    9.51
  -8   1  -3   82.65   10.72
  -8   1  -3   73.08   10.87
  -8   1  -2   31.25    7.21
  -8   1  -2   47.38    7.79
  -8   1  -2   53.19    8.37
  -8   1  -2   25.28    7.73
  -8   1  -2   25.89    8.02
  -8   1  -1  236.86   16.15
  -8   1  -1  195.56   15.79
  -8   1  -1  236.74   16.20
  -8   1  -1  209.73   16.50
  -8   1  -1  210.35   17.26
  -8   1   0  101.39   10.67
  -8   1   0  108.64   10.92
  -8   1   0   96.54   11.20
  -8   1   0   95.97   11.63
  -8   1   0   72.60   10.38
  -8   1   1  608.04   30.33
  -8   1   1  594.51   30.51
  -8   1   1  547.05   30.40
  -8   1   1  538.71   31.24
  -8   1   1  577.59   30.21
  -8   1   2  141.90   12.46
  -8   1   2  118.58   12.36
  -8   1   2  137.55   12.27
  -8   1   2  107.11   12.20
  -8   1   2  119.01   11.51
  -8   1   3   61.86    9.10
  -8   1   3   44.53    8.17
  -8   1   3   51.02    8.17
  -8   1   3   40.64    7.40
  -8   1   3   45.43    8.82
  -8   1   3   45.89    9.25
  -8   1   4   17.21    6.71
  -8   1   4   31.70    7.25
  -8   1   4   36.39    6.97
  -8   1   4   22.55    7.34
  -8   1   4   29.73    7.08
  -8   1   4   37.82    7.51
  -8   1   4   27.11    7.53
  -8   1   5   47.55    8.09
  -8   1   5   43.40    8.34
  -8   1   5   41.73    8.24
  -8   1   5   34.59    7.64
  -8   1   6   -3.18    5.60
  -8   1   6    1.15    5.15
  -8   1   6   -3.28    5.79
  -8   1   6    1.08    5.42
  -8   1   7   77.17   10.33
  -8   1   7   95.93   10.29
  -8   1   7   80.20    9.68
  -8   1   7   75.55   10.61
  -8   1   7   72.55    9.02
  -8   1   8    7.45    5.91
  -8   1   8    3.19    5.40
  -8   1   8   -1.01    5.46
  -8   1   9    9.26    5.51
  -8   1   9    4.15    5.27
  -8   1   9    2.12    6.28
  -8   1   9    9.81    5.26
  -8   1   9    3.03    5.81
  -8   1  10    4.98    5.13
  -8   1  10   10.61    5.95
  -8   1  10    0.98    5.99
  -8   1  10    3.88    5.33
  -8   1  10    6.58    5.22
  -8   1  11   -3.76    4.97
  -8   1  11   -2.62    5.02
  -8   1  11   -1.77    5.02
  -8   1  11   -2.74    4.64
  -8   1  11   -1.76    5.69
  -8   1  12    1.73    5.08
  -8   1  12   16.11    5.00
  -8   1  12    0.81    4.70
  -8   1  12   11.70    5.26
  -8   1  12   12.99    5.38
  -8   1  13   40.91    6.00
  -8   1  13   46.57    6.75
  -8   1  13   40.46    6.46
  -8   1  13   45.24    6.25
  -8   1  13   49.85    6.88
  -8   1  14    1.94    3.91
  -8   1  14    8.59    3.81
  -8   1  14   -1.87    3.97
  -8   1  14   -1.20    3.77
  -8   2 -14  173.18   11.05
  -8   2 -14  159.33   11.51
  -8   2 -13   45.36    6.15
  -8   2 -13   31.82    6.34
  -8   2 -13   49.17    6.25
  -8   2 -13   45.09    5.77
  -8   2 -12  123.85   10.29
  -8   2 -12  113.45   10.33
  -8   2 -12  121.92   10.47
  -8   2 -12  108.19    9.68
  -8   2 -11   37.34    6.86
  -8   2 -11   32.13    6.76
  -8   2 -11   36.76    6.71
  -8   2 -11   32.17    6.18
  -8   2 -10   20.43    6.23
  -8   2 -10   22.73    6.24
  -8   2 -10   17.78    6.17
  -8   2 -10   14.49    5.67
  -8   2  -9    1.97    4.71
  -8   2  -9    2.88    5.07
  -8   2  -9   -0.99    5.37
  -8   2  -9   -2.78    5.33
  -8   2  -8   10.86    6.10
  -8   2  -8    8.25    5.67
  -8   2  -8   15.84    6.50
  -8   2  -8   11.69    5.76
  -8   2  -7    0.98    5.71
  -8   2  -7    3.96    5.36
  -8   2  -7   -2.11    5.80
  -8   2  -7  -11.63    5.69
  -8   2  -6   12.58    6.04
  -8   2  -6   15.02    6.47
  -8   2  -6    8.58    5.69
  -8   2  -6   27.21    8.10
  -8   2  -6   14.20    6.56
  -8   2  -5   -2.24    6.43
  -8   2  -5    2.03    5.15
  -8   2  -4   73.77   10.54
  -8   2  -4   54.97    8.05
  -8   2  -4   62.33    9.35
  -8   2  -3   15.84    7.13
  -8   2  -3    5.12    5.45
  -8   2  -2  156.90   14.32
  -8   2  -2  169.55   14.82
  -8   2  -2  153.05   12.72
  -8   2  -2  127.92   12.58
  -8   2  -2  151.70   13.45
  -8   2  -2  158.08   13.34
  -8   2  -1  207.47   16.52
  -8   2  -1  178.71   15.68
  -8   2  -1  186.43   14.49
  -8   2  -1  176.87   14.73
  -8   2  -1  212.92   15.89
  -8   2  -1  180.43   15.05
  -8   2   0  253.74   18.74
  -8   2   0  219.80   17.27
  -8   2   0  229.64   16.97
  -8   2   0  262.16   17.22
  -8   2   0  278.96   17.50
  -8   2   0  265.81   18.03
  -8   2   0  246.21   17.73
  -8   2   1   73.61    9.67
  -8   2   1  101.85   11.68
  -8   2   1   71.61    8.75
  -8   2   1   85.26   10.36
  -8   2   1  113.36   10.76
  -8   2   1   90.29   10.72
  -8   2   1   81.19   10.36
  -8   2   2   48.99    8.30
  -8   2   2   36.88    8.70
  -8   2   2   58.86    8.24
  -8   2   2   42.41    7.48
  -8   2   2   40.47    7.92
  -8   2   2   59.88    8.43
  -8   2   2   65.80    9.59
  -8   2   2   52.66    9.01
  -8   2   3  143.62   13.76
  -8   2   3  163.08   13.30
  -8   2   3  172.59   14.20
  -8   2   3  160.57   14.06
  -8   2   3  164.27   13.50
  -8   2   4   40.34    7.42
  -8   2   4   13.28    6.29
  -8   2   4   20.15    6.10
  -8   2   4   22.96    6.99
  -8   2   4   43.32    7.83
  -8   2   5   33.62    6.70
  -8   2   5   35.90    7.87
  -8   2   5   28.36    7.36
  -8   2   5   32.92    7.41
  -8   2   5   34.40    7.16
  -8   2   6   27.34    7.62
  -8   2   6   30.54    7.77
  -8   2   6   33.66    7.55
  -8   2   6   20.24    5.94
  -8   2   6   18.54    6.29
  -8   2   6   20.83    6.94
  -8   2   7    4.72    5.48
  -8   2   7    3.82    5.18
  -8   2   7    4.35    5.68
  -8   2   7    1.01    5.46
  -8   2   7   11.12    5.27
  -8   2   8    6.88    5.30
  -8   2   8   10.36    5.35
  -8   2   8   -4.97    6.01
  -8   2   8    1.07    5.71
  -8   2   9    7.51    6.09
  -8   2   9    3.67    5.03
  -8   2   9   -0.94    5.19
  -8   2   9   10.32    5.67
  -8   2   9    5.83    4.94
  -8   2  10   18.15    6.51
  -8   2  10    5.27    4.66
  -8   2  10   14.50    5.49
  -8   2  10    3.94    5.61
  -8   2  10   11.21    5.01
  -8   2  11    1.65    4.48
  -8   2  11    1.85    5.01
  -8   2  11   -0.85    4.84
  -8   2  11    2.74    4.95
  -8   2  11    4.40    4.77
  -8   2  12    9.02    5.27
  -8   2  12   14.84    5.24
  -8   2  12   18.17    5.24
  -8   2  12   15.56    5.75
  -8   2  12   21.05    5.51
  -8   2  13   11.24    4.27
  -8   2  13    3.41    4.37
  -8   2  13    2.81    4.49
  -8   2  13    4.27    4.22
  -8   2  13   14.21    4.59
  -8   2  14   15.41    4.24
  -8   2  14   14.19    4.65
  -8   2  14    9.66    4.02
  -8   2  14   23.91    4.90
  -8   2  14   26.13    4.76
  -8   3 -12   -1.57    3.66
  -8   3 -12   -4.30    3.86
  -8   3 -11    5.78    4.43
  -8   3 -11    9.72    4.86
  -8   3 -10   -3.72    4.50
  -8   3 -10   -1.53    5.09
  -8   3  -9   56.23    7.89
  -8   3  -9   46.62    7.56
  -8   3  -8   31.44    7.20
  -8   3  -8   24.84    6.15
  -8   3  -7  144.22   12.78
  -8   3  -7  141.95   11.86
  -8   3  -7  139.80   12.09
  -8   3  -7  118.81   11.63
  -8   3  -6   11.15    6.31
  -8   3  -6   11.75    5.63
  -8   3  -6    4.58    4.98
  -8   3  -5   38.30    7.75
  -8   3  -5   56.76    8.53
  -8   3  -4  305.43   20.16
  -8   3  -4  318.31   20.24
  -8   3  -3   13.33    7.00
  -8   3  -3    1.10    7.59
  -8   3  -3   12.82    6.25
  -8   3  -2  269.08   18.77
  -8   3  -2  242.29   17.50
  -8   3  -2  237.36   16.87
  -8   3  -1    4.28    5.74
  -8   3  -1    4.84    4.79
  -8   3  -1   10.07    6.09
  -8   3   0   24.82    7.03
  -8   3   0   39.13    6.69
  -8   3   0   23.08    6.48
  -8   3   0   31.47    6.74
  -8   3   0   25.65    6.97
  -8   3   1    9.88    6.32
  -8   3   1    8.66    5.29
  -8   3   1   12.66    5.01
  -8   3   1    2.01    5.66
  -8   3   1    8.17    5.48
  -8   3   2   13.05    5.49
  -8   3   2   10.21    4.75
  -8   3   2   11.96    6.16
  -8   3   2   11.23    6.37
  -8   3   2   26.66    7.02
  -8   3   3   32.78    7.66
  -8   3   3   43.75    6.89
  -8   3   3   52.35    8.29
  -8   3   3   38.36    7.60
  -8   3   4    1.11    6.23
  -8   3   4   -0.84    4.32
  -8   3   4    2.09    6.44
  -8   3   4   -1.02    6.27
  -8   3   4    1.05    5.39
  -8   3   4    0.89    4.05
  -8   3   5    1.07    6.31
  -8   3   5   16.71    5.02
  -8   3   5   18.92    6.31
  -8   3   5   12.38    5.04
  -8   3   5   14.00    6.41
  -8   3   6   -1.03    5.06
  -8   3   6   -2.48    4.15
  -8   3   6    6.13    5.24
  -8   3   6    8.40    5.83
  -8   3   6    4.84    4.98
  -8   3   7   75.67    9.62
  -8   3   7   73.16    8.56
  -8   3   7   67.73    8.09
  -8   3   7   88.14   10.32
  -8   3   7   60.57    7.88
  -8   3   7   60.05    8.56
  -8   3   8  162.05   13.30
  -8   3   8  168.82   12.75
  -8   3   8  170.08   12.55
  -8   3   8  188.65   14.98
  -8   3   8  162.10   12.86
  -8   3   8  177.31   14.37
  -8   3   8  170.56   13.32
  -8   3   9    7.79    4.62
  -8   3   9    5.06    5.87
  -8   3   9   -1.54    4.52
  -8   3   9    0.79    4.04
  -8   3   9    0.82    4.40
  -8   3   9    1.48    4.36
  -8   3   9    5.92    5.34
  -8   3  10   61.86    7.88
  -8   3  10   86.29   10.51
  -8   3  10   79.72    8.13
  -8   3  10   79.15    9.54
  -8   3  10   68.73    8.13
  -8   3  11   19.59    4.95
  -8   3  11   18.82    5.24
  -8   3  11   21.26    6.05
  -8   3  11   22.92    6.12
  -8   3  11   31.12    6.03
  -8   3  12   -0.60    3.71
  -8   3  12    2.48    3.86
  -8   3  12   11.93    5.30
  -8   3  12    2.39    4.21
  -8   3  12   -5.18    3.99
  -8   3  13  115.24    9.68
  -8   3  13   93.37    7.69
  -8   3  13   89.13    7.85
  -8   3  13  106.68    9.22
  -8   3  14    2.29    3.78
  -8   3  14    4.01    2.87
  -8   3  14    4.08    3.73
  -8   4 -10   84.74    8.33
  -8   4  -9   31.22    6.24
  -8   4  -9   39.05    6.08
  -8   4  -8   28.82    6.30
  -8   4  -8   34.39    6.20
  -8   4  -7  110.94   10.77
  -8   4  -6    2.19    4.60
  -8   4  -6   11.54    6.02
  -8   4  -6   11.62    5.05
  -8   4  -5  226.20   15.41
  -8   4  -5  232.60   16.29
  -8   4  -5  180.06   14.21
  -8   4  -4   -3.48    5.37
  -8   4  -4    3.90    5.78
  -8   4  -4    6.03    4.95
  -8   4  -3   10.02    5.82
  -8   4  -3    5.51    4.87
  -8   4  -3   16.08    6.34
  -8   4  -2    6.68    5.66
  -8   4  -2    3.02    5.66
  -8   4  -2   15.59    5.82
  -8   4  -1   45.73    8.21
  -8   4  -1   37.43    7.96
  -8   4  -1   23.47    6.86
  -8   4   0   -1.94    5.91
  -8   4   0    7.07    5.92
  -8   4   0    3.82    5.94
  -8   4   0    4.33    4.75
  -8   4   1   12.03    5.49
  -8   4   1    9.28    5.53
  -8   4   1    0.80    5.66
  -8   4   1   12.55    5.61
  -8   4   1    0.89    4.63
  -8   4   2   14.80    5.37
  -8   4   2   -3.13    5.73
  -8   4   2    0.85    5.17
  -8   4   2    3.89    4.73
  -8   4   2    0.91    5.20
  -8   4   3   11.54    6.03
  -8   4   3    0.88    5.03
  -8   4   3   -2.91    5.81
  -8   4   3    2.76    4.54
  -8   4   4   -3.13    6.06
  -8   4   4    2.74    4.83
  -8   4   4   -4.83    5.90
  -8   4   4   -2.79    5.11
  -8   4   5  223.18   16.23
  -8   4   5  219.05   15.57
  -8   4   5  180.86   14.66
  -8   4   5  213.08   15.40
  -8   4   6   20.39    6.54
  -8   4   6   12.22    6.08
  -8   4   6   17.57    6.38
  -8   4   6    9.38    5.41
  -8   4   7  174.58   14.06
  -8   4   7  184.00   14.45
  -8   4   7  211.14   14.85
  -8   4   7  169.69   13.50
  -8   4   8   28.49    6.51
  -8   4   8   32.37    7.38
  -8   4   8   29.48    6.51
  -8   4   8   23.78    6.60
  -8   4   9   33.70    6.42
  -8   4   9   22.43    6.83
  -8   4   9   28.86    6.35
  -8   4   9   29.22    6.66
  -8   4  10   48.13    7.05
  -8   4  10   52.16    8.04
  -8   4  10   58.22    7.71
  -8   4  10   46.11    6.52
  -8   4  11   -4.75    5.48
  -8   4  11   -0.79    4.54
  -8   4  12   65.39    7.96
  -8   4  12   91.84    8.69
  -8   4  13   14.15    4.84
  -8   4  13   31.07    5.57
  -8   5  -8   13.65    4.65
  -8   5  -7  174.35   12.47
  -8   5  -6    0.71    4.50
  -8   5  -5   59.78    8.09
  -8   5  -5   70.97    7.53
  -8   5  -4   71.29    8.74
  -8   5  -4   69.29    7.70
  -8   5  -4   60.29    7.57
  -8   5  -3    3.71    5.18
  -8   5  -3    5.89    5.61
  -8   5  -3    2.93    4.12
  -8   5  -2   -1.59    5.34
  -8   5  -2    3.45    5.16
  -8   5  -2   -0.77    4.17
  -8   5  -1   36.94    7.13
  -8   5  -1   45.27    7.45
  -8   5  -1   38.48    6.91
  -8   5   0   -4.36    4.95
  -8   5   0   -0.84    4.88
  -8   5   0    5.78    4.79
  -8   5   1    8.06    5.55
  -8   5   1    7.16    5.68
  -8   5   1    2.53    5.26
  -8   5   1   10.93    4.06
  -8   5   2   23.42    5.75
  -8   5   2   25.51    6.91
  -8   5   2   20.54    5.59
  -8   5   2   28.18    5.41
  -8   5   3   90.97    9.82
  -8   5   3   72.96    7.81
  -8   5   3   67.19    8.88
  -8   5   4   73.09    9.43
  -8   5   4   63.10    7.74
  -8   5   4   67.91    8.64
  -8   5   4   74.91    8.12
  -8   5   5   12.55    6.01
  -8   5   5   11.50    5.21
  -8   5   5   26.04    5.53
  -8   5   5   22.85    6.40
  -8   5   6   27.56    6.73
  -8   5   6   28.14    6.21
  -8   5   6   33.58    6.12
  -8   5   6   29.64    6.48
  -8   5   7   34.82    6.76
  -8   5   7   36.65    6.39
  -8   5   7   33.35    6.46
  -8   5   7   31.65    6.37
  -8   5   8    3.71    4.75
  -8   5   8    2.23    4.62
  -8   5   8    9.59    4.76
  -8   5   8   10.88    4.84
  -8   5   9    3.96    4.03
  -8   5   9    2.17    4.97
  -8   5   9    4.21    4.16
  -8   5   9    5.34    4.30
  -8   5  10   99.31    8.44
  -8   5  10   97.01    9.27
  -8   5  10   98.36    8.95
  -8   5  10  105.53    8.84
  -8   5  11    3.19    3.86
  -8   5  11    1.84    3.71
  -8   6  -4   -3.58    4.58
  -8   6  -3    0.64    4.34
  -8   6  -2   25.70    5.03
  -8   6  -2   25.56    5.11
  -8   6  -2   25.09    6.12
  -8   6  -1    2.95    3.78
  -8   6  -1    3.35    4.81
  -8   6  -1   -2.47    4.52
  -8   6   0   -4.37    4.26
  -8   6   0    3.95    4.09
  -8   6   0   -0.66    4.32
  -8   6   1    2.61    3.98
  -8   6   1    5.01    4.44
  -8   6   1    4.21    4.67
  -8   6   2    0.67    4.26
  -8   6   2    3.45    4.36
  -8   6   2    7.97    4.91
  -8   6   3  107.46    9.48
  -8   6   3   90.69    9.64
  -8   6   4   35.14    6.24
  -8   6   4   31.84    6.17
  -8   6   5   74.55    8.12
  -8   6   5   46.74    7.34
  -8   6   6    8.01    4.49
  -8   6   6    9.86    4.89
  -8   6   7   31.26    5.61
  -8   6   7   27.64    6.25
  -8   6   8   -1.19    3.81
  -8   6   8   -4.79    4.91
  -7  -7 -11   17.10    4.78
  -7  -7 -10    3.73    3.97
  -7  -7  -9   -0.64    4.22
  -7  -7  -5   61.78    6.70
  -7  -7  -4   35.06    5.32
  -7  -7  -3   43.98    6.11
  -7  -7  -2   77.51    8.37
  -7  -7  -2   81.78    8.05
  -7  -7  -1   45.51    6.38
  -7  -7   0    5.81    4.06
  -7  -7   1    1.28    3.99
  -7  -7   2    9.34    4.13
  -7  -7   3    5.31    3.78
  -7  -7   4   70.98    7.01
  -7  -6 -14   37.59    5.96
  -7  -6 -14   26.58    5.09
  -7  -6 -13    0.68    4.26
  -7  -6 -13    1.25    4.32
  -7  -6 -12   -3.01    4.80
  -7  -6 -12    2.71    4.45
  -7  -6 -11   10.55    5.76
  -7  -6 -11    7.91    4.77
  -7  -6 -10   -1.70    5.10
  -7  -6 -10   -1.50    4.62
  -7  -6  -9   56.01    8.53
  -7  -6  -9   49.43    7.32
  -7  -6  -8   24.78    6.57
  -7  -6  -8   14.31    4.80
  -7  -6  -8   24.38    5.62
  -7  -6  -7  425.23   23.68
  -7  -6  -7  384.69   21.80
  -7  -6  -6  229.96   15.56
  -7  -6  -6  228.75   14.96
  -7  -6  -6  209.27   14.34
  -7  -6  -5   99.42    9.89
  -7  -6  -5   93.90    9.49
  -7  -6  -4    0.80    5.24
  -7  -6  -4    3.33    4.11
  -7  -6  -4   -3.20    5.15
  -7  -6  -3   52.76    7.74
  -7  -6  -3   76.75    8.64
  -7  -6  -2    7.10    4.99
  -7  -6  -2    5.07    4.96
  -7  -6  -1   17.15    5.77
  -7  -6  -1    4.46    4.91
  -7  -6   0   29.39    6.68
  -7  -6   0   32.69    6.62
  -7  -6   1    3.45    4.79
  -7  -6   1   -0.86    4.94
  -7  -6   2   17.08    5.86
  -7  -6   3    4.99    4.78
  -7  -6   4    2.38    4.56
  -7  -6   5  128.30   10.83
  -7  -6   6   61.32    7.35
  -7  -6   7  101.95    8.92
  -7  -5 -16    5.25    3.67
  -7  -5 -16    5.78    4.04
  -7  -5 -15   27.85    5.51
  -7  -5 -15   22.46    5.54
  -7  -5 -14   31.23    5.98
  -7  -5 -14   13.86    5.70
  -7  -5 -13    2.43    4.75
  -7  -5 -13    3.36    5.08
  -7  -5 -12  108.55   10.91
  -7  -5 -12  129.76   11.62
  -7  -5 -11   25.45    6.88
  -7  -5 -11   23.34    6.29
  -7  -5 -10  146.48   13.61
  -7  -5 -10  179.99   14.02
  -7  -5  -9   56.76    8.91
  -7  -5  -8  200.97   15.60
  -7  -5  -7   44.09    8.48
  -7  -5  -6    3.04    5.82
  -7  -5  -6    4.90    5.19
  -7  -5  -6    6.97    4.95
  -7  -5  -5  174.71   14.23
  -7  -5  -5  196.39   14.69
  -7  -5  -5  164.34   13.39
  -7  -5  -4    5.79    5.66
  -7  -5  -4    0.97    5.07
  -7  -5  -4   -5.56    5.71
  -7  -5  -4   -0.92    4.61
  -7  -5  -3   71.05    9.27
  -7  -5  -3   76.67    8.99
  -7  -5  -3   61.20    8.25
  -7  -5  -3   72.13    9.09
  -7  -5  -2   37.74    7.07
  -7  -5  -2   33.45    7.14
  -7  -5  -1   25.06    6.42
  -7  -5  -1   25.48    6.22
  -7  -5   0   87.59    9.88
  -7  -5   0   75.36    9.66
  -7  -5   1   71.22    9.23
  -7  -5   1   63.65    8.77
  -7  -5   2   99.15   10.64
  -7  -5   4   62.53    8.82
  -7  -5   5   96.47   10.58
  -7  -5   6   25.46    6.08
  -7  -5   7   51.11    7.39
  -7  -5   8    8.19    4.33
  -7  -5   9    2.32    3.75
  -7  -5  10    3.67    2.99
  -7  -4 -17   69.83    7.35
  -7  -4 -16    1.77    3.80
  -7  -4 -16    0.70    4.66
  -7  -4 -15  207.68   13.77
  -7  -4 -15  197.41   14.37
  -7  -4 -14   -0.80    5.04
  -7  -4 -14    1.82    5.05
  -7  -4 -13   40.82    7.48
  -7  -4 -13   20.63    7.09
  -7  -4 -12   -3.84    5.51
  -7  -4 -11   41.73    8.13
  -7  -4 -10  134.01   13.07
  -7  -4 -10  141.26   13.35
  -7  -4  -9    1.09    5.78
  -7  -4  -9    1.09    6.40
  -7  -4  -8  160.03   12.73
  -7  -4  -8  161.34   14.41
  -7  -4  -7   18.42    7.45
  -7  -4  -7   30.59    6.39
  -7  -4  -6   11.11    5.15
  -7  -4  -6    2.15    6.19
  -7  -4  -6    7.60    6.11
  -7  -4  -5   71.47    9.77
  -7  -4  -5   66.51    9.11
  -7  -4  -5   75.83   10.15
  -7  -4  -4    8.73    5.45
  -7  -4  -4   -1.06    6.06
  -7  -4  -4    8.46    5.09
  -7  -4  -3   23.02    7.00
  -7  -4  -3   14.78    6.10
  -7  -4  -3   15.77    6.31
  -7  -4  -3   14.21    5.60
  -7  -4  -2   16.98    6.34
  -7  -4  -2    5.18    5.90
  -7  -4  -2   13.73    5.81
  -7  -4  -2    8.88    5.74
  -7  -4  -1   64.66    9.20
  -7  -4  -1   89.16    9.47
  -7  -4   0  134.55   12.20
  -7  -4   0   94.76   10.52
  -7  -4   1  139.78   12.92
  -7  -4   1  133.44   11.80
  -7  -4   2   -1.03    6.25
  -7  -4   2    6.62    4.80
  -7  -4   3   88.52   10.52
  -7  -4   4    9.17    5.73
  -7  -4   5   93.17   10.66
  -7  -4   7   -6.28    5.69
  -7  -4   8    5.74    4.96
  -7  -4   9   10.11    4.67
  -7  -4  10  178.16   11.87
  -7  -4  11    6.65    3.35
  -7  -3 -18  170.14   10.99
  -7  -3 -17  148.06   11.16
  -7  -3 -16   42.93    6.75
  -7  -3 -15  100.22    9.61
  -7  -3 -15  128.08   11.38
  -7  -3 -14    4.94    4.35
  -7  -3 -14    3.57    4.66
  -7  -3 -14   -1.92    5.34
  -7  -3 -14    1.78    4.87
  -7  -3 -13   43.95    8.08
  -7  -3 -13   51.84    8.04
  -7  -3 -13   66.77    8.49
  -7  -3 -12    6.00    5.08
  -7  -3 -12    1.98    5.69
  -7  -3 -12   -4.01    5.24
  -7  -3 -11    8.21    5.70
  -7  -3 -11    2.10    6.35
  -7  -3 -11    1.02    5.41
  -7  -3 -11    4.46    5.89
  -7  -3 -11   -2.90    5.11
  -7  -3 -10   73.27    9.57
  -7  -3 -10   63.79    9.52
  -7  -3  -9  149.80   13.66
  -7  -3  -9  121.41   12.67
  -7  -3  -8   29.70    7.64
  -7  -3  -8   21.53    6.85
  -7  -3  -8   20.14    6.92
  -7  -3  -8   19.02    6.02
  -7  -3  -8    6.14    5.37
  -7  -3  -7  177.12   14.79
  -7  -3  -7  174.35   14.08
  -7  -3  -7  201.46   15.80
  -7  -3  -7  205.35   16.09
  -7  -3  -7  189.53   14.74
  -7  -3  -7  176.04   15.45
  -7  -3  -6   82.94   10.18
  -7  -3  -6   94.02   11.08
  -7  -3  -6   94.01   11.39
  -7  -3  -6   95.50   10.27
  -7  -3  -6   82.67   10.89
  -7  -3  -5  175.46   14.86
  -7  -3  -5  187.74   14.64
  -7  -3  -5  161.00   14.74
  -7  -3  -5  179.00   13.96
  -7  -3  -5  169.94   15.35
  -7  -3  -5  157.74   14.34
  -7  -3  -4   -2.29    7.06
  -7  -3  -4   -2.19    6.29
  -7  -3  -4   -2.13    6.25
  -7  -3  -4   -0.96    5.52
  -7  -3  -4    0.87    4.38
  -7  -3  -4   -0.99    5.66
  -7  -3  -4   -6.42    6.34
  -7  -3  -3  302.96   20.35
  -7  -3  -3  322.09   21.53
  -7  -3  -3  327.27   21.04
  -7  -3  -3  313.32   19.80
  -7  -3  -3  310.08   19.01
  -7  -3  -3  324.34   20.21
  -7  -3  -3  311.29   19.09
  -7  -3  -3  310.66   20.48
  -7  -3  -2  273.48   20.14
  -7  -3  -2  298.88   20.03
  -7  -3  -2  312.19   19.74
  -7  -3  -2  320.92   20.41
  -7  -3  -2  294.55   19.51
  -7  -3  -2  319.36   19.78
  -7  -3  -2  296.31   18.64
  -7  -3  -2  318.58   18.91
  -7  -3  -1   12.32    6.71
  -7  -3  -1    4.11    5.14
  -7  -3  -1    0.94    4.57
  -7  -3  -1    1.03    6.25
  -7  -3  -1    0.99    5.57
  -7  -3  -1   -1.79    4.55
  -7  -3  -1    4.79    5.62
  -7  -3  -1    8.22    5.07
  -7  -3   0  415.85   24.00
  -7  -3   0  372.26   24.22
  -7  -3   0  485.81   24.60
  -7  -3   0  410.63   23.98
  -7  -3   0  407.62   23.13
  -7  -3   0  373.27   23.05
  -7  -3   0  425.53   23.20
  -7  -3   1   56.20    9.39
  -7  -3   1   55.95    8.29
  -7  -3   1   57.74    8.98
  -7  -3   1   48.20    8.21
  -7  -3   1   42.28    7.57
  -7  -3   1   50.83    8.03
  -7  -3   2   75.14   10.16
  -7  -3   2   91.23    9.99
  -7  -3   2  111.62   10.95
  -7  -3   2  101.30   10.48
  -7  -3   2   89.57   10.10
  -7  -3   2   97.82   10.48
  -7  -3   3   58.67    8.78
  -7  -3   3   49.09    7.67
  -7  -3   3   44.53    7.50
  -7  -3   3   54.33    8.18
  -7  -3   4   38.11    7.42
  -7  -3   4   37.59    7.06
  -7  -3   4   32.56    7.07
  -7  -3   4   42.41    7.22
  -7  -3   5  149.99   13.38
  -7  -3   5  152.31   13.00
  -7  -3   5  172.80   13.64
  -7  -3   6   25.67    6.45
  -7  -3   6   20.19    6.63
  -7  -3   6   29.20    6.67
  -7  -3   7   47.20    8.02
  -7  -3   7   38.72    7.13
  -7  -3   7   45.38    7.89
  -7  -3   8    1.01    5.14
  -7  -3   8    5.77    4.96
  -7  -3   9   12.70    5.71
  -7  -3   9   25.87    5.60
  -7  -3   9   13.89    5.58
  -7  -3   9   22.97    6.47
  -7  -3  10  163.79   13.40
  -7  -3  10  161.08   12.04
  -7  -3  10  168.96   13.18
  -7  -3  10  169.34   13.12
  -7  -3  11   18.21    5.62
  -7  -3  11    8.06    4.79
  -7  -3  11    6.23    4.94
  -7  -3  12   96.19    9.18
  -7  -3  12   97.41    8.90
  -7  -3  12   91.25    8.80
  -7  -3  13    5.29    3.76
  -7  -3  13    6.81    3.88
  -7  -3  13    1.64    3.47
  -7  -2 -18   42.34    5.32
  -7  -2 -18   40.63    5.21
  -7  -2 -18   29.69    5.20
  -7  -2 -17   41.55    6.41
  -7  -2 -17   47.23    6.35
  -7  -2 -16    4.09    4.49
  -7  -2 -16   -0.73    4.16
  -7  -2 -16   -4.14    5.20
  -7  -2 -15   44.81    7.44
  -7  -2 -15   48.13    7.76
  -7  -2 -15   45.68    7.46
  -7  -2 -14   -3.84    4.77
  -7  -2 -14   -1.03    5.83
  -7  -2 -14    1.04    5.04
  -7  -2 -14    0.94    4.92
  -7  -2 -13    4.27    6.13
  -7  -2 -13    3.27    5.46
  -7  -2 -13   -1.10    6.26
  -7  -2 -13    2.65    5.64
  -7  -2 -12   10.60    5.50
  -7  -2 -12   18.26    6.65
  -7  -2 -12   12.35    5.71
  -7  -2 -12   13.47    6.94
  -7  -2 -12   19.23    6.73
  -7  -2 -12   17.18    6.51
  -7  -2 -11    3.99    5.54
  -7  -2 -11    8.09    6.57
  -7  -2 -11    5.80    5.47
  -7  -2 -11    9.92    6.33
  -7  -2 -10    5.56    5.88
  -7  -2 -10    8.26    6.00
  -7  -2  -9  110.77   11.89
  -7  -2  -9   76.51   11.03
  -7  -2  -9   81.53   10.76
  -7  -2  -9   85.58   10.56
  -7  -2  -9   96.12   11.38
  -7  -2  -8   -5.68    7.07
  -7  -2  -8   -3.39    5.98
  -7  -2  -8    5.89    6.05
  -7  -2  -8    7.87    5.71
  -7  -2  -8    8.62    5.77
  -7  -2  -8    6.87    6.58
  -7  -2  -8   -1.15    5.98
  -7  -2  -8    2.20    5.89
  -7  -2  -7   27.77    7.66
  -7  -2  -7   40.78    8.00
  -7  -2  -7   39.35    8.36
  -7  -2  -7   37.62    8.38
  -7  -2  -7   39.70    8.56
  -7  -2  -7   52.01    8.51
  -7  -2  -7   45.63    7.87
  -7  -2  -7   52.13    9.27
  -7  -2  -6  116.68   12.06
  -7  -2  -6  138.51   12.62
  -7  -2  -6  108.53   11.97
  -7  -2  -6  122.93   12.99
  -7  -2  -6  121.33   12.26
  -7  -2  -6  135.16   13.39
  -7  -2  -6   99.90   11.06
  -7  -2  -6  131.50   12.49
  -7  -2  -5  402.90   23.78
  -7  -2  -5  395.60   22.86
  -7  -2  -5  424.20   24.35
  -7  -2  -5  423.13   24.74
  -7  -2  -5  389.37   24.35
  -7  -2  -5  394.48   24.23
  -7  -2  -5  414.37   24.40
  -7  -2  -5  380.60   22.73
  -7  -2  -4    1.00    5.90
  -7  -2  -4    1.85    4.75
  -7  -2  -4    2.78    5.02
  -7  -2  -4    3.16    4.97
  -7  -2  -4    2.21    6.54
  -7  -2  -4    6.48    6.00
  -7  -2  -4   -3.11    6.45
  -7  -2  -4    4.68    5.38
  -7  -2  -4    4.30    6.10
  -7  -2  -3   17.59    7.17
  -7  -2  -3   18.08    7.28
  -7  -2  -3   18.80    6.29
  -7  -2  -3   23.44    6.98
  -7  -2  -3   12.60    6.19
  -7  -2  -3   11.22    5.74
  -7  -2  -3   13.87    5.66
  -7  -2  -3   15.75    5.79
  -7  -2  -2   13.49    6.48
  -7  -2  -2   14.25    5.96
  -7  -2  -2    8.80    5.57
  -7  -2  -2    4.71    5.07
  -7  -2  -2   30.26    6.85
  -7  -2  -2   12.15    5.45
  -7  -2  -2   11.83    6.15
  -7  -2  -2   22.78    6.09
  -7  -2  -1   33.41    7.33
  -7  -2  -1   39.22    8.29
  -7  -2  -1   31.95    6.41
  -7  -2  -1   43.50    7.50
  -7  -2  -1   26.01    7.15
  -7  -2  -1   48.23    7.66
  -7  -2  -1   29.95    7.05
  -7  -2  -1   26.46    6.42
  -7  -2  -1   40.19    7.75
  -7  -2   0    5.90    5.34
  -7  -2   0    3.24    5.71
  -7  -2   0    4.37    5.13
  -7  -2   0    9.04    5.52
  -7  -2   0    2.86    5.47
  -7  -2   0    6.95    6.29
  -7  -2   0   -3.91    6.09
  -7  -2   0    3.85    5.28
  -7  -2   0   11.80    5.65
  -7  -2   1   16.24    6.44
  -7  -2   1   14.90    7.17
  -7  -2   1   19.89    5.74
  -7  -2   1   21.52    6.34
  -7  -2   1    3.86    5.44
  -7  -2   1   13.71    6.17
  -7  -2   1   14.02    5.90
  -7  -2   1   17.61    6.28
  -7  -2   2  500.11   27.04
  -7  -2   2  419.02   24.74
  -7  -2   2  520.73   26.91
  -7  -2   2  446.31   24.49
  -7  -2   2  419.58   25.31
  -7  -2   2  478.20   25.80
  -7  -2   2  480.96   26.10
  -7  -2   2  440.75   25.41
  -7  -2   3   44.84    7.73
  -7  -2   3   25.13    7.46
  -7  -2   3   39.58    8.07
  -7  -2   3   51.25    7.56
  -7  -2   3   63.19    8.52
  -7  -2   3   46.04    8.25
  -7  -2   3   44.97    8.19
  -7  -2   3   55.30    8.40
  -7  -2   4  219.81   16.34
  -7  -2   4  218.76   16.95
  -7  -2   4  210.84   15.86
  -7  -2   4  240.56   16.90
  -7  -2   4  207.10   16.18
  -7  -2   4  221.02   16.10
  -7  -2   5   -1.12    5.53
  -7  -2   5    9.00    5.43
  -7  -2   5   11.77    5.73
  -7  -2   5    5.90    5.53
  -7  -2   5    3.28    6.22
  -7  -2   6    4.96    5.63
  -7  -2   6    6.70    6.06
  -7  -2   6    1.09    5.05
  -7  -2   6    4.82    5.10
  -7  -2   7  121.13   11.33
  -7  -2   7   93.88   10.57
  -7  -2   7  111.80   11.90
  -7  -2   7  103.24   11.46
  -7  -2   8  301.59   20.98
  -7  -2   8  346.14   20.03
  -7  -2   8  321.20   21.30
  -7  -2   9  307.54   20.55
  -7  -2   9  268.54   19.40
  -7  -2  10   25.84    7.09
  -7  -2  10   16.07    6.39
  -7  -2  11  110.28   11.42
  -7  -2  11   95.67   10.98
  -7  -2  11  116.80   11.96
  -7  -2  12   45.95    7.61
  -7  -2  12   47.63    7.87
  -7  -2  13   17.21    5.74
  -7  -2  13   22.65    5.65
  -7  -2  13   20.99    5.78
  -7  -2  14    3.65    4.19
  -7  -2  14   -4.77    3.83
  -7  -2  14   -0.71    4.07
  -7  -2  15   22.20    4.55
  -7  -2  15   22.59    4.62
  -7  -2  15    8.13    3.75
  -7  -1 -18   33.69    5.47
  -7  -1 -18   30.97    5.39
  -7  -1 -17   10.34    4.47
  -7  -1 -17    2.19    4.24
  -7  -1 -16    4.15    4.66
  -7  -1 -16   -3.42    5.07
  -7  -1 -16    2.60    4.46
  -7  -1 -16   -0.64    3.77
  -7  -1 -15   16.77    6.23
  -7  -1 -15    7.75    5.52
  -7  -1 -15   12.95    5.34
  -7  -1 -15   12.77    5.60
  -7  -1 -14    1.08    5.86
  -7  -1 -14    0.78    4.83
  -7  -1 -14   15.64    5.60
  -7  -1 -14    7.11    5.77
  -7  -1 -14    6.41    5.65
  -7  -1 -13   -3.24    6.40
  -7  -1 -13    9.09    5.85
  -7  -1 -13    5.75    5.84
  -7  -1 -12   25.03    7.13
  -7  -1 -12   22.25    6.41
  -7  -1 -12   28.31    7.90
  -7  -1 -12   31.84    7.73
  -7  -1 -12   24.65    6.75
  -7  -1 -11   54.49    8.48
  -7  -1 -11   57.09    9.26
  -7  -1 -11   47.24    8.93
  -7  -1 -11   63.55    9.49
  -7  -1 -10   67.43    9.97
  -7  -1 -10   50.67    8.83
  -7  -1 -10   55.85    9.20
  -7  -1 -10   61.47    9.42
  -7  -1  -9   16.76    5.83
  -7  -1  -9   27.42    7.71
  -7  -1  -9   14.71    6.51
  -7  -1  -9    8.93    7.41
  -7  -1  -9   19.31    7.01
  -7  -1  -9   27.69    7.86
  -7  -1  -8  508.25   29.02
  -7  -1  -8  459.97   27.69
  -7  -1  -8  479.39   26.89
  -7  -1  -8  517.57   28.91
  -7  -1  -8  472.97   27.82
  -7  -1  -8  530.07   29.01
  -7  -1  -8  491.56   28.66
  -7  -1  -8  581.16   29.09
  -7  -1  -7    5.46    6.86
  -7  -1  -7   -1.16    5.54
  -7  -1  -7   -0.96    5.59
  -7  -1  -7   -9.19    5.91
  -7  -1  -7   -2.21    6.95
  -7  -1  -7    2.14    5.44
  -7  -1  -7    5.52    5.45
  -7  -1  -7    3.15    5.68
  -7  -1  -6  230.74   17.44
  -7  -1  -6  200.66   15.80
  -7  -1  -6  249.82   17.71
  -7  -1  -6  232.16   17.39
  -7  -1  -6  233.42   17.18
  -7  -1  -6  199.16   16.50
  -7  -1  -6  239.99   17.02
  -7  -1  -5   91.70   11.00
  -7  -1  -5   87.27    9.75
  -7  -1  -5   93.89   10.39
  -7  -1  -5   82.66   10.53
  -7  -1  -5  101.05   11.22
  -7  -1  -5   91.35   11.14
  -7  -1  -5   84.23   10.17
  -7  -1  -5   86.34   10.33
  -7  -1  -5   97.08   11.08
  -7  -1  -5   64.83    8.88
  -7  -1  -4    4.33    5.27
  -7  -1  -4    2.82    5.29
  -7  -1  -4   11.80    6.29
  -7  -1  -4   14.16    5.83
  -7  -1  -4    1.08    5.35
  -7  -1  -4   19.12    7.03
  -7  -1  -4    6.31    6.37
  -7  -1  -4   21.83    6.34
  -7  -1  -4   11.48    5.32
  -7  -1  -4   11.90    5.91
  -7  -1  -4   12.91    5.96
  -7  -1  -3   28.56    7.28
  -7  -1  -3   21.89    6.31
  -7  -1  -3   23.54    6.24
  -7  -1  -3   19.22    6.71
  -7  -1  -3   26.86    7.37
  -7  -1  -3   24.23    7.36
  -7  -1  -3   23.14    6.19
  -7  -1  -3   18.83    6.09
  -7  -1  -3   33.64    7.11
  -7  -1  -3   32.25    7.46
  -7  -1  -3   29.02    6.97
  -7  -1  -2  107.84   11.55
  -7  -1  -2  109.13   11.25
  -7  -1  -2   93.67   10.28
  -7  -1  -2  103.89   10.88
  -7  -1  -2   95.93   10.56
  -7  -1  -2  102.54   11.01
  -7  -1  -2   88.34   10.09
  -7  -1  -2   89.18   10.05
  -7  -1  -2  104.29   10.81
  -7  -1  -2  116.13   11.67
  -7  -1  -1   37.42    7.62
  -7  -1  -1   45.04    8.51
  -7  -1  -1   54.51    7.76
  -7  -1  -1   48.03    7.69
  -7  -1  -1   54.64    7.98
  -7  -1  -1   55.71    8.68
  -7  -1  -1   55.66    8.13
  -7  -1  -1   39.37    7.44
  -7  -1  -1   64.07    8.74
  -7  -1  -1   43.16    7.55
  -7  -1   0   22.96    6.81
  -7  -1   0   27.77    6.92
  -7  -1   0   22.44    6.38
  -7  -1   0   36.68    7.16
  -7  -1   0   29.24    6.48
  -7  -1   0   23.38    6.37
  -7  -1   0   36.32    7.71
  -7  -1   0   36.65    7.81
  -7  -1   0   34.95    7.54
  -7  -1   0   33.20    7.10
  -7  -1   1  169.78   13.59
  -7  -1   1  144.24   13.68
  -7  -1   1  165.79   13.39
  -7  -1   1  177.77   14.23
  -7  -1   1  156.31   12.57
  -7  -1   1  153.66   12.89
  -7  -1   1  166.62   14.04
  -7  -1   1  156.00   13.52
  -7  -1   1  166.75   13.66
  -7  -1   2    7.19    5.91
  -7  -1   2    8.13    5.47
  -7  -1   2    6.46    4.80
  -7  -1   2    8.52    5.64
  -7  -1   2   13.27    5.39
  -7  -1   2   10.93    5.93
  -7  -1   2   10.44    5.81
  -7  -1   2    9.21    5.76
  -7  -1   2   12.11    5.87
  -7  -1   3   21.74    6.62
  -7  -1   3   26.22    7.46
  -7  -1   3   27.74    6.56
  -7  -1   3   31.62    7.10
  -7  -1   3   22.91    6.14
  -7  -1   3   30.99    6.96
  -7  -1   3   31.43    7.38
  -7  -1   3   29.65    7.26
  -7  -1   4   55.05    8.28
  -7  -1   4   78.28   10.11
  -7  -1   4   75.51    9.49
  -7  -1   4   76.83    9.17
  -7  -1   4   61.33    9.02
  -7  -1   4   48.31    8.46
  -7  -1   4   64.68    9.20
  -7  -1   5  407.49   25.62
  -7  -1   5  454.04   27.12
  -7  -1   5  473.59   26.20
  -7  -1   5  478.86   25.98
  -7  -1   5  516.56   27.72
  -7  -1   5  522.87   28.05
  -7  -1   5  510.43   27.47
  -7  -1   6  119.05   11.78
  -7  -1   6  113.82   12.03
  -7  -1   6  131.20   11.60
  -7  -1   6  125.53   12.80
  -7  -1   6  131.97   12.90
  -7  -1   6  122.65   12.61
  -7  -1   7  383.81   22.39
  -7  -1   7  406.45   24.37
  -7  -1   7  371.82   23.53
  -7  -1   7  404.31   24.57
  -7  -1   8   -6.19    6.87
  -7  -1   8    1.19    6.77
  -7  -1   8    2.33    5.31
  -7  -1   9  384.85   23.44
  -7  -1   9  410.11   25.12
  -7  -1   9  418.64   25.03
  -7  -1   9  408.85   25.06
  -7  -1  10  122.71   11.67
  -7  -1  10  122.48   12.73
  -7  -1  10  124.95   13.39
  -7  -1  11  108.45   11.62
  -7  -1  11  123.75   12.62
  -7  -1  12   26.01    7.39
  -7  -1  12   33.55    7.37
  -7  -1  12   43.95    8.15
  -7  -1  13   27.71    6.65
  -7  -1  13   22.93    6.77
  -7  -1  13   20.13    6.32
  -7  -1  14    3.36    4.78
  -7  -1  14    5.24    5.29
  -7  -1  14    5.35    4.84
  -7  -1  15   18.53    4.94
  -7  -1  15   26.69    5.68
  -7  -1  15   29.70    6.34
  -7  -1  16   72.86    7.13
  -7  -1  16   73.55    7.48
  -7  -1  16   79.66    7.74
  -7   0 -17    5.50    4.80
  -7   0 -17    2.09    4.14
  -7   0 -17    6.36    4.48
  -7   0 -16    0.81    4.54
  -7   0 -16    5.76    5.07
  -7   0 -16    5.84    4.89
  -7   0 -15   61.05    8.95
  -7   0 -15   77.87    9.30
  -7   0 -15   59.87    8.51
  -7   0 -14  143.15   13.14
  -7   0 -14  145.62   13.14
  -7   0 -14  132.61   12.90
  -7   0 -13    8.80    5.01
  -7   0 -13   13.80    6.73
  -7   0 -13   13.47    6.39
  -7   0 -13   10.23    6.17
  -7   0 -12   11.14    6.69
  -7   0 -12   23.47    7.52
  -7   0 -12   14.23    7.26
  -7   0 -11   -2.30    5.50
  -7   0 -11   -1.21    6.42
  -7   0 -11    6.00    5.48
  -7   0 -10   27.66    6.96
  -7   0 -10    1.03    6.69
  -7   0 -10   21.85    7.43
  -7   0 -10   15.79    6.22
  -7   0  -9    5.33    6.38
  -7   0  -9    8.32    5.64
  -7   0  -9    2.41    6.77
  -7   0  -9    4.98    5.00
  -7   0  -9   10.48    4.97
  -7   0  -8  278.15   19.99
  -7   0  -8  306.48   18.67
  -7   0  -8  268.36   19.70
  -7   0  -8  260.87   19.23
  -7   0  -8  292.59   19.65
  -7   0  -8  275.15   20.18
  -7   0  -8  316.88   19.56
  -7   0  -7   68.11    9.80
  -7   0  -7   55.42    8.19
  -7   0  -7   48.87    8.99
  -7   0  -7   42.41    8.23
  -7   0  -7   56.01    9.39
  -7   0  -7   59.12    9.76
  -7   0  -7   68.25    9.94
  -7   0  -7   57.90    8.91
  -7   0  -6    8.03    6.67
  -7   0  -6    5.64    5.04
  -7   0  -6   15.95    6.90
  -7   0  -6   17.05    6.58
  -7   0  -6    9.55    6.36
  -7   0  -6   14.34    6.08
  -7   0  -6   -1.05    5.90
  -7   0  -6   19.34    6.24
  -7   0  -5  126.58   12.63
  -7   0  -5  117.09   11.38
  -7   0  -5  119.91   11.47
  -7   0  -5  122.54   12.39
  -7   0  -5  124.24   12.55
  -7   0  -5  106.49   11.68
  -7   0  -5  121.21   11.65
  -7   0  -5  114.10   11.70
  -7   0  -5  113.01   11.47
  -7   0  -4  124.51   12.27
  -7   0  -4  119.36   11.43
  -7   0  -4  116.43   11.72
  -7   0  -4  117.61   11.33
  -7   0  -4  112.14   11.96
  -7   0  -4   91.49   11.00
  -7   0  -4  109.03   11.84
  -7   0  -4   97.27   10.70
  -7   0  -4  112.71   11.45
  -7   0  -4  127.95   12.07
  -7   0  -4  138.11   11.68
  -7   0  -3   59.11    8.95
  -7   0  -3   68.13    9.18
  -7   0  -3   65.69    8.58
  -7   0  -3   76.94    9.94
  -7   0  -3   66.11    9.60
  -7   0  -3   69.32    9.55
  -7   0  -3   58.21    8.47
  -7   0  -3   59.03    8.61
  -7   0  -3   57.16    8.07
  -7   0  -3   46.29    7.88
  -7   0  -3   47.99    8.26
  -7   0  -2   79.26    9.98
  -7   0  -2   78.48    9.88
  -7   0  -2   84.91    9.85
  -7   0  -2  108.47   11.40
  -7   0  -2   59.78    9.41
  -7   0  -2   56.70    9.14
  -7   0  -2   72.65    9.37
  -7   0  -2   94.50   10.11
  -7   0  -2   94.39    9.99
  -7   0  -2   79.67    9.53
  -7   0  -2   84.95    9.53
  -7   0  -1    5.79    5.54
  -7   0  -1    1.01    5.61
  -7   0  -1    0.90    5.05
  -7   0  -1    5.89    5.52
  -7   0  -1    3.98    4.84
  -7   0  -1    5.47    5.57
  -7   0  -1    5.18    4.74
  -7   0  -1    4.76    5.65
  -7   0  -1   -0.97    5.53
  -7   0  -1   15.82    6.54
  -7   0   0    1.01    5.57
  -7   0   0    4.66    5.35
  -7   0   0   -0.88    4.49
  -7   0   0   -5.05    5.48
  -7   0   0   -2.97    5.50
  -7   0   0   -2.57    4.17
  -7   0   0    3.88    5.19
  -7   0   0   -0.99    5.03
  -7   0   0    1.00    5.80
  -7   0   1   84.21    9.74
  -7   0   1   89.93   10.81
  -7   0   1   98.97   10.88
  -7   0   1   98.89    9.82
  -7   0   1   91.87   10.64
  -7   0   1   93.75    9.76
  -7   0   1   99.27   11.07
  -7   0   1   81.33   10.19
  -7   0   1   78.94   10.31
  -7   0   2  219.27   15.03
  -7   0   2  175.65   14.98
  -7   0   2  211.65   15.97
  -7   0   2  211.85   14.86
  -7   0   2  218.31   14.76
  -7   0   2  212.64   16.26
  -7   0   2  228.93   16.17
  -7   0   2  227.49   16.08
  -7   0   3    2.00    6.00
  -7   0   3   -0.85    4.69
  -7   0   3    2.54    4.43
  -7   0   3   15.18    5.95
  -7   0   3   -1.03    5.31
  -7   0   3    8.51    5.10
  -7   0   3    6.31    6.30
  -7   0   3    5.21    5.30
  -7   0   3   10.63    6.30
  -7   0   4   63.02    8.99
  -7   0   4   88.29   10.41
  -7   0   4   96.81   11.01
  -7   0   4   91.53    9.30
  -7   0   4   69.51    8.75
  -7   0   4   82.35   10.10
  -7   0   4   80.67   10.47
  -7   0   4   80.75   10.49
  -7   0   5   73.69    9.40
  -7   0   5   52.56    8.92
  -7   0   5   47.93    8.36
  -7   0   5   41.71    6.97
  -7   0   5   42.73    8.91
  -7   0   5   52.87    8.95
  -7   0   5   71.64    9.99
  -7   0   6   -0.92    5.19
  -7   0   6   -1.13    6.25
  -7   0   6    5.61    5.86
  -7   0   6    4.59    6.30
  -7   0   6    5.84    6.41
  -7   0   6   -3.29    5.57
  -7   0   7  296.91   20.08
  -7   0   7  266.23   19.41
  -7   0   7  259.11   19.48
  -7   0   7  307.97   20.67
  -7   0   7  294.15   19.57
  -7   0   8    3.50    5.85
  -7   0   8    4.56    6.48
  -7   0   8   22.65    7.63
  -7   0   9   86.95   11.06
  -7   0   9   88.26   11.14
  -7   0   9  105.91   12.01
  -7   0  10   55.29    9.29
  -7   0  10   40.63    8.15
  -7   0  10   38.90    8.32
  -7   0  10   41.13    8.24
  -7   0  11    1.18    5.66
  -7   0  11  -10.23    5.68
  -7   0  11    1.19    5.98
  -7   0  12    3.57    4.95
  -7   0  12   17.57    7.20
  -7   0  12    6.54    5.19
  -7   0  12   -2.30    5.33
  -7   0  13    1.02    5.52
  -7   0  13    3.07    4.87
  -7   0  13    1.05    6.12
  -7   0  13    1.07    5.20
  -7   0  14   47.76    7.98
  -7   0  14   61.86    8.56
  -7   0  14   64.93    8.66
  -7   0  15   10.79    5.26
  -7   0  15    8.78    5.02
  -7   0  15    3.40    5.14
  -7   0  16  212.43   13.64
  -7   0  16  192.75   13.10
  -7   0  16  187.79   13.22
  -7   1 -17   46.13    6.11
  -7   1 -17   39.20    5.87
  -7   1 -17   38.16    6.26
  -7   1 -16  276.01   16.17
  -7   1 -16  251.21   15.71
  -7   1 -16  229.70   15.86
  -7   1 -15   -3.44    4.88
  -7   1 -15    2.61    4.72
  -7   1 -15    2.55    4.99
  -7   1 -14    2.91    5.13
  -7   1 -14   -2.95    5.64
  -7   1 -14    6.60    5.70
  -7   1 -13  165.14   13.89
  -7   1 -13  153.83   13.68
  -7   1 -13  145.43   13.38
  -7   1 -13  144.15   12.09
  -7   1 -12    2.28    5.54
  -7   1 -12    2.30    6.09
  -7   1 -12   -1.08    6.83
  -7   1 -11   22.44    7.10
  -7   1 -11   15.69    6.87
  -7   1 -11   26.27    7.53
  -7   1 -11   12.76    5.91
  -7   1 -10   28.69    7.58
  -7   1 -10   17.31    6.68
  -7   1 -10   31.53    7.67
  -7   1  -9   -1.21    6.37
  -7   1  -9   -1.01    4.82
  -7   1  -9    1.04    5.65
  -7   1  -8   43.55    8.10
  -7   1  -8   21.11    7.37
  -7   1  -8   32.22    7.93
  -7   1  -8   43.39    8.76
  -7   1  -8   41.14    7.19
  -7   1  -7   44.82    7.80
  -7   1  -7   51.59    9.57
  -7   1  -7   71.08    9.25
  -7   1  -7   72.44    9.80
  -7   1  -7   61.66    9.29
  -7   1  -7   59.11    9.51
  -7   1  -7   75.75   10.16
  -7   1  -6    6.23    5.12
  -7   1  -6    2.30    5.67
  -7   1  -6   10.39    6.10
  -7   1  -6   -2.14    6.09
  -7   1  -6   13.35    5.84
  -7   1  -6    9.60    5.86
  -7   1  -6    5.79    5.96
  -7   1  -5   61.23    8.42
  -7   1  -5   42.66    8.33
  -7   1  -5   61.94    8.99
  -7   1  -5   48.14    8.75
  -7   1  -5   63.53    9.20
  -7   1  -5   65.49    8.99
  -7   1  -5   65.46    9.83
  -7   1  -4    1.87    5.53
  -7   1  -4   10.20    5.09
  -7   1  -4    6.57    6.15
  -7   1  -4    1.02    5.60
  -7   1  -4    7.41    6.01
  -7   1  -4   -2.00    4.87
  -7   1  -4   10.40    5.78
  -7   1  -4    1.98    5.42
  -7   1  -4   -3.30    5.26
  -7   1  -3   35.36    7.80
  -7   1  -3   41.98    7.35
  -7   1  -3   31.39    7.58
  -7   1  -3   36.25    7.02
  -7   1  -3   32.13    7.74
  -7   1  -3   46.37    8.37
  -7   1  -3   25.99    7.21
  -7   1  -3   36.09    6.99
  -7   1  -3   19.98    6.73
  -7   1  -3   39.71    7.88
  -7   1  -3   44.24    7.22
  -7   1  -2    4.05    6.00
  -7   1  -2    3.02    5.97
  -7   1  -2    4.01    5.87
  -7   1  -2   -0.95    5.23
  -7   1  -2    4.21    5.35
  -7   1  -2   13.18    5.81
  -7   1  -2    2.80    4.87
  -7   1  -2    5.82    5.92
  -7   1  -1  341.95   21.58
  -7   1  -1  366.02   22.25
  -7   1  -1  353.96   21.29
  -7   1  -1  361.76   21.98
  -7   1  -1  376.05   21.77
  -7   1  -1  375.38   22.07
  -7   1  -1  353.15   21.46
  -7   1  -1  385.18   22.58
  -7   1   0   19.87    6.33
  -7   1   0   19.27    6.99
  -7   1   0   25.73    6.62
  -7   1   0   25.30    6.66
  -7   1   0   39.36    7.89
  -7   1   0   25.26    6.65
  -7   1   0   24.82    6.69
  -7   1   0   33.86    7.12
  -7   1   1  144.26   12.52
  -7   1   1  149.49   13.34
  -7   1   1  111.94   11.49
  -7   1   1  149.85   12.94
  -7   1   1  143.97   12.77
  -7   1   1  137.94   12.57
  -7   1   1  138.72   13.24
  -7   1   1  142.67   12.45
  -7   1   2  776.03   38.94
  -7   1   2  763.51   37.60
  -7   1   2  821.86   38.56
  -7   1   2  792.38   39.40
  -7   1   2  819.47   39.21
  -7   1   2  754.69   37.17
  -7   1   2  920.92   40.12
  -7   1   2  790.46   39.19
  -7   1   2  886.98   39.61
  -7   1   3  177.35   15.08
  -7   1   3  199.47   14.34
  -7   1   3  202.06   15.78
  -7   1   3  182.00   14.54
  -7   1   3  198.73   15.53
  -7   1   3  204.99   14.19
  -7   1   3  219.78   15.89
  -7   1   3  217.72   16.34
  -7   1   3  215.34   15.61
  -7   1   4  704.26   36.25
  -7   1   4  787.23   36.23
  -7   1   4  753.34   37.37
  -7   1   4  805.96   37.70
  -7   1   4  635.63   33.72
  -7   1   4  787.88   37.39
  -7   1   4  791.66   37.67
  -7   1   4  723.13   36.43
  -7   1   5    5.59    5.84
  -7   1   5    4.50    5.72
  -7   1   5    7.34    5.55
  -7   1   5    0.99    4.91
  -7   1   5   -1.07    5.75
  -7   1   5    9.07    6.79
  -7   1   5    4.38    5.72
  -7   1   6   53.83    8.94
  -7   1   6   74.49    9.85
  -7   1   6   46.33    7.90
  -7   1   6   44.34    7.56
  -7   1   6   54.82    9.52
  -7   1   6   51.61    8.99
  -7   1   6   65.17    9.33
  -7   1   7   22.13    7.76
  -7   1   7   30.46    7.42
  -7   1   7   24.04    6.57
  -7   1   7   37.06    8.01
  -7   1   7   28.66    8.14
  -7   1   7   18.39    7.21
  -7   1   8   65.52   10.15
  -7   1   8   50.35    9.02
  -7   1   8   48.05    8.77
  -7   1   9   47.48    8.38
  -7   1   9   43.83    8.33
  -7   1   9   53.11    9.41
  -7   1  10   96.21   11.58
  -7   1  10  104.06   11.88
  -7   1  10   89.06   11.40
  -7   1  10  104.80   11.91
  -7   1  11   10.17    6.36
  -7   1  11    9.50    6.13
  -7   1  11   25.84    7.18
  -7   1  11    5.61    6.38
  -7   1  12   -3.45    6.01
  -7   1  12    2.13    5.48
  -7   1  12    1.10    5.11
  -7   1  13   24.29    6.23
  -7   1  13   10.88    6.20
  -7   1  13   14.52    6.10
  -7   1  13   10.21    5.85
  -7   1  13    7.50    5.97
  -7   1  14  120.23   11.48
  -7   1  14  120.85   10.53
  -7   1  14  106.36   10.78
  -7   1  14  115.92   10.73
  -7   1  14  104.41   11.21
  -7   1  15    3.51    4.87
  -7   1  15   -0.72    4.77
  -7   1  15    7.44    4.80
  -7   1  15    3.90    4.54
  -7   1  15    9.43    5.34
  -7   1  16  186.59   12.05
  -7   1  16  209.49   13.70
  -7   1  16  207.21   13.36
  -7   1  16  173.90   12.78
  -7   1  17   42.61    6.14
  -7   1  17   44.06    5.66
  -7   1  17   45.26    5.97
  -7   2 -16   65.93    6.86
  -7   2 -16   68.62    6.99
  -7   2 -16   54.05    7.21
  -7   2 -15  238.76   14.48
  -7   2 -15  220.85   14.22
  -7   2 -15  189.74   14.46
  -7   2 -14  156.47   12.43
  -7   2 -14  169.14   12.80
  -7   2 -14  140.85   12.54
  -7   2 -13   -3.81    4.91
  -7   2 -13   -0.94    5.27
  -7   2 -13    9.63    5.35
  -7   2 -13    8.27    4.77
  -7   2 -12   45.04    8.01
  -7   2 -12   40.07    8.04
  -7   2 -12   58.24    8.62
  -7   2 -12   43.02    7.37
  -7   2 -11    8.96    6.23
  -7   2 -11   13.58    6.43
  -7   2 -11    4.22    5.87
  -7   2 -10   11.58    6.12
  -7   2 -10    1.09    5.69
  -7   2 -10    2.34    5.94
  -7   2 -10    6.97    5.40
  -7   2  -9   21.12    7.35
  -7   2  -9   26.04    7.21
  -7   2  -9   27.89    7.63
  -7   2  -8   13.79    6.36
  -7   2  -8    7.82    5.44
  -7   2  -7   34.99    7.67
  -7   2  -7   17.31    6.89
  -7   2  -7   43.21    7.26
  -7   2  -6   93.94   11.26
  -7   2  -6  101.89   11.36
  -7   2  -6   99.77   10.84
  -7   2  -6   99.70   10.90
  -7   2  -6   78.97   10.45
  -7   2  -6  102.72   11.55
  -7   2  -5  195.12   16.22
  -7   2  -5  217.96   16.37
  -7   2  -5  225.29   17.32
  -7   2  -5  223.71   16.51
  -7   2  -5  198.80   15.80
  -7   2  -5  227.86   15.19
  -7   2  -5  263.55   17.90
  -7   2  -4   36.19    7.81
  -7   2  -4   23.19    7.58
  -7   2  -4   30.65    7.63
  -7   2  -4   22.90    6.30
  -7   2  -4   15.18    6.57
  -7   2  -4   15.33    6.18
  -7   2  -4   28.26    6.61
  -7   2  -4   13.18    6.15
  -7   2  -3  159.25   15.18
  -7   2  -3  202.57   15.78
  -7   2  -3  216.68   15.62
  -7   2  -3  213.17   15.82
  -7   2  -3  206.25   15.05
  -7   2  -3  214.02   14.99
  -7   2  -3  215.99   16.30
  -7   2  -2    7.46    6.53
  -7   2  -2    9.23    5.85
  -7   2  -2   16.12    6.17
  -7   2  -2   20.00    6.79
  -7   2  -2   18.33    5.94
  -7   2  -2   16.56    5.70
  -7   2  -2   11.37    6.54
  -7   2  -2   22.19    6.78
  -7   2  -1  255.73   17.93
  -7   2  -1  279.95   18.05
  -7   2  -1  251.78   18.04
  -7   2  -1  259.45   18.40
  -7   2  -1  243.00   16.95
  -7   2  -1  269.21   17.90
  -7   2  -1  274.54   17.50
  -7   2   0    4.17    5.59
  -7   2   0    5.84    5.34
  -7   2   0    8.97    5.78
  -7   2   0    2.09    5.93
  -7   2   0    1.99    5.78
  -7   2   0    0.93    4.86
  -7   2   0   12.10    6.33
  -7   2   0    1.89    5.00
  -7   2   1  217.90   16.53
  -7   2   1  215.94   16.09
  -7   2   1  212.81   15.84
  -7   2   1  185.28   15.05
  -7   2   1  236.68   17.00
  -7   2   1  214.77   15.51
  -7   2   1  219.02   16.12
  -7   2   1  239.31   16.19
  -7   2   2    2.17    5.61
  -7   2   2    8.03    5.51
  -7   2   2   20.14    6.50
  -7   2   2    3.21    6.73
  -7   2   2   10.05    5.69
  -7   2   2    8.64    5.40
  -7   2   2    8.47    6.08
  -7   2   2   11.79    5.89
  -7   2   3  270.46   18.63
  -7   2   3  258.01   17.57
  -7   2   3  257.25   17.52
  -7   2   3  211.07   15.83
  -7   2   3  222.20   17.53
  -7   2   3  277.58   17.71
  -7   2   3  261.38   18.12
  -7   2   3  237.09   16.81
  -7   2   4   -3.40    5.51
  -7   2   4    5.24    5.40
  -7   2   4    3.07    5.74
  -7   2   4   -6.45    6.62
  -7   2   4   -1.00    5.31
  -7   2   4   -4.10    5.89
  -7   2   4   -1.11    6.26
  -7   2   5  246.60   17.06
  -7   2   5  214.61   16.42
  -7   2   5  211.66   16.74
  -7   2   5  229.66   17.17
  -7   2   5  217.10   16.39
  -7   2   5  223.16   17.50
  -7   2   5  222.60   16.39
  -7   2   6  189.06   15.56
  -7   2   6  175.60   14.33
  -7   2   6  181.08   14.83
  -7   2   6  175.25   14.56
  -7   2   6  183.32   14.86
  -7   2   6  191.43   16.04
  -7   2   6  170.92   14.24
  -7   2   7  268.15   18.26
  -7   2   7  276.20   18.59
  -7   2   7  243.00   17.90
  -7   2   7  259.63   18.71
  -7   2   8    2.84    5.49
  -7   2   8    5.45    5.69
  -7   2   8   12.29    6.75
  -7   2   8    5.58    6.27
  -7   2   9    6.90    5.93
  -7   2   9    5.95    6.29
  -7   2   9   -3.71    6.95
  -7   2   9    4.42    5.53
  -7   2   9    3.39    5.50
  -7   2  10   24.20    7.59
  -7   2  10   38.93    8.32
  -7   2  10   29.23    8.40
  -7   2  10   40.86    8.57
  -7   2  11   28.46    7.54
  -7   2  11   38.02    8.17
  -7   2  11   56.59    8.86
  -7   2  11   42.33    8.86
  -7   2  11   40.46    8.37
  -7   2  12  214.25   16.75
  -7   2  12  205.10   16.34
  -7   2  12  225.27   16.16
  -7   2  13    4.07    4.95
  -7   2  13   -1.05    5.09
  -7   2  13   -1.03    5.01
  -7   2  13   -2.01    6.15
  -7   2  13    0.99    5.12
  -7   2  14   33.99    6.95
  -7   2  14   49.74    7.88
  -7   2  14   47.28    7.78
  -7   2  14   22.46    6.81
  -7   2  14   35.24    6.80
  -7   2  15   49.52    7.52
  -7   2  15   45.59    7.08
  -7   2  15   51.27    7.14
  -7   2  15   39.22    6.96
  -7   2  15   33.37    6.42
  -7   2  16   -2.11    4.74
  -7   2  16    6.64    4.09
  -7   2  16   -0.66    4.42
  -7   2  16    7.27    4.38
  -7   2  16   -4.78    4.62
  -7   2  17   10.31    3.79
  -7   2  17   17.65    4.28
  -7   3 -15    8.50    4.22
  -7   3 -14   12.64    4.34
  -7   3 -14   13.80    4.24
  -7   3 -14    5.03    4.57
  -7   3 -13   27.67    5.77
  -7   3 -13   29.08    6.08
  -7   3 -13   28.46    5.82
  -7   3 -13   25.56    5.47
  -7   3 -12   16.82    5.36
  -7   3 -12   12.35    5.57
  -7   3 -12   15.18    5.08
  -7   3 -12   19.62    5.34
  -7   3 -11   84.19    9.54
  -7   3 -11   85.85   10.07
  -7   3 -11   96.76   10.00
  -7   3 -11   83.80    9.77
  -7   3 -10   -1.01    5.05
  -7   3 -10    7.95    5.52
  -7   3 -10    3.04    4.69
  -7   3 -10   -0.93    4.81
  -7   3  -9   60.89    8.57
  -7   3  -9   42.15    7.83
  -7   3  -9   46.20    8.07
  -7   3  -8  119.94   11.71
  -7   3  -8   92.27   10.85
  -7   3  -8   91.16   10.38
  -7   3  -8  106.23   11.12
  -7   3  -8   75.95   10.37
  -7   3  -7   13.72    6.09
  -7   3  -7   12.70    5.87
  -7   3  -7   12.92    6.00
  -7   3  -7   24.71    7.52
  -7   3  -6    4.40    5.74
  -7   3  -6   11.73    5.61
  -7   3  -6    4.99    5.54
  -7   3  -6   -7.27    6.09
  -7   3  -5  152.85   13.43
  -7   3  -5  166.73   14.66
  -7   3  -5  138.80   12.85
  -7   3  -4  244.28   16.95
  -7   3  -4  206.85   17.10
  -7   3  -4  229.05   16.56
  -7   3  -3  186.40   14.98
  -7   3  -3  189.61   14.68
  -7   3  -3  204.04   15.50
  -7   3  -3  195.70   16.14
  -7   3  -2   85.72    9.19
  -7   3  -2   78.77    9.01
  -7   3  -2   76.59    9.68
  -7   3  -2   64.20    8.73
  -7   3  -2   61.61    9.64
  -7   3  -2   69.14   10.03
  -7   3  -1   98.15    9.81
  -7   3  -1   89.52    9.84
  -7   3  -1   85.64    9.91
  -7   3  -1   99.03   11.27
  -7   3  -1   69.94    9.85
  -7   3  -1  110.96   11.61
  -7   3   0   13.26    5.63
  -7   3   0   16.63    6.70
  -7   3   0   21.32    5.61
  -7   3   0   13.43    5.90
  -7   3   0   12.58    6.24
  -7   3   0   19.34    6.95
  -7   3   0   18.96    6.88
  -7   3   1   -4.45    4.83
  -7   3   1    2.03    5.50
  -7   3   1    7.21    4.76
  -7   3   1    9.54    5.53
  -7   3   1    2.11    5.13
  -7   3   1    1.01    5.99
  -7   3   1   -4.36    7.04
  -7   3   2    8.10    5.00
  -7   3   2   13.62    6.15
  -7   3   2    2.75    4.92
  -7   3   2   10.60    5.68
  -7   3   2    8.50    5.00
  -7   3   2    6.51    5.74
  -7   3   2    0.97    5.61
  -7   3   2    8.89    6.92
  -7   3   3   68.24    8.76
  -7   3   3   47.41    8.76
  -7   3   3   56.80    8.46
  -7   3   3   41.16    8.58
  -7   3   3   60.83    9.41
  -7   3   3   57.37    8.00
  -7   3   3   58.58    8.18
  -7   3   3   82.17   10.61
  -7   3   4  382.57   22.69
  -7   3   4  386.85   23.93
  -7   3   4  412.26   22.91
  -7   3   4  395.79   23.94
  -7   3   4  422.92   24.59
  -7   3   4  420.35   23.29
  -7   3   4  371.87   24.01
  -7   3   5   26.02    7.76
  -7   3   5   26.28    6.12
  -7   3   5   37.49    6.72
  -7   3   5   40.45    8.62
  -7   3   5   34.57    6.54
  -7   3   5   42.01    8.40
  -7   3   5   33.59    8.02
  -7   3   6  224.44   15.57
  -7   3   6  194.49   16.13
  -7   3   6  192.56   14.81
  -7   3   6  187.45   15.70
  -7   3   7   95.16   10.32
  -7   3   7   91.08   10.01
  -7   3   7  101.65   12.16
  -7   3   7   76.39   10.09
  -7   3   8   70.42    9.24
  -7   3   8   70.11    9.17
  -7   3   8   61.21   10.04
  -7   3   8   63.43    8.69
  -7   3   8   67.05    9.90
  -7   3   8   60.42    8.87
  -7   3   8   70.83    9.42
  -7   3   9   -3.62    7.07
  -7   3   9   -1.01    5.11
  -7   3   9   -3.52    6.20
  -7   3   9    5.83    4.86
  -7   3   9    5.14    4.92
  -7   3  10    4.87    4.95
  -7   3  10    4.78    7.09
  -7   3  10   10.22    5.47
  -7   3  10    7.18    4.99
  -7   3  10    1.16    6.36
  -7   3  11   34.25    7.05
  -7   3  11   41.10    7.37
  -7   3  11   31.61    7.64
  -7   3  12   39.23    6.84
  -7   3  12   30.50    7.68
  -7   3  12   45.16    7.60
  -7   3  12   37.56    7.52
  -7   3  12   41.13    8.42
  -7   3  13  180.88   13.22
  -7   3  13  148.99   12.70
  -7   3  13  186.71   14.65
  -7   3  13  144.88   12.71
  -7   3  13  180.24   14.14
  -7   3  14  247.38   15.77
  -7   3  14  246.93   16.06
  -7   3  14  279.47   17.85
  -7   3  14  256.32   16.53
  -7   3  14  263.79   17.60
  -7   3  15    0.78    5.92
  -7   3  15    9.64    3.89
  -7   3  15   -2.65    4.99
  -7   3  15   -0.80    4.40
  -7   3  15    7.56    4.03
  -7   3  16   -0.51    3.61
  -7   3  16   -1.28    4.98
  -7   3  16   -1.05    3.42
  -7   3  16   -2.03    3.80
  -7   4 -13   81.49    8.15
  -7   4 -13   80.63    7.15
  -7   4 -12   10.79    4.72
  -7   4 -12    1.18    4.08
  -7   4 -11  274.08   17.01
  -7   4 -11  256.97   16.41
  -7   4 -10  130.96   11.72
  -7   4 -10  150.94   12.23
  -7   4  -9  102.44   10.29
  -7   4  -9   77.97    9.42
  -7   4  -8   49.48    7.19
  -7   4  -8   42.00    7.66
  -7   4  -8   55.71    8.40
  -7   4  -7   -9.52    5.92
  -7   4  -7    1.73    4.98
  -7   4  -6   20.08    5.66
  -7   4  -6   14.36    5.77
  -7   4  -6   26.32    6.34
  -7   4  -6   11.59    6.22
  -7   4  -5   -4.70    5.63
  -7   4  -5    7.58    5.44
  -7   4  -5    6.51    6.75
  -7   4  -4   12.70    5.76
  -7   4  -4   23.26    7.11
  -7   4  -3  121.50   12.07
  -7   4  -3  136.85   13.30
  -7   4  -3  108.53   11.49
  -7   4  -2   19.20    5.71
  -7   4  -2   20.48    7.27
  -7   4  -2   14.54    5.37
  -7   4  -2   -1.12    5.94
  -7   4  -1    6.62    5.85
  -7   4  -1   19.07    6.67
  -7   4   0   46.37    8.27
  -7   4   0   26.88    7.39
  -7   4   1   60.06    8.56
  -7   4   1   58.18    9.46
  -7   4   1   85.15   10.35
  -7   4   2    6.90    5.67
  -7   4   2    4.96    5.38
  -7   4   2   11.15    6.48
  -7   4   3   66.70    9.25
  -7   4   3   61.10    9.64
  -7   4   3   43.15    7.96
  -7   4   4  134.58   12.80
  -7   4   4  105.04   12.42
  -7   4   5    3.26    5.97
  -7   4   5    5.41    5.65
  -7   4   5    5.52    5.69
  -7   4   5   12.50    5.94
  -7   4   6  113.07   11.78
  -7   4   6  111.95   11.85
  -7   4   6   96.89   11.26
  -7   4   6   99.31   11.74
  -7   4   7    2.26    5.81
  -7   4   7   -1.13    6.46
  -7   4   7    4.25    5.76
  -7   4   8   62.63    9.73
  -7   4   8   66.40    9.81
  -7   4   8   63.18    9.03
  -7   4   9  174.40   14.80
  -7   4   9  185.53   14.32
  -7   4   9  152.80   13.55
  -7   4  10    9.89    6.19
  -7   4  10   12.89    5.01
  -7   4  10   14.07    5.74
  -7   4  11   12.99    6.90
  -7   4  11   22.41    6.93
  -7   4  11   25.94    6.14
  -7   4  11   21.90    5.47
  -7   4  12   -1.02    6.34
  -7   4  12   -3.66    4.38
  -7   4  12    2.04    5.39
  -7   4  13    1.88    5.51
  -7   4  13    5.71    5.35
  -7   4  14   48.76    7.84
  -7   4  14   50.59    7.96
  -7   4  15   14.52    5.18
  -7   4  15   20.95    5.49
  -7   4  16   25.21    5.46
  -7   4  16   25.64    4.94
  -7   5 -11  157.71   11.48
  -7   5 -11  168.76   11.07
  -7   5 -10   -1.98    4.14
  -7   5 -10   -0.63    3.97
  -7   5  -9   76.69    8.75
  -7   5  -9   95.08    9.14
  -7   5  -8  103.11   10.24
  -7   5  -8  119.58   10.87
  -7   5  -7   23.90    5.94
  -7   5  -7   21.12    6.15
  -7   5  -6    5.70    5.02
  -7   5  -6    7.44    4.59
  -7   5  -6   -1.87    5.07
  -7   5  -5   16.14    5.37
  -7   5  -5   18.79    5.73
  -7   5  -5   14.68    6.12
  -7   5  -4   -3.43    5.39
  -7   5  -4    4.30    4.88
  -7   5  -3   65.89    8.52
  -7   5  -3   70.53    9.15
  -7   5  -2   81.97    9.42
  -7   5  -2   84.60    9.99
  -7   5  -1   46.76    8.03
  -7   5  -1   41.17    7.91
  -7   5  -1   45.84    7.72
  -7   5   0   11.00    5.93
  -7   5   0   -7.26    6.33
  -7   5   1    8.54    4.64
  -7   5   1   11.25    5.35
  -7   5   1    7.05    5.85
  -7   5   2   11.54    5.43
  -7   5   2   12.39    5.88
  -7   5   2    9.64    5.78
  -7   5   3   72.33    8.97
  -7   5   3   75.76   10.03
  -7   5   4   -5.66    5.05
  -7   5   4   -3.12    5.84
  -7   5   5   85.66    9.37
  -7   5   5   53.96    8.82
  -7   5   5   77.97   10.61
  -7   5   6  137.33   12.31
  -7   5   6  108.11   11.67
  -7   5   6  124.40   12.36
  -7   5   7   -4.95    6.04
  -7   5   7   -1.01    6.18
  -7   5   7   -5.14    5.77
  -7   5   8    2.03    6.02
  -7   5   8   -0.99    5.16
  -7   5   8   -0.98    5.47
  -7   5   8    4.90    5.44
  -7   5   9    2.02    5.55
  -7   5   9    9.41    5.80
  -7   5   9   -1.97    6.23
  -7   5   9   -6.40    6.38
  -7   5  10   24.83    7.12
  -7   5  10   24.05    6.50
  -7   5  10    9.65    5.03
  -7   5  10   21.69    5.69
  -7   5  11    6.71    6.07
  -7   5  11    2.79    5.10
  -7   5  11   -1.59    4.68
  -7   5  11    2.95    4.87
  -7   5  12    3.61    5.40
  -7   5  12    2.64    4.77
  -7   5  12   -0.70    3.98
  -7   5  13   90.33    9.92
  -7   5  13   87.80    8.10
  -7   5  13   96.05    9.50
  -7   5  14   33.41    6.53
  -7   5  14   32.48    5.98
  -7   5  15   11.74    5.02
  -7   5  15    4.29    3.72
  -7   6  -8    0.60    3.99
  -7   6  -7   23.88    5.05
  -7   6  -7   22.45    5.47
  -7   6  -6    2.24    4.65
  -7   6  -5   12.87    5.68
  -7   6  -4  131.99   10.64
  -7   6  -4  150.73   12.26
  -7   6  -3   -2.12    4.67
  -7   6  -3    5.76    4.72
  -7   6  -3   -0.89    5.10
  -7   6  -2  145.22   11.63
  -7   6  -2  152.43   12.89
  -7   6  -2  130.21   11.24
  -7   6  -1  184.96   13.53
  -7   6  -1  182.32   13.86
  -7   6  -1  201.92   15.11
  -7   6   0    8.48    5.18
  -7   6   0   -0.92    5.28
  -7   6   0    2.65    4.80
  -7   6   1   68.57    8.70
  -7   6   1   72.72    9.03
  -7   6   1   50.50    8.36
  -7   6   2  133.65   12.26
  -7   6   2  139.93   12.24
  -7   6   2  170.61   13.50
  -7   6   3   14.68    5.95
  -7   6   3   22.10    6.93
  -7   6   3   16.93    5.78
  -7   6   4    9.26    5.08
  -7   6   4   -0.97    5.50
  -7   6   5   18.51    5.85
  -7   6   5   17.40    6.68
  -7   6   6    2.16    4.03
  -7   6   6    0.92    5.38
  -7   6   6   -4.77    5.65
  -7   6   7    1.54    4.59
  -7   6   7    2.18    4.44
  -7   6   7    3.61    4.89
  -7   6   7   -3.68    5.22
  -7   6   8    6.27    5.14
  -7   6   8   -0.73    4.05
  -7   6   8    5.25    4.74
  -7   6   8    2.61    4.78
  -7   6   9    3.93    5.24
  -7   6   9    6.49    4.19
  -7   6   9    0.84    4.47
  -7   6   9   -0.81    5.02
  -7   6  10   12.36    5.48
  -7   6  10   29.41    5.45
  -7   6  10   28.70    5.81
  -7   6  10   13.12    5.25
  -7   6  11   45.27    7.01
  -7   6  11   26.06    5.86
  -7   6  11   38.39    6.19
  -7   6  11   37.38    6.04
  -7   6  12   13.16    5.15
  -7   6  12    2.47    4.02
  -7   6  12    9.05    4.00
  -7   6  12    3.62    3.54
  -7   6  13  152.29   11.34
  -7   7  -4   26.54    5.52
  -7   7  -3   64.27    7.41
  -7   7  -2  101.12    9.51
  -7   7  -1   21.55    6.08
  -7   7  -1   18.08    4.75
  -7   7  -1   12.86    4.27
  -7   7   0  194.29   13.42
  -7   7   0  227.04   14.58
  -7   7   0  202.12   13.06
  -7   7   1    3.54    4.69
  -7   7   1    7.63    4.99
  -7   7   1    8.24    4.13
  -7   7   2   14.63    5.36
  -7   7   2   21.48    5.46
  -7   7   2   15.40    4.95
  -7   7   3   18.49    5.02
  -7   7   3   24.27    6.15
  -7   7   3   27.80    5.61
  -7   7   4   38.00    6.61
  -7   7   4   37.11    6.45
  -7   7   5   16.39    5.53
  -7   7   5   20.26    5.49
  -7   7   6   73.24    8.33
  -7   7   6   69.98    7.80
  -7   7   7   21.66    5.98
  -7   7   7   19.88    5.62
  -7   7   8   23.80    5.87
  -7   7   8   21.97    5.36
  -7   7   9   42.75    6.27
  -7   7   9   35.12    5.84
  -7   7  10   -2.24    4.05
  -7   7  10    2.98    3.67
  -6  -8 -11   21.49    4.66
  -6  -8 -10   -1.65    3.43
  -6  -8  -9   55.89    6.48
  -6  -8  -8   12.49    4.51
  -6  -8  -7   15.06    4.56
  -6  -8  -6   20.94    5.00
  -6  -8  -6   19.03    4.45
  -6  -8  -5   11.87    4.69
  -6  -8  -5   -0.63    4.21
  -6  -8  -4   11.70    4.61
  -6  -8  -4   15.43    4.71
  -6  -8  -3   14.56    5.01
  -6  -8  -3   28.02    4.65
  -6  -8  -2   85.08    7.56
  -6  -8  -2   81.36    8.40
  -6  -8  -1  283.95   15.29
  -6  -8  -1  258.45   16.05
  -6  -8   0   11.14    4.16
  -6  -8   0    6.82    4.21
  -6  -8   1  116.02    8.88
  -6  -8   1  100.73    8.92
  -6  -8   2   20.37    4.83
  -6  -8   2   26.41    4.76
  -6  -8   3   25.60    4.57
  -6  -8   3   31.11    4.82
  -6  -7 -15    0.56    3.72
  -6  -7 -15   -1.27    3.08
  -6  -7 -14    0.64    3.96
  -6  -7 -14   -4.98    4.09
  -6  -7 -13    9.35    5.07
  -6  -7 -13   11.78    4.32
  -6  -7 -12   56.71    6.13
  -6  -7 -12   37.85    6.06
  -6  -7 -12   49.36    7.29
  -6  -7 -11  172.37   11.66
  -6  -7 -11  148.60   11.31
  -6  -7 -11  168.88   13.13
  -6  -7 -10   57.80    7.26
  -6  -7 -10   42.73    7.31
  -6  -7 -10   38.24    6.15
  -6  -7  -9   92.91    9.49
  -6  -7  -9   97.72   10.12
  -6  -7  -9  109.81    9.34
  -6  -7  -8    1.71    4.65
  -6  -7  -8    1.71    4.76
  -6  -7  -8   13.18    4.63
  -6  -7  -7   45.21    7.25
  -6  -7  -7   65.33    8.09
  -6  -7  -7   48.29    6.66
  -6  -7  -6   76.75    9.12
  -6  -7  -6   81.30    9.01
  -6  -7  -6   72.19    8.44
  -6  -7  -5    3.63    4.41
  -6  -7  -5    0.83    4.15
  -6  -7  -5    0.72    4.08
  -6  -7  -4  129.93   11.78
  -6  -7  -4  119.32   10.58
  -6  -7  -4  130.07   11.48
  -6  -7  -3   40.87    7.32
  -6  -7  -3   43.35    7.24
  -6  -7  -3   50.74    7.17
  -6  -7  -2    1.74    4.77
  -6  -7  -2    2.74    4.83
  -6  -7  -2    4.07    4.68
  -6  -7  -1   89.70    9.17
  -6  -7  -1   63.63    8.46
  -6  -7   0   61.25    8.27
  -6  -7   0   65.07    8.31
  -6  -7   1    0.84    4.45
  -6  -7   1   -4.30    4.93
  -6  -7   2  190.16   13.91
  -6  -7   2  204.34   14.46
  -6  -7   3    3.07    4.21
  -6  -7   3    1.64    4.55
  -6  -7   4   86.97    9.02
  -6  -7   4   66.64    7.65
  -6  -7   5   10.95    4.79
  -6  -7   5    4.43    3.60
  -6  -7   6  152.91   11.37
  -6  -7   7  132.64    9.97
  -6  -6 -17    4.25    3.51
  -6  -6 -17    3.65    3.83
  -6  -6 -16    1.91    3.62
  -6  -6 -16    8.11    4.02
  -6  -6 -15   27.83    5.83
  -6  -6 -15   14.22    5.47
  -6  -6 -14  155.09   12.08
  -6  -6 -14  120.08   11.18
  -6  -6 -13   25.12    6.60
  -6  -6 -13   26.97    6.45
  -6  -6 -12   -0.96    5.54
  -6  -6 -12   15.89    5.75
  -6  -6 -11   70.44    8.13
  -6  -6 -11   95.54   10.12
  -6  -6 -11  108.15   11.07
  -6  -6 -10  199.97   14.43
  -6  -6 -10  206.41   15.79
  -6  -6  -9  104.40   10.67
  -6  -6  -9  111.10   11.82
  -6  -6  -8   47.49    7.72
  -6  -6  -8   33.36    8.02
  -6  -6  -8   36.50    7.61
  -6  -6  -7   67.60    9.16
  -6  -6  -7   70.85    9.73
  -6  -6  -7   68.83    8.30
  -6  -6  -7   64.28    8.61
  -6  -6  -7   89.79    8.75
  -6  -6  -6   53.84    8.46
  -6  -6  -6   58.89    9.00
  -6  -6  -6   63.71    8.51
  -6  -6  -6   60.79    8.08
  -6  -6  -6   76.61    8.38
  -6  -6  -5    5.02    5.25
  -6  -6  -5    3.67    4.34
  -6  -6  -5   10.60    5.40
  -6  -6  -5   10.06    5.90
  -6  -6  -4   13.00    5.57
  -6  -6  -4   17.25    5.70
  -6  -6  -4   12.64    5.37
  -6  -6  -4   10.10    5.06
  -6  -6  -3  149.91   12.85
  -6  -6  -3  158.28   13.05
  -6  -6  -3  146.32   12.94
  -6  -6  -2    0.98    5.00
  -6  -6  -2   14.43    5.94
  -6  -6  -2   12.23    5.67
  -6  -6  -1   95.79   10.14
  -6  -6  -1   77.44    9.71
  -6  -6  -1   73.76    9.69
  -6  -6   0   -2.98    4.91
  -6  -6   0   -1.02    5.59
  -6  -6   1   26.07    6.54
  -6  -6   1   28.96    6.84
  -6  -6   2  190.95   14.91
  -6  -6   2  185.76   14.93
  -6  -6   3  166.86   13.55
  -6  -6   4    7.13    5.18
  -6  -6   5    0.84    3.94
  -6  -6   5    1.91    4.93
  -6  -6   6  204.80   14.53
  -6  -6   6  162.32   12.54
  -6  -6   7   14.08    5.76
  -6  -6   8   74.21    8.27
  -6  -6   9   82.16    8.10
  -6  -6  10    5.84    3.76
  -6  -5 -18   12.63    3.99
  -6  -5 -18   10.29    4.31
  -6  -5 -17   24.19    5.07
  -6  -5 -17   21.00    5.41
  -6  -5 -16   11.97    5.13
  -6  -5 -16   13.36    5.54
  -6  -5 -15    2.53    4.91
  -6  -5 -15   19.48    6.14
  -6  -5 -14   93.32   10.05
  -6  -5 -14   79.86   10.14
  -6  -5 -13  118.09   11.64
  -6  -5 -12  102.61   11.38
  -6  -5 -11  308.05   20.27
  -6  -5 -11  290.53   20.36
  -6  -5 -10   31.18    6.40
  -6  -5 -10   30.31    7.75
  -6  -5  -9   37.02    6.74
  -6  -5  -9   29.80    6.60
  -6  -5  -8   43.15    8.43
  -6  -5  -8   25.70    6.22
  -6  -5  -8   51.88    8.65
  -6  -5  -7   26.11    7.34
  -6  -5  -7   14.75    5.45
  -6  -5  -7   23.01    7.01
  -6  -5  -6    7.99    5.57
  -6  -5  -6   10.53    4.48
  -6  -5  -6   18.00    5.82
  -6  -5  -6   11.35    5.75
  -6  -5  -6   22.29    6.37
  -6  -5  -5  173.91   13.86
  -6  -5  -5  173.78   14.24
  -6  -5  -5  166.70   13.42
  -6  -5  -5  183.18   14.14
  -6  -5  -5  175.94   14.23
  -6  -5  -4   14.05    5.51
  -6  -5  -4    1.01    5.72
  -6  -5  -4    6.69    5.25
  -6  -5  -4    1.92    5.08
  -6  -5  -4   -3.98    5.78
  -6  -5  -3  291.66   18.80
  -6  -5  -3  266.34   18.15
  -6  -5  -3  315.98   19.50
  -6  -5  -3  302.31   18.98
  -6  -5  -3  251.93   17.83
  -6  -5  -2   89.64   10.48
  -6  -5  -2   97.97   10.21
  -6  -5  -2   87.16   10.25
  -6  -5  -2   96.41   10.56
  -6  -5  -2  118.20   11.49
  -6  -5  -1   35.62    7.18
  -6  -5  -1   36.19    6.56
  -6  -5  -1   37.71    7.32
  -6  -5  -1   36.28    7.55
  -6  -5   0   60.92    8.96
  -6  -5   0   77.47    9.67
  -6  -5   0   70.55    9.42
  -6  -5   1  167.95   14.19
  -6  -5   2   54.58    8.84
  -6  -5   3   90.93   10.69
  -6  -5   4    6.90    4.95
  -6  -5   4    9.56    6.55
  -6  -5   5    9.49    5.66
  -6  -5   5   14.26    5.05
  -6  -5   6  135.63   11.89
  -6  -5   6  135.61   12.70
  -6  -5   7    3.39    4.19
  -6  -5   8   57.26    8.19
  -6  -5   9   80.08    8.99
  -6  -5  10    4.35    4.59
  -6  -5  11    4.27    4.07
  -6  -5  12   51.49    5.76
  -6  -4 -19   66.92    7.12
  -6  -4 -18   31.00    5.20
  -6  -4 -18   37.20    6.59
  -6  -4 -17   33.30    5.82
  -6  -4 -17   22.27    6.45
  -6  -4 -16   81.33    8.90
  -6  -4 -16   83.65   10.02
  -6  -4 -15   32.16    6.52
  -6  -4 -14   18.48    6.87
  -6  -4 -13  149.76   13.64
  -6  -4 -13  139.57   13.83
  -6  -4 -12  101.78   11.67
  -6  -4 -11   14.14    6.64
  -6  -4 -11   15.51    6.78
  -6  -4 -10   49.83    9.56
  -6  -4 -10   45.00    8.42
  -6  -4  -9   18.94    6.17
  -6  -4  -9   15.86    6.81
  -6  -4  -9   10.77    5.28
  -6  -4  -9   13.46    6.88
  -6  -4  -9   21.95    5.09
  -6  -4  -8  106.07   11.21
  -6  -4  -8   96.36   10.24
  -6  -4  -8  111.71   12.19
  -6  -4  -8   90.76   11.50
  -6  -4  -8  105.53   10.41
  -6  -4  -7   35.47    7.82
  -6  -4  -7   41.08    8.07
  -6  -4  -7   27.10    6.69
  -6  -4  -7   29.17    5.87
  -6  -4  -7   44.40    8.69
  -6  -4  -7   35.86    6.76
  -6  -4  -6   54.70    9.03
  -6  -4  -6   43.44    7.22
  -6  -4  -6   53.98    7.32
  -6  -4  -6   52.63    7.90
  -6  -4  -6   56.12    9.12
  -6  -4  -6   57.98    9.12
  -6  -4  -5   10.02    6.02
  -6  -4  -5    2.01    5.95
  -6  -4  -5    0.95    5.29
  -6  -4  -5    9.36    6.41
  -6  -4  -5    5.21    4.53
  -6  -4  -5    0.91    5.24
  -6  -4  -5    1.02    6.64
  -6  -4  -4 1543.05   63.90
  -6  -4  -4 1455.68   64.38
  -6  -4  -4 1570.47   64.57
  -6  -4  -4 1434.49   63.33
  -6  -4  -4 1505.39   63.98
  -6  -4  -4 1601.68   65.71
  -6  -4  -4 1477.08   64.57
  -6  -4  -3    8.71    5.68
  -6  -4  -3    6.71    5.81
  -6  -4  -3   10.37    6.15
  -6  -4  -3   12.12    6.64
  -6  -4  -3   22.50    6.27
  -6  -4  -3   16.22    6.06
  -6  -4  -2  109.36   10.38
  -6  -4  -2   95.27   10.50
  -6  -4  -2  101.24   10.60
  -6  -4  -2  104.93   10.70
  -6  -4  -2  113.69   11.47
  -6  -4  -2  123.88   11.35
  -6  -4  -1  691.30   34.13
  -6  -4  -1  623.37   33.22
  -6  -4  -1  732.38   33.62
  -6  -4  -1  758.87   35.59
  -6  -4  -1  670.95   34.22
  -6  -4  -1  713.34   34.43
  -6  -4   0  123.45   11.29
  -6  -4   0  119.00   11.02
  -6  -4   0   95.19   10.40
  -6  -4   0  117.55   11.77
  -6  -4   0  117.13   11.52
  -6  -4   0  143.16   12.27
  -6  -4   1   60.95    7.96
  -6  -4   1   49.19    8.48
  -6  -4   1   56.72    8.79
  -6  -4   2  127.96   11.35
  -6  -4   2  131.23   12.36
  -6  -4   2  151.93   13.07
  -6  -4   3   28.75    7.17
  -6  -4   3   39.79    7.28
  -6  -4   4   24.22    6.63
  -6  -4   4   28.13    7.17
  -6  -4   5   38.88    7.12
  -6  -4   5   28.34    7.21
  -6  -4   6    2.10    5.96
  -6  -4   7   28.80    6.88
  -6  -4   8   18.78    5.78
  -6  -4  10    8.41    5.10
  -6  -4  11   32.53    5.99
  -6  -4  12   -0.62    3.80
  -6  -3 -20    4.51    3.53
  -6  -3 -19  164.67   11.67
  -6  -3 -18   17.98    5.81
  -6  -3 -17   54.37    8.21
  -6  -3 -16   66.75    8.79
  -6  -3 -16   80.36   10.19
  -6  -3 -16   87.84    9.10
  -6  -3 -16   81.96    9.23
  -6  -3 -15   28.72    6.40
  -6  -3 -15   24.77    6.39
  -6  -3 -15   31.33    6.81
  -6  -3 -14  149.00   13.18
  -6  -3 -14  119.32   13.15
  -6  -3 -14  145.67   13.20
  -6  -3 -14  153.12   12.97
  -6  -3 -13   23.16    6.76
  -6  -3 -13   15.58    6.90
  -6  -3 -13   11.54    5.95
  -6  -3 -12    5.46    5.62
  -6  -3 -12    4.27    5.94
  -6  -3 -12    6.02    6.28
  -6  -3 -12    2.80    5.30
  -6  -3 -11   82.46   10.10
  -6  -3 -11   71.57    9.75
  -6  -3 -11   85.26   10.54
  -6  -3 -11   61.86   10.14
  -6  -3 -11   75.96    9.78
  -6  -3 -10   38.52    7.61
  -6  -3 -10   49.69    8.53
  -6  -3 -10   35.80    7.59
  -6  -3 -10   36.10    8.42
  -6  -3 -10   33.07    7.59
  -6  -3  -9   24.20    6.54
  -6  -3  -9    8.84    5.97
  -6  -3  -9   17.69    7.10
  -6  -3  -9   17.31    5.63
  -6  -3  -9   28.26    7.98
  -6  -3  -9   21.81    5.89
  -6  -3  -8   42.01    7.50
  -6  -3  -8   41.35    7.69
  -6  -3  -8   41.54    6.56
  -6  -3  -8   31.19    6.78
  -6  -3  -8   44.86    8.86
  -6  -3  -8   38.14    8.63
  -6  -3  -8   45.32    7.69
  -6  -3  -7  178.03   14.16
  -6  -3  -7  205.24   14.93
  -6  -3  -7  211.82   15.28
  -6  -3  -7  177.33   15.07
  -6  -3  -7  188.10   13.68
  -6  -3  -7  176.23   15.17
  -6  -3  -7  183.75   14.79
  -6  -3  -7  191.87   15.48
  -6  -3  -7  188.41   13.82
  -6  -3  -6   68.53    8.61
  -6  -3  -6   70.92    9.02
  -6  -3  -6   76.99    9.95
  -6  -3  -6   65.43    9.01
  -6  -3  -6   52.74    7.80
  -6  -3  -6   54.87    8.36
  -6  -3  -6   74.01    9.85
  -6  -3  -6   57.36    8.01
  -6  -3  -6   64.90    9.11
  -6  -3  -5   14.50    5.40
  -6  -3  -5   20.46    5.48
  -6  -3  -5    9.04    5.38
  -6  -3  -5   12.13    6.54
  -6  -3  -5    8.68    6.34
  -6  -3  -5   16.57    5.40
  -6  -3  -5   18.06    6.92
  -6  -3  -5   15.16    4.99
  -6  -3  -5   16.38    5.95
  -6  -3  -5    8.97    5.99
  -6  -3  -5   11.80    5.18
  -6  -3  -4  669.54   32.30
  -6  -3  -4  674.82   32.47
  -6  -3  -4  633.19   31.06
  -6  -3  -4  661.72   31.32
  -6  -3  -4  666.44   33.02
  -6  -3  -4  635.44   31.81
  -6  -3  -4  670.51   33.11
  -6  -3  -4  684.71   32.32
  -6  -3  -4  616.26   31.29
  -6  -3  -4  652.10   33.18
  -6  -3  -4  646.01   32.65
  -6  -3  -3   78.90    8.23
  -6  -3  -3   76.60    9.04
  -6  -3  -3   61.49    7.75
  -6  -3  -3   55.79    8.23
  -6  -3  -3   56.35    9.13
  -6  -3  -3   68.86    8.56
  -6  -3  -3   73.84    8.38
  -6  -3  -3   63.20    8.48
  -6  -3  -3   80.11    9.99
  -6  -3  -3   49.47    7.75
  -6  -3  -2  146.64   12.78
  -6  -3  -2  125.35   11.56
  -6  -3  -2  128.90   11.36
  -6  -3  -2  136.91   11.71
  -6  -3  -2  151.40   11.58
  -6  -3  -2  133.38   11.18
  -6  -3  -2  154.12   12.73
  -6  -3  -2  130.90   11.46
  -6  -3  -2  128.40   11.01
  -6  -3  -2  132.06   11.79
  -6  -3  -2  153.10   13.25
  -6  -3  -1    5.69    4.30
  -6  -3  -1   -1.69    5.06
  -6  -3  -1    4.16    4.67
  -6  -3  -1    0.92    4.67
  -6  -3  -1    0.94    5.17
  -6  -3  -1   -0.90    4.80
  -6  -3  -1    3.57    5.13
  -6  -3  -1    8.64    5.75
  -6  -3  -1    2.54    4.30
  -6  -3  -1    3.53    5.28
  -6  -3   0   15.10    5.24
  -6  -3   0   13.35    5.07
  -6  -3   0   11.94    5.08
  -6  -3   0   14.07    6.62
  -6  -3   0   18.14    5.71
  -6  -3   0    8.51    4.76
  -6  -3   0   12.24    5.80
  -6  -3   0   22.59    6.54
  -6  -3   0   10.40    5.37
  -6  -3   0   14.62    5.76
  -6  -3   1  125.41   11.63
  -6  -3   1  114.43   11.90
  -6  -3   1  160.61   12.69
  -6  -3   1  168.59   13.22
  -6  -3   1  157.19   13.30
  -6  -3   1  130.60   12.31
  -6  -3   1  136.86   11.76
  -6  -3   1  141.36   11.97
  -6  -3   1  162.43   12.45
  -6  -3   2   -1.77    5.35
  -6  -3   2   -2.75    4.79
  -6  -3   2   -2.92    5.08
  -6  -3   2    1.88    5.03
  -6  -3   2    0.89    5.14
  -6  -3   2    5.02    4.76
  -6  -3   2   -1.81    5.02
  -6  -3   3   11.02    5.63
  -6  -3   3   20.16    6.36
  -6  -3   3   22.53    5.89
  -6  -3   3   13.27    5.92
  -6  -3   3   16.47    5.77
  -6  -3   3    8.37    5.04
  -6  -3   3    6.53    5.61
  -6  -3   4   44.24    8.16
  -6  -3   4   44.02    7.50
  -6  -3   4   49.96    7.69
  -6  -3   4   48.22    7.65
  -6  -3   4   40.80    7.17
  -6  -3   4   49.21    7.93
  -6  -3   5    8.80    5.68
  -6  -3   5    8.02    5.64
  -6  -3   5   11.14    5.82
  -6  -3   5    7.99    5.42
  -6  -3   5    8.81    5.50
  -6  -3   5    5.74    4.72
  -6  -3   6  219.33   16.36
  -6  -3   6  234.82   16.96
  -6  -3   6  225.77   16.72
  -6  -3   6  245.01   17.32
  -6  -3   7    5.10    5.40
  -6  -3   7    5.42    5.58
  -6  -3   7    2.13    5.03
  -6  -3   7    8.36    5.24
  -6  -3   8    1.00    5.21
  -6  -3   8   -3.29    5.49
  -6  -3   8   -1.07    5.21
  -6  -3   9   39.25    7.00
  -6  -3   9   31.39    7.40
  -6  -3   9   30.35    7.17
  -6  -3   9   41.08    8.13
  -6  -3  10    4.47    4.79
  -6  -3  10    3.33    5.32
  -6  -3  10    8.82    6.47
  -6  -3  11   32.03    7.10
  -6  -3  11   31.73    6.87
  -6  -3  12   22.85    6.50
  -6  -3  12   24.57    6.15
  -6  -3  12   12.33    5.49
  -6  -3  13   25.84    6.34
  -6  -3  13   24.57    5.88
  -6  -3  13   28.77    6.79
  -6  -3  14   14.54    5.06
  -6  -3  14   21.75    5.43
  -6  -3  14   18.77    5.01
  -6  -3  15   43.48    6.04
  -6  -3  15   43.00    5.92
  -6  -3  15   50.60    6.08
  -6  -2 -20    1.85    3.51
  -6  -2 -20    2.65    3.48
  -6  -2 -19  157.71   11.76
  -6  -2 -19  164.89   11.30
  -6  -2 -19  151.29   11.43
  -6  -2 -18   -3.33    4.94
  -6  -2 -18    3.80    4.77
  -6  -2 -18    3.26    3.97
  -6  -2 -17  113.58   10.97
  -6  -2 -17  118.60   11.28
  -6  -2 -17  107.10   10.94
  -6  -2 -16  210.07   15.58
  -6  -2 -16  196.74   15.49
  -6  -2 -16  179.69   15.22
  -6  -2 -15   -1.06    5.53
  -6  -2 -15    6.83    5.45
  -6  -2 -15    6.48    5.71
  -6  -2 -15    3.49    5.74
  -6  -2 -14   17.78    7.07
  -6  -2 -14   38.79    8.47
  -6  -2 -14   39.83    8.19
  -6  -2 -13    7.28    4.81
  -6  -2 -13    7.26    5.70
  -6  -2 -13   -4.66    5.92
  -6  -2 -13    1.94    5.06
  -6  -2 -12  149.91   14.86
  -6  -2 -12  166.44   15.37
  -6  -2 -12  168.72   14.07
  -6  -2 -12  181.47   13.95
  -6  -2 -12  171.66   14.95
  -6  -2 -12  173.96   15.32
  -6  -2 -11   50.36    9.11
  -6  -2 -11   47.97    8.13
  -6  -2 -11   46.34    9.38
  -6  -2 -11   52.85    8.70
  -6  -2 -11   54.78    9.31
  -6  -2 -11   50.70    9.23
  -6  -2 -10   48.67    8.87
  -6  -2 -10   40.95    7.92
  -6  -2 -10   50.47    8.88
  -6  -2 -10   58.66    8.50
  -6  -2 -10   42.23    8.99
  -6  -2 -10   68.59   10.06
  -6  -2  -9   -3.26    6.31
  -6  -2  -9   -1.82    5.24
  -6  -2  -9   -1.05    5.91
  -6  -2  -9    2.20    5.18
  -6  -2  -9   -2.09    6.07
  -6  -2  -9   -0.96    5.13
  -6  -2  -9   -3.34    6.39
  -6  -2  -9    1.09    5.61
  -6  -2  -8   26.09    7.12
  -6  -2  -8   28.94    7.20
  -6  -2  -8   18.97    6.37
  -6  -2  -8   32.36    7.75
  -6  -2  -8   19.50    6.79
  -6  -2  -8   32.40    7.45
  -6  -2  -8   19.31    6.73
  -6  -2  -8   25.21    7.54
  -6  -2  -8   20.88    6.02
  -6  -2  -7  329.61   20.54
  -6  -2  -7  333.32   20.28
  -6  -2  -7  309.17   19.39
  -6  -2  -7  320.04   20.00
  -6  -2  -7  286.30   19.71
  -6  -2  -7  301.01   19.43
  -6  -2  -7  326.55   20.34
  -6  -2  -7  339.17   20.65
  -6  -2  -7  266.79   17.97
  -6  -2  -6  309.44   20.10
  -6  -2  -6  338.98   20.19
  -6  -2  -6  323.83   19.64
  -6  -2  -6  316.69   18.70
  -6  -2  -6  317.49   19.94
  -6  -2  -6  339.79   20.75
  -6  -2  -6  289.37   19.43
  -6  -2  -6  330.57   20.51
  -6  -2  -6  284.40   18.28
  -6  -2  -6  344.34   20.56
  -6  -2  -5  267.28   16.99
  -6  -2  -5  242.93   16.58
  -6  -2  -5  253.36   16.66
  -6  -2  -5  229.63   15.38
  -6  -2  -5  258.30   16.03
  -6  -2  -5  246.54   16.67
  -6  -2  -5  236.64   16.99
  -6  -2  -5  221.74   16.15
  -6  -2  -5  222.15   16.29
  -6  -2  -5  236.75   16.60
  -6  -2  -5  227.09   15.58
  -6  -2  -4   15.71    5.84
  -6  -2  -4   20.05    5.72
  -6  -2  -4   17.82    5.48
  -6  -2  -4   15.57    5.71
  -6  -2  -4   13.00    5.54
  -6  -2  -4   19.40    6.48
  -6  -2  -4   17.17    6.16
  -6  -2  -4   22.04    6.49
  -6  -2  -4   22.89    6.18
  -6  -2  -4   17.20    6.04
  -6  -2  -4   14.76    6.03
  -6  -2  -3  182.41   13.24
  -6  -2  -3  180.98   13.29
  -6  -2  -3  199.58   14.14
  -6  -2  -3  166.86   13.21
  -6  -2  -3  202.10   13.73
  -6  -2  -3  184.26   13.31
  -6  -2  -3  185.48   13.98
  -6  -2  -3  170.43   13.79
  -6  -2  -3  184.78   14.35
  -6  -2  -3  188.78   13.91
  -6  -2  -3  181.89   13.22
  -6  -2  -3  189.58   14.32
  -6  -2  -2   87.01    9.52
  -6  -2  -2   71.90    8.75
  -6  -2  -2   87.96    9.13
  -6  -2  -2   91.90    9.36
  -6  -2  -2   85.76    9.74
  -6  -2  -2   84.04    9.43
  -6  -2  -2   85.31    9.83
  -6  -2  -2   77.88    8.48
  -6  -2  -2   90.73    8.82
  -6  -2  -2   90.01    9.13
  -6  -2  -2   68.44    9.01
  -6  -2  -2   90.58    9.20
  -6  -2  -1    0.85    4.70
  -6  -2  -1   -0.83    4.55
  -6  -2  -1    1.68    5.03
  -6  -2  -1    9.43    5.28
  -6  -2  -1   -0.85    4.65
  -6  -2  -1   -0.89    5.11
  -6  -2  -1   -2.28    4.68
  -6  -2  -1    4.33    4.28
  -6  -2  -1   -2.58    4.55
  -6  -2  -1   -0.83    4.37
  -6  -2  -1    3.51    5.10
  -6  -2   0  150.86   11.86
  -6  -2   0  106.47   10.85
  -6  -2   0  118.07   10.87
  -6  -2   0  131.90   11.20
  -6  -2   0  128.97   10.38
  -6  -2   0  131.37   11.35
  -6  -2   0  120.46   10.38
  -6  -2   0  127.87   11.19
  -6  -2   0  134.17   11.29
  -6  -2   0  139.26   12.12
  -6  -2   0  138.28   11.54
  -6  -2   0  133.12   11.55
  -6  -2   1    3.51    4.82
  -6  -2   1    7.15    4.97
  -6  -2   1   10.93    5.24
  -6  -2   1   13.25    4.50
  -6  -2   1    6.78    4.33
  -6  -2   1    2.72    4.80
  -6  -2   1    8.78    5.76
  -6  -2   1    8.44    5.01
  -6  -2   1   18.76    6.01
  -6  -2   1    0.87    4.96
  -6  -2   1    8.12    4.82
  -6  -2   2   24.47    6.43
  -6  -2   2   19.53    5.77
  -6  -2   2   21.21    6.00
  -6  -2   2   22.44    6.14
  -6  -2   2   22.71    5.19
  -6  -2   2   21.50    6.19
  -6  -2   2   20.68    5.74
  -6  -2   2   33.52    7.07
  -6  -2   3  175.35   13.80
  -6  -2   3  180.96   13.78
  -6  -2   3  187.13   14.41
  -6  -2   3  185.61   14.23
  -6  -2   3  166.73   12.59
  -6  -2   3  216.75   14.43
  -6  -2   3  170.79   12.94
  -6  -2   3  163.19   13.39
  -6  -2   4   13.86    5.46
  -6  -2   4   31.18    6.52
  -6  -2   4   12.32    5.60
  -6  -2   4   10.12    4.79
  -6  -2   4   17.03    5.72
  -6  -2   4   14.49    5.66
  -6  -2   4   21.09    5.05
  -6  -2   4   12.24    5.06
  -6  -2   5  159.30   13.71
  -6  -2   5  162.82   13.19
  -6  -2   5  159.61   13.62
  -6  -2   5  150.98   13.31
  -6  -2   5  192.95   14.07
  -6  -2   6  137.82   13.09
  -6  -2   6  131.95   12.83
  -6  -2   6  150.41   13.51
  -6  -2   6  153.82   12.88
  -6  -2   6  153.40   12.94
  -6  -2   7    6.79    5.51
  -6  -2   7    7.23    5.02
  -6  -2   7    7.71    5.68
  -6  -2   7   16.82    6.30
  -6  -2   7    1.92    5.33
  -6  -2   8  746.23   38.39
  -6  -2   8  780.24   38.47
  -6  -2   8  753.58   36.82
  -6  -2   9    4.88    6.19
  -6  -2   9    9.44    6.55
  -6  -2   9    1.84    5.30
  -6  -2  10    4.80    6.27
  -6  -2  11   33.35    8.12
  -6  -2  12    7.17    5.99
  -6  -2  13    8.97    6.37
  -6  -2  13    4.30    5.39
  -6  -2  14   19.37    6.43
  -6  -2  14   13.60    5.36
  -6  -2  15   19.64    5.69
  -6  -2  15   15.22    5.49
  -6  -2  16    5.24    4.20
  -6  -2  16    8.81    4.39
  -6  -2  16   -3.52    4.87
  -6  -2  17    7.08    3.64
  -6  -2  17    5.18    3.75
  -6  -2  17    7.17    3.86
  -6  -1 -20   98.66    8.13
  -6  -1 -20   93.42    8.13
  -6  -1 -19    9.47    4.64
  -6  -1 -19   19.22    5.17
  -6  -1 -18   57.44    7.99
  -6  -1 -18   62.71    8.03
  -6  -1 -18   61.78    8.37
  -6  -1 -18   50.39    7.00
  -6  -1 -17   10.97    5.86
  -6  -1 -17    8.76    5.61
  -6  -1 -17   13.99    6.11
  -6  -1 -17   13.60    5.08
  -6  -1 -16   58.43    9.04
  -6  -1 -16   59.51    8.86
  -6  -1 -16   52.20    8.83
  -6  -1 -16   64.95    8.51
  -6  -1 -15   30.40    7.82
  -6  -1 -15   20.39    6.45
  -6  -1 -14   66.80    9.83
  -6  -1 -14   60.32    9.94
  -6  -1 -14   75.01    9.91
  -6  -1 -13   41.45    7.39
  -6  -1 -13   55.02    9.30
  -6  -1 -13   34.43    8.07
  -6  -1 -12   11.02    5.40
  -6  -1 -12   21.60    7.69
  -6  -1 -12    2.84    4.83
  -6  -1 -12   11.42    6.92
  -6  -1 -12   19.87    7.14
  -6  -1 -12    8.95    6.29
  -6  -1 -11   74.40   10.30
  -6  -1 -11   84.67    9.87
  -6  -1 -11   67.45    9.25
  -6  -1 -11   79.11    9.92
  -6  -1 -11   74.09   10.26
  -6  -1 -11   88.43   10.71
  -6  -1 -11   78.36   11.03
  -6  -1 -10  122.43   13.36
  -6  -1 -10  144.35   13.83
  -6  -1 -10  167.27   14.85
  -6  -1 -10  133.89   12.82
  -6  -1 -10  160.84   13.03
  -6  -1 -10  161.35   13.93
  -6  -1 -10  159.58   13.94
  -6  -1  -9  221.27   17.40
  -6  -1  -9  261.59   18.46
  -6  -1  -9  235.23   16.46
  -6  -1  -9  254.07   18.16
  -6  -1  -9  250.52   17.21
  -6  -1  -9  221.18   16.42
  -6  -1  -9  267.34   17.91
  -6  -1  -9  258.71   17.96
  -6  -1  -8   30.25    7.19
  -6  -1  -8   38.65    7.52
  -6  -1  -8   38.26    7.67
  -6  -1  -8   37.99    7.57
  -6  -1  -8   39.98    7.80
  -6  -1  -8   33.14    6.77
  -6  -1  -8   26.96    7.02
  -6  -1  -8   27.09    7.11
  -6  -1  -7  239.99   17.43
  -6  -1  -7  246.64   17.69
  -6  -1  -7  250.69   16.84
  -6  -1  -7  244.85   17.73
  -6  -1  -7  259.98   17.70
  -6  -1  -7  268.82   17.50
  -6  -1  -7  274.57   17.93
  -6  -1  -7  287.21   18.13
  -6  -1  -6  466.56   24.82
  -6  -1  -6  429.38   24.80
  -6  -1  -6  419.39   24.95
  -6  -1  -6  448.51   24.36
  -6  -1  -6  509.62   24.85
  -6  -1  -6  479.69   25.87
  -6  -1  -6  444.98   25.01
  -6  -1  -6  450.75   24.86
  -6  -1  -6  458.23   25.10
  -6  -1  -6  430.23   23.91
  -6  -1  -6  487.85   25.51
  -6  -1  -5   37.54    7.17
  -6  -1  -5   39.25    6.58
  -6  -1  -5   29.44    6.41
  -6  -1  -5   36.10    6.71
  -6  -1  -5   33.97    7.13
  -6  -1  -5   39.80    7.68
  -6  -1  -5   30.97    6.48
  -6  -1  -5   28.44    6.68
  -6  -1  -5   30.74    6.37
  -6  -1  -5   32.57    6.98
  -6  -1  -5   39.80    6.75
  -6  -1  -5   37.56    7.09
  -6  -1  -4    0.94    4.95
  -6  -1  -4    3.23    4.74
  -6  -1  -4   -2.51    4.75
  -6  -1  -4    0.82    4.94
  -6  -1  -4    2.63    5.36
  -6  -1  -4    0.94    5.18
  -6  -1  -4    1.74    4.99
  -6  -1  -4    7.77    5.52
  -6  -1  -4    1.65    4.57
  -6  -1  -4    2.38    4.55
  -6  -1  -4    3.33    4.88
  -6  -1  -4    3.92    4.79
  -6  -1  -4    7.82    4.99
  -6  -1  -3   30.18    6.86
  -6  -1  -3   29.85    5.87
  -6  -1  -3   30.85    6.02
  -6  -1  -3   25.41    6.00
  -6  -1  -3   11.04    5.53
  -6  -1  -3   21.36    6.25
  -6  -1  -3   25.40    6.15
  -6  -1  -3   26.20    6.54
  -6  -1  -3   38.00    6.60
  -6  -1  -3   36.97    6.42
  -6  -1  -3   27.50    6.42
  -6  -1  -3   22.78    6.00
  -6  -1  -3   22.90    6.16
  -6  -1  -3   18.65    5.62
  -6  -1  -2  250.31   15.85
  -6  -1  -2  198.06   14.52
  -6  -1  -2  211.02   14.53
  -6  -1  -2  193.17   14.03
  -6  -1  -2  211.57   15.10
  -6  -1  -2  193.34   14.53
  -6  -1  -2  194.39   14.40
  -6  -1  -2  211.98   14.62
  -6  -1  -2  240.42   15.12
  -6  -1  -2  213.96   14.24
  -6  -1  -2  244.37   14.60
  -6  -1  -2  227.63   14.93
  -6  -1  -2  194.51   14.52
  -6  -1  -2  203.77   14.11
  -6  -1  -1   72.80    8.48
  -6  -1  -1   54.23    7.91
  -6  -1  -1   65.67    8.29
  -6  -1  -1   55.28    7.86
  -6  -1  -1   57.53    7.49
  -6  -1  -1   55.51    7.65
  -6  -1  -1   65.75    8.38
  -6  -1  -1   57.69    7.50
  -6  -1  -1   47.76    6.90
  -6  -1  -1   46.65    6.66
  -6  -1  -1   52.05    7.65
  -6  -1  -1   65.72    8.52
  -6  -1   0  112.39   10.67
  -6  -1   0  114.58   10.44
  -6  -1   0  104.20   10.32
  -6  -1   0  120.64    9.91
  -6  -1   0  111.29   10.28
  -6  -1   0  133.63   11.34
  -6  -1   0  118.17   10.25
  -6  -1   0  110.43   10.56
  -6  -1   0  130.20   11.18
  -6  -1   0  119.47   10.52
  -6  -1   1   21.22    6.15
  -6  -1   1   19.19    6.05
  -6  -1   1   23.91    6.23
  -6  -1   1   17.05    5.84
  -6  -1   1   23.59    5.85
  -6  -1   1   12.99    5.01
  -6  -1   1   26.47    6.27
  -6  -1   1   23.19    5.41
  -6  -1   1   26.13    5.80
  -6  -1   1   21.54    6.04
  -6  -1   2   55.07    8.30
  -6  -1   2   48.55    7.76
  -6  -1   2   57.60    8.47
  -6  -1   2   60.19    8.28
  -6  -1   2   70.23    7.50
  -6  -1   2   65.29    7.99
  -6  -1   2   55.64    7.52
  -6  -1   2   58.68    7.84
  -6  -1   2   58.00    7.55
  -6  -1   3  235.03   16.08
  -6  -1   3  232.59   15.75
  -6  -1   3  210.15   15.43
  -6  -1   3  213.48   15.85
  -6  -1   3  181.54   13.16
  -6  -1   3  244.10   15.65
  -6  -1   3  267.74   15.89
  -6  -1   3  221.17   14.52
  -6  -1   3  219.90   15.23
  -6  -1   4   77.62    9.53
  -6  -1   4   69.69    8.81
  -6  -1   4   64.86    8.59
  -6  -1   4   69.92    8.19
  -6  -1   4   52.59    8.49
  -6  -1   4   64.39    8.18
  -6  -1   4   55.98    7.03
  -6  -1   4   51.08    7.79
  -6  -1   5  303.53   19.20
  -6  -1   5  272.10   19.21
  -6  -1   5  306.55   19.80
  -6  -1   5  326.15   20.08
  -6  -1   5  307.52   18.81
  -6  -1   5  325.96   18.74
  -6  -1   5  291.73   18.11
  -6  -1   6   43.58    7.36
  -6  -1   6   51.25    8.74
  -6  -1   6   44.18    8.09
  -6  -1   6   49.81    8.16
  -6  -1   6   31.47    6.49
  -6  -1   7   20.25    6.95
  -6  -1   7   28.98    6.52
  -6  -1   7   28.54    7.63
  -6  -1   7   38.18    7.54
  -6  -1   7   32.56    6.66
  -6  -1   8  137.09   12.87
  -6  -1   8  191.41   15.60
  -6  -1   8  183.20   15.06
  -6  -1   8  189.40   14.63
  -6  -1   8  165.73   13.21
  -6  -1   9   84.37   10.80
  -6  -1   9   79.11    9.99
  -6  -1   9   73.96    9.05
  -6  -1   9   61.11    9.64
  -6  -1  10  203.18   16.76
  -6  -1  10  200.80   15.29
  -6  -1  10  204.46   16.77
  -6  -1  11   54.66    9.26
  -6  -1  12   89.90   11.19
  -6  -1  12   73.67   11.05
  -6  -1  13  198.54   16.61
  -6  -1  14    6.62    5.69
  -6  -1  14    9.19    5.76
  -6  -1  15   58.83    8.70
  -6  -1  15   37.60    7.90
  -6  -1  16    9.55    5.31
  -6  -1  16    6.42    4.92
  -6  -1  17   13.09    4.67
  -6  -1  17   11.59    5.13
  -6  -1  18  111.04    9.11
  -6  -1  18  124.46    9.58
  -6  -1  18  110.79    9.21
  -6   0 -19    3.61    4.01
  -6   0 -19    5.54    4.43
  -6   0 -19   -1.35    3.67
  -6   0 -18    9.92    5.10
  -6   0 -18   12.56    5.55
  -6   0 -18   13.02    5.35
  -6   0 -17   92.48   10.34
  -6   0 -17  110.32   10.98
  -6   0 -17  106.34   10.57
  -6   0 -16   10.86    6.34
  -6   0 -16   21.67    7.07
  -6   0 -16   16.86    6.82
  -6   0 -15  119.51   12.49
  -6   0 -15  139.89   13.55
  -6   0 -15  131.61   13.13
  -6   0 -14  159.78   14.87
  -6   0 -14  196.22   16.05
  -6   0 -13   -2.50    7.55
  -6   0 -13    7.08    6.00
  -6   0 -13    2.74    4.95
  -6   0 -12    3.77    4.59
  -6   0 -12    5.12    6.60
  -6   0 -12    6.26    5.73
  -6   0 -12   16.24    6.26
  -6   0 -11   28.28    7.57
  -6   0 -11   33.43    6.88
  -6   0 -11   19.48    6.41
  -6   0 -11   13.36    6.54
  -6   0 -11   38.96    8.16
  -6   0 -11   38.61    8.06
  -6   0 -10    2.38    5.25
  -6   0 -10   -1.22    6.51
  -6   0 -10    4.74    5.01
  -6   0 -10    0.95    5.02
  -6   0 -10   -1.09    6.67
  -6   0 -10    7.14    6.23
  -6   0  -9  223.93   17.17
  -6   0  -9  228.07   15.30
  -6   0  -9  210.32   16.80
  -6   0  -9  207.04   15.40
  -6   0  -9  219.05   16.05
  -6   0  -9  232.71   16.21
  -6   0  -9  222.46   16.71
  -6   0  -9  248.46   16.95
  -6   0  -8    2.20    5.96
  -6   0  -8    3.28    4.65
  -6   0  -8    3.64    5.45
  -6   0  -8    2.23    5.67
  -6   0  -8   -3.75    6.46
  -6   0  -8    0.92    5.11
  -6   0  -8    5.08    5.96
  -6   0  -8    0.95    5.42
  -6   0  -8    4.76    5.52
  -6   0  -7  278.06   18.10
  -6   0  -7  262.40   16.23
  -6   0  -7  211.06   15.96
  -6   0  -7  233.30   17.23
  -6   0  -7  229.11   16.20
  -6   0  -7  239.71   16.61
  -6   0  -7  233.13   16.77
  -6   0  -7  258.05   17.03
  -6   0  -7  242.70   16.59
  -6   0  -6  187.81   14.88
  -6   0  -6  185.43   14.03
  -6   0  -6  221.32   14.73
  -6   0  -6  195.90   15.32
  -6   0  -6  163.48   14.09
  -6   0  -6  208.25   14.92
  -6   0  -6  212.52   15.06
  -6   0  -6  195.55   14.28
  -6   0  -6  197.09   14.64
  -6   0  -6  240.14   15.43
  -6   0  -5   31.06    7.42
  -6   0  -5   29.63    6.43
  -6   0  -5   21.14    6.28
  -6   0  -5   29.66    6.44
  -6   0  -5   36.63    6.72
  -6   0  -5   33.30    7.35
  -6   0  -5   27.17    6.55
  -6   0  -5   37.82    7.28
  -6   0  -5   30.60    6.36
  -6   0  -5   30.18    6.47
  -6   0  -5    9.46    5.40
  -6   0  -5   37.14    6.67
  -6   0  -4   91.88   10.02
  -6   0  -4   88.92    9.31
  -6   0  -4   80.55    8.87
  -6   0  -4   95.47    9.44
  -6   0  -4  103.95   10.68
  -6   0  -4   78.94    9.46
  -6   0  -4   98.59    9.87
  -6   0  -4   86.06    8.88
  -6   0  -4   88.40    9.30
  -6   0  -4   68.56    8.53
  -6   0  -4   87.71    8.84
  -6   0  -4  104.13    9.90
  -6   0  -3  495.85   26.45
  -6   0  -3  460.82   25.21
  -6   0  -3  517.81   25.84
  -6   0  -3  475.91   25.24
  -6   0  -3  473.78   26.23
  -6   0  -3  504.16   25.74
  -6   0  -3  504.13   25.86
  -6   0  -3  494.09   25.44
  -6   0  -3  495.16   25.77
  -6   0  -3  478.76   25.59
  -6   0  -3  512.15   25.28
  -6   0  -3  548.71   26.10
  -6   0  -3  485.09   25.03
  -6   0  -2  266.30   17.07
  -6   0  -2  289.78   16.81
  -6   0  -2  274.60   16.78
  -6   0  -2  283.16   16.90
  -6   0  -2  221.14   16.08
  -6   0  -2  269.01   16.61
  -6   0  -2  242.58   16.16
  -6   0  -2  255.30   15.55
  -6   0  -2  224.24   15.44
  -6   0  -2  273.10   16.80
  -6   0  -2  265.63   16.60
  -6   0  -2  272.35   16.45
  -6   0  -2  216.93   14.94
  -6   0  -1   36.69    6.91
  -6   0  -1   27.73    5.97
  -6   0  -1   29.08    6.48
  -6   0  -1   24.27    5.96
  -6   0  -1   21.70    5.52
  -6   0  -1   30.82    6.27
  -6   0  -1   21.64    6.06
  -6   0  -1   29.32    5.60
  -6   0  -1   29.54    6.00
  -6   0  -1   16.69    5.68
  -6   0  -1   16.81    5.81
  -6   0  -1   28.03    6.57
  -6   0   0  303.93   19.24
  -6   0   0  321.32   19.25
  -6   0   0  320.75   19.24
  -6   0   0  327.91   18.51
  -6   0   0  350.47   19.85
  -6   0   0  317.96   19.43
  -6   0   0  362.13   18.97
  -6   0   0  326.54   19.16
  -6   0   0  339.75   19.02
  -6   0   0  329.18   19.18
  -6   0   1   88.19    9.31
  -6   0   1   80.33    9.12
  -6   0   1   84.42    9.10
  -6   0   1   72.07    8.05
  -6   0   1   80.85    9.18
  -6   0   1   81.05    9.26
  -6   0   1   69.16    8.52
  -6   0   1   66.83    7.98
  -6   0   1   63.82    8.37
  -6   0   1   95.44    9.05
  -6   0   2  161.72   13.05
  -6   0   2  184.16   13.54
  -6   0   2  169.58   13.32
  -6   0   2  163.95   12.08
  -6   0   2  171.26   13.19
  -6   0   2  168.87   13.22
  -6   0   2  178.19   12.26
  -6   0   2  174.49   13.01
  -6   0   2  153.21   11.90
  -6   0   3  115.48   10.72
  -6   0   3  112.56   10.84
  -6   0   3  103.19   10.55
  -6   0   3   98.58    9.28
  -6   0   3   86.43    9.99
  -6   0   3   97.97   10.23
  -6   0   3   97.99    9.20
  -6   0   3   78.57    8.48
  -6   0   3  104.14   10.09
  -6   0   4  855.09   39.68
  -6   0   4  888.07   39.98
  -6   0   4  803.28   38.98
  -6   0   4  835.04   37.48
  -6   0   4  890.07   40.08
  -6   0   4  807.65   38.86
  -6   0   4  858.64   37.76
  -6   0   4  835.84   38.39
  -6   0   4  777.41   36.82
  -6   0   5  406.63   22.19
  -6   0   5  341.67   20.88
  -6   0   5  314.92   20.68
  -6   0   5  357.61   20.93
  -6   0   5  331.06   20.97
  -6   0   5  332.98   18.90
  -6   0   5  353.66   19.44
  -6   0   5  325.40   19.52
  -6   0   6  270.38   18.40
  -6   0   6  320.40   19.60
  -6   0   6  271.60   18.24
  -6   0   6  290.16   18.82
  -6   0   6  253.90   17.62
  -6   0   6  274.34   16.33
  -6   0   6  239.27   16.33
  -6   0   7   91.77    9.32
  -6   0   7   95.20   11.12
  -6   0   7   85.01   10.64
  -6   0   7  103.50   11.33
  -6   0   7   85.15    9.98
  -6   0   8   48.24    8.67
  -6   0   8   54.82    8.78
  -6   0   8   48.89    8.58
  -6   0   8   68.93    9.73
  -6   0   9   73.45   10.09
  -6   0   9   55.78    9.16
  -6   0   9   90.98   10.97
  -6   0   9   65.65    9.54
  -6   0  10   21.48    7.37
  -6   0  10   28.93    7.47
  -6   0  10   28.54    7.90
  -6   0  10   14.32    6.24
  -6   0  11   55.77    9.08
  -6   0  11   52.94    8.98
  -6   0  12    4.02    5.84
  -6   0  13   73.01    9.38
  -6   0  13   65.31   10.39
  -6   0  13   67.88    9.14
  -6   0  14  117.53   12.66
  -6   0  14  127.64   11.87
  -6   0  15  183.46   15.18
  -6   0  15  204.87   15.88
  -6   0  16    4.76    5.16
  -6   0  16   -1.00    4.56
  -6   0  17   33.61    6.62
  -6   0  17   32.95    6.72
  -6   0  18  165.44   12.13
  -6   0  18  184.75   12.73
  -6   1 -19   31.93    5.23
  -6   1 -19   41.24    5.57
  -6   1 -18    6.68    4.36
  -6   1 -18    7.97    4.60
  -6   1 -18    0.69    4.30
  -6   1 -17  393.10   22.87
  -6   1 -17  437.36   23.11
  -6   1 -17  388.91   22.56
  -6   1 -16  102.67   10.94
  -6   1 -16  107.82   10.82
  -6   1 -16   95.66   10.59
  -6   1 -15    1.11    6.11
  -6   1 -15    3.25    5.51
  -6   1 -15    1.02    5.59
  -6   1 -14   62.26    9.70
  -6   1 -14   67.70   10.12
  -6   1 -14   51.25    8.80
  -6   1 -13  168.20   14.92
  -6   1 -13  196.97   16.23
  -6   1 -13  159.22   13.50
  -6   1 -12  455.69   27.53
  -6   1 -12  464.70   25.62
  -6   1 -11  127.28   13.30
  -6   1 -11  107.22   11.98
  -6   1 -11  121.90   12.81
  -6   1 -11  137.16   12.18
  -6   1 -10    4.96    6.23
  -6   1 -10   18.30    6.90
  -6   1 -10   13.36    6.76
  -6   1 -10   19.34    6.31
  -6   1  -9   89.77   11.25
  -6   1  -9   95.82   10.47
  -6   1  -9  100.32   10.40
  -6   1  -9   93.58   10.96
  -6   1  -9   83.91   10.21
  -6   1  -9   97.56   11.42
  -6   1  -8   19.93    5.46
  -6   1  -8   22.91    7.44
  -6   1  -8   26.34    6.40
  -6   1  -8   35.87    6.98
  -6   1  -8   19.31    6.50
  -6   1  -8   28.38    6.76
  -6   1  -8   20.30    6.88
  -6   1  -7  190.17   13.78
  -6   1  -7  223.10   16.43
  -6   1  -7  202.53   14.98
  -6   1  -7  201.00   14.75
  -6   1  -7  201.34   14.83
  -6   1  -7  186.26   15.05
  -6   1  -7  209.57   15.91
  -6   1  -6  186.11   14.82
  -6   1  -6  175.41   13.23
  -6   1  -6  183.80   14.84
  -6   1  -6  174.54   13.98
  -6   1  -6  208.64   14.78
  -6   1  -6  201.86   14.35
  -6   1  -6  159.72   13.80
  -6   1  -6  183.66   13.16
  -6   1  -5  287.24   19.13
  -6   1  -5  313.43   18.39
  -6   1  -5  309.86   18.45
  -6   1  -5  312.06   19.89
  -6   1  -5  296.58   18.95
  -6   1  -5  340.08   19.42
  -6   1  -5  326.22   18.96
  -6   1  -5  320.02   19.05
  -6   1  -5  276.02   18.32
  -6   1  -5  292.89   17.85
  -6   1  -4  293.48   18.78
  -6   1  -4  271.90   17.28
  -6   1  -4  301.58   17.90
  -6   1  -4  306.90   18.04
  -6   1  -4  299.84   19.01
  -6   1  -4  292.05   17.93
  -6   1  -4  253.01   17.68
  -6   1  -4  284.08   17.88
  -6   1  -4  311.04   18.32
  -6   1  -4  290.74   17.61
  -6   1  -4  286.38   17.05
  -6   1  -3   47.03    7.81
  -6   1  -3   36.83    6.49
  -6   1  -3   48.53    7.03
  -6   1  -3   35.66    6.91
  -6   1  -3   41.84    7.43
  -6   1  -3   52.45    7.52
  -6   1  -3   46.17    7.19
  -6   1  -3   44.22    7.20
  -6   1  -3   50.08    7.13
  -6   1  -3   48.50    6.99
  -6   1  -3   37.91    6.26
  -6   1  -2  432.87   24.27
  -6   1  -2  442.15   23.72
  -6   1  -2  491.36   24.50
  -6   1  -2  481.11   24.07
  -6   1  -2  425.24   24.23
  -6   1  -2  467.72   24.18
  -6   1  -2  431.68   23.96
  -6   1  -2  473.73   24.53
  -6   1  -2  438.61   23.78
  -6   1  -2  452.81   23.92
  -6   1  -2  406.47   22.48
  -6   1  -2  482.48   23.53
  -6   1  -1   45.71    7.47
  -6   1  -1   44.26    7.05
  -6   1  -1   49.27    7.25
  -6   1  -1   47.07    7.54
  -6   1  -1   42.32    7.11
  -6   1  -1   59.74    7.58
  -6   1  -1   63.23    8.03
  -6   1  -1   51.52    6.45
  -6   1  -1   47.60    7.36
  -6   1  -1   42.43    6.96
  -6   1  -1   42.92    7.03
  -6   1  -1   54.67    7.17
  -6   1  -1   55.84    6.90
  -6   1   0  343.72   19.35
  -6   1   0  285.07   18.61
  -6   1   0  333.37   18.99
  -6   1   0  300.22   17.88
  -6   1   0  352.42   19.14
  -6   1   0  312.10   18.88
  -6   1   0  302.44   18.37
  -6   1   0  343.49   19.40
  -6   1   0  322.94   19.42
  -6   1   0  318.10   19.17
  -6   1   1   56.43    8.02
  -6   1   1   60.79    8.22
  -6   1   1   70.28    8.44
  -6   1   1   69.10    8.54
  -6   1   1   65.14    8.01
  -6   1   1   61.58    7.98
  -6   1   1   70.78    7.65
  -6   1   1   61.04    7.74
  -6   1   1   60.80    8.00
  -6   1   2   57.34    7.82
  -6   1   2   54.74    7.75
  -6   1   2   77.02    8.92
  -6   1   2   50.25    8.19
  -6   1   2   63.49    7.93
  -6   1   2   61.62    8.23
  -6   1   2   70.48    7.47
  -6   1   2   58.36    7.40
  -6   1   2   52.36    8.11
  -6   1   3   96.02   10.02
  -6   1   3  105.04   10.46
  -6   1   3  107.85   10.94
  -6   1   3  123.58   10.27
  -6   1   3   92.03   10.36
  -6   1   3   86.82    9.63
  -6   1   3   96.12    8.93
  -6   1   3  108.22    9.33
  -6   1   3   87.95    9.65
  -6   1   4   22.74    6.22
  -6   1   4   25.19    6.52
  -6   1   4   16.85    6.59
  -6   1   4   30.63    6.23
  -6   1   4   25.63    6.78
  -6   1   4   19.07    5.81
  -6   1   4   23.05    5.17
  -6   1   4   26.79    5.43
  -6   1   4   22.70    6.14
  -6   1   5  567.15   29.52
  -6   1   5  574.32   29.60
  -6   1   5  552.78   29.38
  -6   1   5  565.62   29.51
  -6   1   5  569.50   29.60
  -6   1   5  552.44   28.01
  -6   1   5  544.27   26.92
  -6   1   5  597.68   28.97
  -6   1   6   21.60    5.81
  -6   1   6   34.22    7.61
  -6   1   6   32.15    6.14
  -6   1   6   26.90    6.54
  -6   1   6   10.26    6.07
  -6   1   6    9.15    5.89
  -6   1   6   22.24    6.84
  -6   1   7   25.33    6.06
  -6   1   7   28.06    7.07
  -6   1   7   38.61    8.00
  -6   1   7   15.13    5.34
  -6   1   7   31.05    7.31
  -6   1   7   18.97    6.44
  -6   1   7   28.74    7.70
  -6   1   8   91.52    9.51
  -6   1   8  107.70   11.82
  -6   1   8  116.65   12.27
  -6   1   8  127.26   12.42
  -6   1   9  152.16   14.05
  -6   1   9  140.84   13.99
  -6   1   9  171.34   14.70
  -6   1  10  133.81   13.60
  -6   1  10  115.02   13.16
  -6   1  10  141.35   13.72
  -6   1  11  763.68   39.69
  -6   1  11  825.14   39.84
  -6   1  11  771.52   39.96
  -6   1  12   64.38    9.49
  -6   1  12   46.79    9.13
  -6   1  13   55.92    9.21
  -6   1  13   48.00    8.89
  -6   1  14   -1.22    5.65
  -6   1  15   43.19    7.58
  -6   1  15   36.01    7.74
  -6   1  15   31.88    7.89
  -6   1  16   -2.95    5.77
  -6   1  16   -1.70    4.60
  -6   1  16   -3.09    5.38
  -6   1  17   -1.71    5.22
  -6   1  17   -0.90    4.83
  -6   1  17   -0.71    4.28
  -6   1  18    2.14    4.63
  -6   1  18   -5.30    4.84
  -6   1  19   33.74    5.61
  -6   1  19   36.26    5.52
  -6   1  19   44.12    6.04
  -6   2 -18   15.79    4.32
  -6   2 -18    9.18    4.20
  -6   2 -18    9.72    3.98
  -6   2 -17    6.39    4.35
  -6   2 -17   12.31    4.88
  -6   2 -17    9.41    4.48
  -6   2 -16    5.92    4.82
  -6   2 -16   12.10    5.19
  -6   2 -15    5.81    5.37
  -6   2 -15    0.94    4.97
  -6   2 -15    3.96    5.04
  -6   2 -14   -1.07    5.45
  -6   2 -14    3.00    5.36
  -6   2 -14    4.39    6.17
  -6   2 -13   -1.16    6.19
  -6   2 -13    1.18    6.41
  -6   2 -13    3.13    6.00
  -6   2 -12   -1.24    6.57
  -6   2 -12    2.15    5.45
  -6   2 -12    7.47    4.81
  -6   2 -11  116.34   12.48
  -6   2 -11   88.59   10.43
  -6   2 -10   34.29    8.23
  -6   2 -10   26.27    8.00
  -6   2 -10   33.56    7.85
  -6   2 -10   25.74    6.79
  -6   2  -9    9.56    6.34
  -6   2  -9   13.39    6.45
  -6   2  -9    9.64    5.79
  -6   2  -9   20.26    6.77
  -6   2  -9   13.89    6.19
  -6   2  -8   32.36    8.07
  -6   2  -8   25.79    7.23
  -6   2  -8   19.82    6.92
  -6   2  -8   40.76    7.16
  -6   2  -8   24.59    6.69
  -6   2  -8   28.38    6.67
  -6   2  -7  129.90   12.44
  -6   2  -7  126.94   12.32
  -6   2  -7  107.27   10.76
  -6   2  -7   93.04   10.91
  -6   2  -7  139.94   12.24
  -6   2  -7  114.15   10.87
  -6   2  -6   43.60    8.06
  -6   2  -6   52.83    8.25
  -6   2  -6   61.36    8.31
  -6   2  -6   51.56    8.63
  -6   2  -6   38.59    7.53
  -6   2  -6   54.95    8.00
  -6   2  -5  461.24   23.98
  -6   2  -5  492.26   26.38
  -6   2  -5  436.93   25.16
  -6   2  -5  457.17   24.75
  -6   2  -5  511.01   26.66
  -6   2  -5  410.86   24.55
  -6   2  -5  485.89   25.32
  -6   2  -5  466.90   25.03
  -6   2  -4   75.09    8.21
  -6   2  -4   67.92    8.17
  -6   2  -4   64.69    8.70
  -6   2  -4   91.88   10.00
  -6   2  -4   76.67    8.73
  -6   2  -4   47.49    8.02
  -6   2  -4   62.96    8.12
  -6   2  -4   62.92    8.20
  -6   2  -4   74.62    8.70
  -6   2  -3   77.92    8.23
  -6   2  -3   65.09    8.21
  -6   2  -3   66.01    7.87
  -6   2  -3   65.43    8.93
  -6   2  -3   48.62    8.05
  -6   2  -3   77.35    9.17
  -6   2  -3   68.76    8.69
  -6   2  -3   67.73    8.14
  -6   2  -3   83.84    8.98
  -6   2  -3   72.95    8.81
  -6   2  -2  454.47   23.20
  -6   2  -2  443.46   23.48
  -6   2  -2  431.43   22.84
  -6   2  -2  427.75   23.67
  -6   2  -2  409.04   23.39
  -6   2  -2  465.11   23.69
  -6   2  -2  412.16   23.50
  -6   2  -2  428.66   23.44
  -6   2  -2  371.52   21.69
  -6   2  -2  438.64   23.74
  -6   2  -1   92.23    9.49
  -6   2  -1  102.89   10.32
  -6   2  -1  111.53   10.03
  -6   2  -1  113.51   10.75
  -6   2  -1  106.25   10.23
  -6   2  -1   98.11    9.78
  -6   2  -1  117.35   10.74
  -6   2  -1  102.82   10.27
  -6   2  -1  118.40   10.80
  -6   2  -1   94.56    9.50
  -6   2  -1   85.02    8.52
  -6   2   0   34.14    6.71
  -6   2   0   23.15    6.14
  -6   2   0   31.09    6.53
  -6   2   0   37.41    7.00
  -6   2   0   30.27    6.02
  -6   2   0   29.97    6.55
  -6   2   0   25.17    5.82
  -6   2   0   44.42    7.43
  -6   2   0   34.82    6.42
  -6   2   1   22.44    6.01
  -6   2   1   27.81    6.75
  -6   2   1   26.14    6.27
  -6   2   1   35.81    6.78
  -6   2   1   30.91    6.30
  -6   2   1   26.55    6.02
  -6   2   1   37.38    7.15
  -6   2   1   36.41    6.74
  -6   2   2   64.70    7.94
  -6   2   2   64.45    8.35
  -6   2   2   75.87    8.83
  -6   2   2   79.07    9.38
  -6   2   2   67.64    8.69
  -6   2   2   58.02    8.07
  -6   2   2   63.67    8.79
  -6   2   2   74.81    8.63
  -6   2   3  126.47   10.91
  -6   2   3  132.00   11.91
  -6   2   3  147.12   11.99
  -6   2   3  144.61   12.62
  -6   2   3  132.72   11.68
  -6   2   3  147.11   12.09
  -6   2   3  140.11   12.53
  -6   2   3  167.36   12.60
  -6   2   4   68.82    7.73
  -6   2   4   77.04    9.45
  -6   2   4   67.34    9.40
  -6   2   4   93.94    9.70
  -6   2   4   70.47    9.61
  -6   2   4   79.30    9.28
  -6   2   4   75.21    9.10
  -6   2   5   32.74    6.72
  -6   2   5   28.24    6.74
  -6   2   5   21.31    6.70
  -6   2   5   22.67    6.55
  -6   2   5   16.04    6.57
  -6   2   5   13.48    6.10
  -6   2   6  104.95   10.75
  -6   2   6  127.31   11.79
  -6   2   6   98.09   11.39
  -6   2   6  116.98   11.39
  -6   2   6  127.94   11.61
  -6   2   6  134.93   12.56
  -6   2   7  137.68   11.99
  -6   2   7  118.64   12.09
  -6   2   7  139.37   12.88
  -6   2   7  138.99   13.60
  -6   2   8  454.91   25.52
  -6   2   8  527.64   28.09
  -6   2   8  498.36   27.45
  -6   2   8  500.69   27.93
  -6   2   8  513.96   28.45
  -6   2   9    3.39    4.81
  -6   2   9    2.26    5.66
  -6   2   9    3.33    5.55
  -6   2   9    4.76    6.91
  -6   2   9    4.56    5.46
  -6   2  10  122.73   12.91
  -6   2  10  107.97   12.01
  -6   2  10  116.04   12.21
  -6   2  11   56.17   10.03
  -6   2  11   60.16    9.45
  -6   2  12  174.65   15.01
  -6   2  12  176.85   15.42
  -6   2  13  104.45   11.88
  -6   2  13   99.60   12.08
  -6   2  14   12.66    6.01
  -6   2  14    1.20    5.73
  -6   2  15  129.14   12.32
  -6   2  15  112.07   11.49
  -6   2  15  109.14   11.89
  -6   2  16   99.66   10.40
  -6   2  16   99.96   10.07
  -6   2  16   86.44   10.16
  -6   2  17   29.23    6.74
  -6   2  17   31.74    6.11
  -6   2  17   36.40    6.46
  -6   2  17   34.07    6.44
  -6   2  17   37.49    6.45
  -6   2  18   55.24    6.95
  -6   2  18   51.08    6.63
  -6   2  18   54.30    7.04
  -6   2  18   45.13    6.04
  -6   2  19    2.72    3.90
  -6   2  19   13.62    3.83
  -6   3 -17   57.21    6.89
  -6   3 -16   -1.21    3.70
  -6   3 -16    3.55    4.12
  -6   3 -16   -0.61    3.66
  -6   3 -15   36.47    6.05
  -6   3 -15   24.45    6.16
  -6   3 -15   33.18    6.26
  -6   3 -14    0.87    4.36
  -6   3 -14    5.30    5.07
  -6   3 -14    3.59    4.93
  -6   3 -13    2.94    4.69
  -6   3 -13    8.95    5.05
  -6   3 -13    6.77    5.18
  -6   3 -13    5.44    4.37
  -6   3 -12   35.17    7.51
  -6   3 -12   27.05    7.34
  -6   3 -12   21.32    6.84
  -6   3 -11   38.24    7.48
  -6   3 -11   35.36    7.33
  -6   3 -11   29.32    7.52
  -6   3 -11   32.45    7.06
  -6   3 -10  153.69   13.66
  -6   3 -10  138.90   12.56
  -6   3  -9   69.86    9.31
  -6   3  -9   73.90    9.89
  -6   3  -8   94.13   10.64
  -6   3  -8   98.74   10.77
  -6   3  -8   59.43    9.24
  -6   3  -8   86.20    9.67
  -6   3  -8   58.20    9.33
  -6   3  -7  230.43   16.40
  -6   3  -7  211.10   15.89
  -6   3  -7  168.27   14.27
  -6   3  -7  206.40   15.68
  -6   3  -7  203.45   15.75
  -6   3  -7  214.66   15.00
  -6   3  -6    4.20    5.33
  -6   3  -6    1.06    5.08
  -6   3  -6    1.01    5.76
  -6   3  -6   -3.75    5.50
  -6   3  -6    7.24    5.63
  -6   3  -6    4.08    5.33
  -6   3  -5  579.99   29.05
  -6   3  -5  506.26   28.00
  -6   3  -5  528.98   27.78
  -6   3  -5  486.49   27.75
  -6   3  -5  526.73   27.62
  -6   3  -5  526.67   28.37
  -6   3  -4   29.46    6.64
  -6   3  -4   18.25    6.80
  -6   3  -4   22.85    6.28
  -6   3  -4   28.70    6.59
  -6   3  -4    6.42    5.38
  -6   3  -4   28.16    6.83
  -6   3  -4   20.15    5.75
  -6   3  -3   58.43    7.91
  -6   3  -3   72.46    9.19
  -6   3  -3   68.53    8.53
  -6   3  -3   80.58    9.74
  -6   3  -3   75.65    8.90
  -6   3  -3   63.43    8.31
  -6   3  -3   79.86    9.31
  -6   3  -3   62.53    7.97
  -6   3  -2    3.24    5.00
  -6   3  -2    2.37    4.33
  -6   3  -2    3.72    4.91
  -6   3  -2   -8.21    6.42
  -6   3  -2   -2.96    5.90
  -6   3  -2    4.65    4.92
  -6   3  -2    3.95    4.43
  -6   3  -2    2.68    4.72
  -6   3  -2    0.94    4.97
  -6   3  -1    2.88    5.08
  -6   3  -1    0.91    5.19
  -6   3  -1   -0.91    4.37
  -6   3  -1  -11.84    5.14
  -6   3  -1    0.85    4.92
  -6   3  -1    2.38    4.25
  -6   3  -1    1.82    4.57
  -6   3  -1   -1.87    5.07
  -6   3   0   15.10    5.19
  -6   3   0    9.70    5.56
  -6   3   0   17.71    5.35
  -6   3   0   13.09    5.34
  -6   3   0   14.88    6.17
  -6   3   0   14.84    5.74
  -6   3   0   12.92    5.82
  -6   3   1  142.52   12.39
  -6   3   1  154.54   12.91
  -6   3   1  129.43   11.92
  -6   3   1  170.44   12.45
  -6   3   1  157.79   13.11
  -6   3   1  153.16   11.92
  -6   3   1  138.47   12.14
  -6   3   1  157.99   12.15
  -6   3   1  124.55   11.31
  -6   3   2   13.38    5.92
  -6   3   2   16.18    5.76
  -6   3   2   20.78    6.46
  -6   3   2   26.49    5.91
  -6   3   2   18.12    5.21
  -6   3   2   26.25    6.67
  -6   3   2    9.27    5.42
  -6   3   2   12.44    4.97
  -6   3   3  130.91   12.31
  -6   3   3  172.56   12.30
  -6   3   3  155.28   12.19
  -6   3   3  178.67   14.04
  -6   3   3  147.86   12.12
  -6   3   3  119.81   12.04
  -6   3   3  139.67   11.78
  -6   3   3  127.70   11.95
  -6   3   4    6.97    6.35
  -6   3   4   23.31    5.58
  -6   3   4   27.83    7.22
  -6   3   4   16.27    5.34
  -6   3   4   12.19    5.30
  -6   3   4   22.94    6.84
  -6   3   4   20.46    5.57
  -6   3   4   15.11    6.02
  -6   3   5  371.49   22.77
  -6   3   5  383.00   23.15
  -6   3   5  373.85   22.03
  -6   3   5  420.15   22.70
  -6   3   5  410.59   23.55
  -6   3   5  410.93   22.35
  -6   3   5  340.73   21.82
  -6   3   6   96.29   10.74
  -6   3   6   77.02    9.44
  -6   3   6   80.02    9.97
  -6   3   6   80.85    9.41
  -6   3   6   84.57   10.48
  -6   3   6   73.01    9.06
  -6   3   6   62.04    8.95
  -6   3   7  357.06   20.54
  -6   3   7  299.72   19.28
  -6   3   7  294.02   19.96
  -6   3   7  291.17   19.02
  -6   3   7  296.17   19.06
  -6   3   7  322.04   20.61
  -6   3   7  276.77   19.06
  -6   3   8    0.97    5.08
  -6   3   8    5.79    7.27
  -6   3   8    5.15    4.45
  -6   3   8    8.12    5.51
  -6   3   8    7.96    5.40
  -6   3   8   12.57    5.31
  -6   3   9   65.07    9.05
  -6   3   9   45.24    8.35
  -6   3   9   75.66    9.27
  -6   3   9   80.92    9.31
  -6   3   9   86.21   11.15
  -6   3  10   25.95    7.01
  -6   3  10   34.95    7.70
  -6   3  10   32.96    7.30
  -6   3  10   35.62    9.49
  -6   3  10   36.92    6.75
  -6   3  11  128.65   12.46
  -6   3  11  128.31   12.53
  -6   3  11  122.15   13.35
  -6   3  12  351.26   22.45
  -6   3  12  385.04   24.01
  -6   3  12  355.81   22.55
  -6   3  13   38.64    7.83
  -6   3  13   34.47    7.77
  -6   3  13   40.12    8.87
  -6   3  14    7.16    5.13
  -6   3  14    7.47    5.43
  -6   3  15   38.93    7.29
  -6   3  15   42.40    7.43
  -6   3  15   54.14    8.82
  -6   3  15   59.25    8.33
  -6   3  16    1.71    5.14
  -6   3  16   12.42    5.11
  -6   3  16   15.43    5.96
  -6   3  16    5.24    4.85
  -6   3  17   14.69    5.32
  -6   3  17    4.32    4.44
  -6   3  17   11.81    4.29
  -6   3  17    2.21    5.11
  -6   3  18   37.36    5.59
  -6   3  18   36.58    5.37
  -6   3  18   51.15    6.63
  -6   3  18   46.16    6.07
  -6   3  18   58.39    6.80
  -6   4 -15   23.20    5.27
  -6   4 -14   44.81    6.92
  -6   4 -13    2.51    4.80
  -6   4 -12   85.13   10.03
  -6   4 -12  108.44   10.11
  -6   4 -11   24.96    6.71
  -6   4 -11   24.40    6.37
  -6   4 -10  269.81   18.40
  -6   4  -9    8.19    5.75
  -6   4  -9    3.98    5.95
  -6   4  -8   26.87    7.29
  -6   4  -8   37.04    6.92
  -6   4  -8   22.55    6.58
  -6   4  -7  110.98   11.75
  -6   4  -6   18.02    6.67
  -6   4  -6   34.53    6.48
  -6   4  -5  212.00   15.58
  -6   4  -5  190.24   15.70
  -6   4  -5  230.28   15.67
  -6   4  -4   65.58    8.85
  -6   4  -4   67.03    8.86
  -6   4  -4   77.22   10.02
  -6   4  -3   83.55    9.22
  -6   4  -3   75.52    9.73
  -6   4  -3   82.52    9.57
  -6   4  -3   76.22   10.61
  -6   4  -2    4.36    4.73
  -6   4  -2    1.99    5.12
  -6   4  -2   -1.07    6.40
  -6   4  -2    8.71    5.97
  -6   4  -1  174.20   14.22
  -6   4  -1  173.40   13.58
  -6   4  -1  159.35   14.18
  -6   4  -1  193.45   14.61
  -6   4   0   55.40    8.34
  -6   4   0   55.06    8.85
  -6   4   0   63.20    8.50
  -6   4   0   38.94    7.94
  -6   4   0   45.41    7.49
  -6   4   0   37.26    6.60
  -6   4   1   13.08    6.35
  -6   4   1   18.70    6.32
  -6   4   1   14.44    5.62
  -6   4   1   12.05    5.98
  -6   4   1   18.10    6.16
  -6   4   1   21.14    5.59
  -6   4   2  194.83   15.21
  -6   4   2  196.51   14.87
  -6   4   2  186.52   14.74
  -6   4   2  203.89   15.18
  -6   4   2  190.02   14.81
  -6   4   3   51.31    8.36
  -6   4   3   52.31    7.76
  -6   4   3   53.59    8.14
  -6   4   3   61.86    8.85
  -6   4   3   30.39    6.92
  -6   4   4    6.41    6.28
  -6   4   4   11.95    4.81
  -6   4   4    7.38    5.93
  -6   4   4   20.35    6.68
  -6   4   4    5.04    5.13
  -6   4   5  138.51   13.24
  -6   4   5  154.08   13.41
  -6   4   5  160.99   13.91
  -6   4   5  128.14   12.65
  -6   4   6    1.08    6.08
  -6   4   6    8.82    5.45
  -6   4   6    6.53    6.78
  -6   4   6   12.39    5.40
  -6   4   7   67.62    9.46
  -6   4   7   68.76    9.48
  -6   4   7   87.71   10.59
  -6   4   7   53.68    8.78
  -6   4   8    5.26    5.85
  -6   4   8    1.16    6.28
  -6   4   8    9.21    5.69
  -6   4   9   38.05    8.22
  -6   4   9   34.67    7.39
  -6   4  10   16.54    6.13
  -6   4  10   12.11    7.19
  -6   4  11    9.73    6.60
  -6   4  12    3.58    6.31
  -6   4  14   19.39    7.27
  -6   4  15  135.15   12.52
  -6   4  16    0.88    5.19
  -6   4  17  112.20   10.05
  -6   4  17   79.82    9.02
  -6   4  18   80.38    7.92
  -6   4  18   66.00    7.35
  -6   5 -13    3.86    4.33
  -6   5 -12   76.25    7.30
  -6   5 -12   62.19    7.76
  -6   5 -11    0.71    4.13
  -6   5 -11    1.61    4.58
  -6   5 -10   14.67    5.45
  -6   5 -10   11.27    5.21
  -6   5  -9    7.17    5.37
  -6   5  -9   10.95    5.94
  -6   5  -8   -1.89    5.60
  -6   5  -7   43.34    8.02
  -6   5  -6   -5.20    6.04
  -6   5  -6   -5.76    5.45
  -6   5  -5   17.04    6.76
  -6   5  -5   11.36    5.20
  -6   5  -4    2.17    5.94
  -6   5  -4    4.61    4.62
  -6   5  -4    0.92    4.98
  -6   5  -3   11.52    5.77
  -6   5  -3   19.75    6.53
  -6   5  -2  300.83   20.33
  -6   5  -2  294.23   19.11
  -6   5  -1    4.40    6.31
  -6   5  -1    4.03    6.04
  -6   5   0  333.96   20.80
  -6   5   0  279.53   19.20
  -6   5   0  287.47   19.47
  -6   5   1  114.13   11.66
  -6   5   1   94.20   11.32
  -6   5   1  112.66   11.52
  -6   5   2  254.03   17.68
  -6   5   2  270.98   18.37
  -6   5   2  236.74   16.67
  -6   5   3   35.87    8.02
  -6   5   3   35.50    7.15
  -6   5   3   34.69    6.99
  -6   5   3   35.27    6.96
  -6   5   4    8.83    6.06
  -6   5   4    3.63    4.54
  -6   5   4    1.97    5.40
  -6   5   4   -2.03    5.77
  -6   5   5   65.90    9.42
  -6   5   5   54.39    9.37
  -6   5   6    8.96    6.45
  -6   5   6   17.01    6.57
  -6   5   7   94.08   10.88
  -6   5   7   70.24   10.01
  -6   5   8   37.90    8.05
  -6   5   8   57.49    9.00
  -6   5   8   41.63    8.09
  -6   5   9  433.50   24.83
  -6   5   9  347.68   22.92
  -6   5  10   34.45    7.55
  -6   5  10   24.37    7.87
  -6   5  11   -3.32    5.92
  -6   5  11    4.58    5.43
  -6   5  12   67.84    8.56
  -6   5  12   61.30    8.39
  -6   5  12   85.73   10.21
  -6   5  13   94.38    9.70
  -6   5  13  120.03   12.43
  -6   5  13   99.36   11.15
  -6   5  14   23.58    5.82
  -6   5  14   37.80    8.57
  -6   5  14   32.51    7.72
  -6   5  15  311.90   19.01
  -6   5  15  313.51   18.70
  -6   5  16    3.15    5.08
  -6   5  16    8.63    4.70
  -6   5  17   68.30    7.82
  -6   5  17   56.23    6.99
  -6   6 -11    2.91    3.92
  -6   6 -11   -1.41    3.77
  -6   6 -10    1.98    4.26
  -6   6 -10    3.02    4.31
  -6   6  -9   15.95    4.96
  -6   6  -9    4.96    4.58
  -6   6  -8   47.35    7.27
  -6   6  -8   58.84    7.91
  -6   6  -7   16.30    5.20
  -6   6  -7   20.79    6.00
  -6   6  -6   28.67    6.77
  -6   6  -3    6.65    4.78
  -6   6  -3   11.98    5.43
  -6   6  -2   17.75    5.39
  -6   6  -2   18.27    5.76
  -6   6  -2    4.25    5.50
  -6   6  -1   68.29    9.01
  -6   6  -1   50.38    8.97
  -6   6   0  111.64   11.22
  -6   6   0  116.51   12.00
  -6   6   1  134.04   11.77
  -6   6   1   86.76   11.09
  -6   6   2  295.80   18.72
  -6   6   2  249.57   18.16
  -6   6   3   12.50    5.77
  -6   6   4  165.53   13.41
  -6   6   6   38.92    6.32
  -6   6   7   -1.83    4.23
  -6   6   7    1.59    4.32
  -6   6   7    6.47    5.84
  -6   6   8   91.69    9.76
  -6   6   8  105.93    9.75
  -6   6   8   98.28   11.03
  -6   6   9    1.00    5.85
  -6   6   9    2.02    5.56
  -6   6   9    0.93    4.38
  -6   6  10   79.49    9.66
  -6   6  10   78.28    9.88
  -6   6  10   85.89    9.65
  -6   6  11   12.01    5.30
  -6   6  11    3.02    6.02
  -6   6  11    9.07    5.16
  -6   6  12  145.26   11.81
  -6   6  12  163.71   13.24
  -6   6  12  130.60   11.83
  -6   6  13   42.46    6.40
  -6   6  13   53.23    8.44
  -6   6  13   36.45    6.76
  -6   6  14   37.59    7.28
  -6   6  14   40.33    6.66
  -6   6  15   49.53    7.17
  -6   6  15   44.31    6.53
  -6   6  16    2.52    4.36
  -6   7  -8   39.39    5.74
  -6   7  -7   30.50    5.70
  -6   7  -7   23.95    4.73
  -6   7  -6   54.01    7.27
  -6   7  -6   47.81    6.24
  -6   7  -5   24.85    6.03
  -6   7  -5   16.05    5.18
  -6   7  -4   14.94    5.90
  -6   7  -3   72.61    9.12
  -6   7  -2    3.64    5.61
  -6   7  -2   -1.41    4.52
  -6   7  -1    0.93    5.00
  -6   7  -1    1.56    4.84
  -6   7  -1   -1.44    4.51
  -6   7   0   10.83    5.14
  -6   7   0   -1.89    5.54
  -6   7   0    1.56    4.42
  -6   7   1   31.89    7.30
  -6   7   1   43.80    7.77
  -6   7   1   31.40    6.38
  -6   7   2   41.94    7.19
  -6   7   2   45.41    7.72
  -6   7   2   50.55    7.37
  -6   7   3    9.42    5.81
  -6   7   3    9.49    5.17
  -6   7   3    7.89    4.82
  -6   7   4   10.58    6.52
  -6   7   4    8.02    5.09
  -6   7   4    5.37    5.31
  -6   7   5  222.32   16.59
  -6   7   5  224.61   15.70
  -6   7   6   74.16    9.33
  -6   7   7   27.96    6.90
  -6   7   8   39.07    7.52
  -6   7   9  175.04   12.70
  -6   7   9  188.60   14.19
  -6   7  10  179.28   12.56
  -6   7  10  170.98   13.43
  -6   7  11    1.42    4.81
  -6   7  11    2.92    4.09
  -6   7  12  129.32   10.38
  -6   7  12  106.87    9.59
  -6   7  13   25.83    5.70
  -6   7  13   19.17    4.32
  -6   8  -3    3.04    4.08
  -6   8  -2   20.85    5.57
  -6   8  -1    8.89    4.86
  -6   8   0    2.11    4.49
  -6   8   0    2.15    3.58
  -6   8   1   -0.70    4.46
  -6   8   1    2.42    4.06
  -6   8   2  248.35   15.48
  -6   8   2  242.89   14.91
  -6   8   2  233.89   13.92
  -6   8   3   13.85    5.15
  -6   8   3    6.99    4.76
  -6   8   3    7.18    4.13
  -6   8   4   95.03    9.14
  -6   8   4   96.91    8.56
  -6   8   5   52.39    7.33
  -6   8   5   49.81    6.74
  -6   8   6    0.74    5.07
  -6   8   6   -2.62    4.77
  -6   8   7  172.53   12.72
  -6   8   7  177.41   12.35
  -6   8   8    3.54    4.37
  -6   8   8    5.81    4.24
  -6   8   9   63.06    7.36
  -6   8   9   45.61    6.66
  -6   8  10   30.76    5.53
  -6   8  10   43.60    5.82
  -5  -9 -10   46.31    5.53
  -5  -9  -9   14.22    4.12
  -5  -9  -8    6.34    3.82
  -5  -9  -7   27.23    5.11
  -5  -9  -6   98.56    8.59
  -5  -9  -6   87.30    7.59
  -5  -9  -5   33.95    5.15
  -5  -9  -5   50.56    5.88
  -5  -9  -4   34.04    4.97
  -5  -9  -4   25.99    4.94
  -5  -9  -3   10.28    4.22
  -5  -9  -3   12.02    4.40
  -5  -9  -2   45.81    5.98
  -5  -9  -1   -2.86    3.84
  -5  -9   0  128.23    9.35
  -5  -8 -14    1.78    3.66
  -5  -8 -13    4.74    3.13
  -5  -8 -13    6.60    4.15
  -5  -8 -12   -0.62    3.91
  -5  -8 -12   -0.71    4.24
  -5  -8 -11   26.81    5.36
  -5  -8 -11   14.10    5.74
  -5  -8 -10   14.72    5.01
  -5  -8 -10    5.30    5.06
  -5  -8  -9    4.95    4.99
  -5  -8  -9    6.03    4.86
  -5  -8  -8  151.28   12.17
  -5  -8  -7    6.09    5.27
  -5  -8  -7    3.57    3.78
  -5  -8  -6   11.35    5.54
  -5  -8  -6    7.01    4.44
  -5  -8  -5   28.39    6.18
  -5  -8  -5   27.41    6.13
  -5  -8  -4   28.57    6.30
  -5  -8  -4   31.37    6.31
  -5  -8  -3    4.07    4.37
  -5  -8  -3    9.40    4.37
  -5  -8  -3   11.55    5.33
  -5  -8  -2   19.66    5.44
  -5  -8  -2   28.40    6.35
  -5  -8  -2   24.54    5.31
  -5  -8  -1    4.52    4.60
  -5  -8  -1   -2.16    4.08
  -5  -8  -1   -3.48    4.48
  -5  -8   0    8.58    4.20
  -5  -8   0    9.25    4.72
  -5  -8   0    1.46    4.05
  -5  -8   1    7.97    4.33
  -5  -8   1    7.31    4.47
  -5  -8   2   -0.72    4.06
  -5  -8   2    0.74    4.36
  -5  -8   3   30.65    5.76
  -5  -8   3   39.44    6.32
  -5  -8   4   -1.34    4.17
  -5  -8   4   -0.61    3.32
  -5  -8   5  218.79   13.06
  -5  -8   5  227.25   13.85
  -5  -8   6    6.64    3.79
  -5  -7 -17    5.05    3.89
  -5  -7 -17    2.17    3.06
  -5  -7 -16   42.71    6.40
  -5  -7 -16   31.24    5.27
  -5  -7 -15   -2.98    4.88
  -5  -7 -15    9.17    4.36
  -5  -7 -14   88.20    8.71
  -5  -7 -14   94.12    9.72
  -5  -7 -13   -1.39    3.38
  -5  -7 -13   -3.64    4.23
  -5  -7 -13   -2.69    5.48
  -5  -7 -12  275.61   17.05
  -5  -7 -12  295.43   17.50
  -5  -7 -12  274.12   18.32
  -5  -7 -11   55.52    8.70
  -5  -7 -11   48.77    7.27
  -5  -7 -10   16.10    6.58
  -5  -7 -10   21.54    6.08
  -5  -7  -9   21.09    6.68
  -5  -7  -9   20.72    6.30
  -5  -7  -8   53.34    8.21
  -5  -7  -8   65.00    9.02
  -5  -7  -7  158.71   12.84
  -5  -7  -7  188.36   14.61
  -5  -7  -7  173.38   13.98
  -5  -7  -6   20.63    6.52
  -5  -7  -6   22.08    6.42
  -5  -7  -6   21.08    5.86
  -5  -7  -5   85.10    9.94
  -5  -7  -5   85.79    9.24
  -5  -7  -5   98.82   10.10
  -5  -7  -4   47.55    7.87
  -5  -7  -4   36.57    6.75
  -5  -7  -4   50.50    7.76
  -5  -7  -3    1.98    5.18
  -5  -7  -3    6.17    4.90
  -5  -7  -3    3.11    5.42
  -5  -7  -2   -2.90    5.36
  -5  -7  -2   -5.23    6.20
  -5  -7  -2   -1.81    5.25
  -5  -7  -1   31.93    6.87
  -5  -7  -1   36.47    7.24
  -5  -7  -1   21.32    6.01
  -5  -7   0   11.82    5.29
  -5  -7   0   12.31    5.71
  -5  -7   0   13.22    5.38
  -5  -7   1   88.64   10.15
  -5  -7   1  108.72   11.00
  -5  -7   2   11.50    6.03
  -5  -7   3  583.86   29.98
  -5  -7   4   55.13    8.25
  -5  -7   4   54.67    7.50
  -5  -7   5  374.37   21.46
  -5  -7   5  407.11   22.80
  -5  -7   6   13.59    4.52
  -5  -7   6   12.87    5.50
  -5  -7   7  127.99   10.34
  -5  -7   7  162.01   12.47
  -5  -7   8   81.48    8.61
  -5  -7   9   20.96    5.13
  -5  -7  10   80.37    6.98
  -5  -6 -19   -0.95    3.71
  -5  -6 -19    1.00    3.13
  -5  -6 -18   48.48    6.41
  -5  -6 -18   44.88    6.15
  -5  -6 -17   74.29    8.17
  -5  -6 -17   84.53    8.74
  -5  -6 -16  106.09    9.85
  -5  -6 -16   73.60    8.73
  -5  -6 -15   66.40    8.68
  -5  -6 -15   84.10    9.72
  -5  -6 -14   41.92    7.51
  -5  -6 -14   43.64    7.81
  -5  -6 -13   50.51    8.43
  -5  -6 -12  110.10   11.51
  -5  -6 -12  137.17   11.40
  -5  -6 -12  145.61   13.22
  -5  -6 -11   52.25    7.73
  -5  -6 -11   54.55    8.73
  -5  -6 -10  404.30   22.74
  -5  -6 -10  351.73   22.13
  -5  -6  -9    3.33    6.57
  -5  -6  -9    3.96    5.62
  -5  -6  -8    1.09    6.18
  -5  -6  -8   24.34    6.34
  -5  -6  -7   12.67    6.26
  -5  -6  -7    0.88    4.88
  -5  -6  -7    7.65    5.19
  -5  -6  -6   79.50    9.38
  -5  -6  -6   60.07    8.85
  -5  -6  -6   53.51    8.32
  -5  -6  -6   50.07    7.52
  -5  -6  -6   67.01    8.39
  -5  -6  -5  131.99   12.02
  -5  -6  -5  105.59   11.18
  -5  -6  -5  107.29   10.73
  -5  -6  -5  111.43   10.72
  -5  -6  -5  100.26   10.37
  -5  -6  -4   51.38    8.52
  -5  -6  -4   57.40    8.31
  -5  -6  -4   68.25    8.79
  -5  -6  -4   62.23    8.64
  -5  -6  -4   51.54    8.17
  -5  -6  -3  480.26   26.63
  -5  -6  -3  477.60   25.41
  -5  -6  -3  508.05   26.16
  -5  -6  -3  485.52   26.34
  -5  -6  -3  440.59   25.26
  -5  -6  -2   -3.01    4.87
  -5  -6  -2    9.51    5.66
  -5  -6  -2   -0.85    4.94
  -5  -6  -2    1.92    5.33
  -5  -6  -1   52.16    8.07
  -5  -6  -1   59.57    8.78
  -5  -6  -1   55.94    8.31
  -5  -6   0   15.48    5.80
  -5  -6   0    8.04    5.84
  -5  -6   0    4.25    5.78
  -5  -6   1   33.97    7.08
  -5  -6   2  346.76   21.70
  -5  -6   3  314.32   20.67
  -5  -6   4  509.63   28.13
  -5  -6   4  562.71   29.79
  -5  -6   5    9.76    5.96
  -5  -6   5    8.39    4.94
  -5  -6   6    7.03    5.17
  -5  -6   6   12.68    6.14
  -5  -6   7   -3.25    3.96
  -5  -6   8    4.67    5.19
  -5  -6   8    8.07    4.31
  -5  -6   9   20.35    5.70
  -5  -6  10   10.43    4.74
  -5  -6  11    4.42    3.97
  -5  -6  12   16.30    4.13
  -5  -5 -20   33.27    5.28
  -5  -5 -19   33.79    5.22
  -5  -5 -19   32.52    5.72
  -5  -5 -18    1.39    4.20
  -5  -5 -18    4.88    4.92
  -5  -5 -17   26.61    6.10
  -5  -5 -17   37.97    7.23
  -5  -5 -16   47.61    7.49
  -5  -5 -16   35.77    7.79
  -5  -5 -15  203.15   15.43
  -5  -5 -14   43.18    8.22
  -5  -5 -14   26.06    8.12
  -5  -5 -13  443.57   26.54
  -5  -5 -12    1.10    5.82
  -5  -5 -12    2.28    5.87
  -5  -5 -11    0.88    4.32
  -5  -5 -11   -2.22    5.88
  -5  -5 -11   -2.24    5.76
  -5  -5 -10   10.09    5.10
  -5  -5 -10    8.87    6.09
  -5  -5 -10    7.63    6.41
  -5  -5  -9   84.12    9.35
  -5  -5  -9   80.67   10.45
  -5  -5  -9   76.25   10.25
  -5  -5  -8    8.68    5.29
  -5  -5  -8    3.09    5.71
  -5  -5  -8    1.55    4.10
  -5  -5  -8   -1.06    5.47
  -5  -5  -7  171.81   13.28
  -5  -5  -7  191.12   13.48
  -5  -5  -7  220.21   15.86
  -5  -5  -7  185.78   14.51
  -5  -5  -7  182.30   15.07
  -5  -5  -6   14.47    5.45
  -5  -5  -6   10.77    5.94
  -5  -5  -6   11.89    5.16
  -5  -5  -6   18.44    6.21
  -5  -5  -6   20.88    6.65
  -5  -5  -5  138.07   11.61
  -5  -5  -5  125.83   11.48
  -5  -5  -5  144.80   12.21
  -5  -5  -5  127.27   11.86
  -5  -5  -5  126.29   11.91
  -5  -5  -4    0.95    5.07
  -5  -5  -4    5.50    5.09
  -5  -5  -4    2.64    5.11
  -5  -5  -4   -0.94    5.34
  -5  -5  -4   -3.68    6.14
  -5  -5  -3  296.26   18.54
  -5  -5  -3  313.28   19.12
  -5  -5  -3  310.38   19.16
  -5  -5  -3  297.67   18.85
  -5  -5  -3  292.47   18.57
  -5  -5  -2  392.82   23.18
  -5  -5  -2  408.71   23.09
  -5  -5  -2  438.61   23.54
  -5  -5  -2  400.64   22.92
  -5  -5  -2  389.15   22.29
  -5  -5  -1   13.86    5.98
  -5  -5  -1   13.00    5.48
  -5  -5  -1    4.68    5.27
  -5  -5  -1   17.81    6.29
  -5  -5  -1   18.72    6.38
  -5  -5   0  384.66   22.97
  -5  -5   0  452.86   24.38
  -5  -5   0  426.25   24.07
  -5  -5   1  154.59   12.49
  -5  -5   1  136.87   12.67
  -5  -5   1  147.51   12.89
  -5  -5   2  484.16   26.35
  -5  -5   2  496.82   27.53
  -5  -5   2  522.84   27.69
  -5  -5   3    7.19    4.82
  -5  -5   3    7.95    4.99
  -5  -5   3    8.31    5.78
  -5  -5   4  137.60   13.68
  -5  -5   4  173.28   13.47
  -5  -5   5  130.47   13.24
  -5  -5   5  141.39   12.31
  -5  -5   6    6.57    5.57
  -5  -5   7   32.36    6.94
  -5  -5   7   15.30    5.05
  -5  -5   8    9.41    5.61
  -5  -5   8    7.62    4.55
  -5  -5   9   53.50    8.75
  -5  -5   9   65.38    7.83
  -5  -5  11   27.71    6.06
  -5  -5  12  203.84   13.48
  -5  -5  13   -2.29    4.27
  -5  -5  14   38.54    4.83
  -5  -4 -21   13.51    4.37
  -5  -4 -20   21.09    5.14
  -5  -4 -19   48.83    7.50
  -5  -4 -18   44.37    6.67
  -5  -4 -18   28.15    7.49
  -5  -4 -17   10.84    5.66
  -5  -4 -16    8.31    5.25
  -5  -4 -15   58.76    9.38
  -5  -4 -14   41.41    7.87
  -5  -4 -14   36.66    8.96
  -5  -4 -13  205.35   15.83
  -5  -4 -13  197.40   17.03
  -5  -4 -12   -1.19    6.70
  -5  -4 -12    2.14    5.50
  -5  -4 -11   51.92    8.94
  -5  -4 -11   39.46    7.88
  -5  -4 -10  102.79    9.73
  -5  -4 -10  116.30   11.90
  -5  -4 -10   91.04    9.18
  -5  -4 -10  103.09   11.58
  -5  -4  -9   19.22    5.18
  -5  -4  -9   27.13    6.65
  -5  -4  -9   25.08    5.76
  -5  -4  -9   44.64    8.49
  -5  -4  -9   22.78    7.50
  -5  -4  -8   19.62    5.70
  -5  -4  -8   19.88    6.13
  -5  -4  -8   31.68    6.18
  -5  -4  -8   23.51    7.08
  -5  -4  -8   16.06    6.69
  -5  -4  -7  231.47   16.46
  -5  -4  -7  239.88   16.05
  -5  -4  -7  233.41   16.25
  -5  -4  -7  199.19   13.67
  -5  -4  -7  200.67   14.16
  -5  -4  -7  228.86   15.32
  -5  -4  -6  116.49   11.24
  -5  -4  -6  113.77   10.13
  -5  -4  -6   86.49    9.82
  -5  -4  -6  102.31    8.94
  -5  -4  -6  111.03   10.03
  -5  -4  -6   84.93   10.51
  -5  -4  -5  155.12   12.20
  -5  -4  -5  145.29   12.74
  -5  -4  -5  171.02   12.94
  -5  -4  -5  155.60   12.06
  -5  -4  -5  175.32   13.69
  -5  -4  -5  163.12   12.07
  -5  -4  -5  168.81   13.03
  -5  -4  -4   -3.87    4.95
  -5  -4  -4    3.39    4.81
  -5  -4  -4   11.86    5.65
  -5  -4  -4   -5.45    6.34
  -5  -4  -4    6.43    4.41
  -5  -4  -4    4.82    4.62
  -5  -4  -4    3.45    4.62
  -5  -4  -3  137.56   11.11
  -5  -4  -3  128.64   11.24
  -5  -4  -3  134.55   11.41
  -5  -4  -3  140.30   11.59
  -5  -4  -3  144.70   11.52
  -5  -4  -3  124.72   10.93
  -5  -4  -3  151.36   12.28
  -5  -4  -2  120.18   10.68
  -5  -4  -2  113.84   10.48
  -5  -4  -2  125.37   10.29
  -5  -4  -2  119.63   10.54
  -5  -4  -2  104.28   10.25
  -5  -4  -2  120.02   10.92
  -5  -4  -1  319.95   18.69
  -5  -4  -1  306.13   18.21
  -5  -4  -1  331.45   18.12
  -5  -4  -1  267.62   18.12
  -5  -4  -1  334.76   19.40
  -5  -4  -1  319.72   18.75
  -5  -4   0  229.61   15.42
  -5  -4   0  220.02   14.73
  -5  -4   0  217.10   14.33
  -5  -4   0  244.97   15.86
  -5  -4   0  232.84   15.96
  -5  -4   0  245.78   16.18
  -5  -4   1  187.68   12.96
  -5  -4   1  141.07   11.48
  -5  -4   1  151.11   11.49
  -5  -4   1  150.78   12.55
  -5  -4   1  175.55   13.20
  -5  -4   1  169.34   13.03
  -5  -4   2  131.29   11.41
  -5  -4   2  110.87   11.12
  -5  -4   2  118.47   10.67
  -5  -4   3   77.43    9.30
  -5  -4   3   93.03    9.83
  -5  -4   4   56.25    8.05
  -5  -4   4   52.50    8.47
  -5  -4   5  180.57   13.91
  -5  -4   5  179.26   14.42
  -5  -4   6  271.42   18.70
  -5  -4   6  277.26   17.85
  -5  -4   7   59.82    8.07
  -5  -4   7   64.65    9.36
  -5  -4   8   -3.11    5.27
  -5  -4   8   -0.88    4.03
  -5  -4   9   28.44    6.79
  -5  -4  10   31.08    6.82
  -5  -4  11   72.45    9.10
  -5  -4  12  107.94   10.02
  -5  -4  13    2.79    4.13
  -5  -3 -21   -1.75    3.89
  -5  -3 -20   77.27    8.27
  -5  -3 -19   -2.59    4.69
  -5  -3 -18   91.47    9.66
  -5  -3 -18   82.82   10.20
  -5  -3 -18   93.14    9.73
  -5  -3 -17   90.72   10.08
  -5  -3 -17   61.26    8.50
  -5  -3 -16    3.56    4.70
  -5  -3 -16    1.10    5.49
  -5  -3 -16    1.17    6.02
  -5  -3 -16    6.39    5.56
  -5  -3 -15  130.28   13.60
  -5  -3 -14    6.94    5.70
  -5  -3 -14    8.03    5.91
  -5  -3 -14    3.69    6.34
  -5  -3 -14    7.82    5.76
  -5  -3 -13    1.67    4.40
  -5  -3 -13    2.24    5.78
  -5  -3 -13    1.01    5.00
  -5  -3 -13   -1.22    6.67
  -5  -3 -13    5.44    6.04
  -5  -3 -13   -1.10    5.08
  -5  -3 -12  238.61   17.11
  -5  -3 -12  202.64   16.12
  -5  -3 -12  210.58   16.34
  -5  -3 -12  196.04   16.82
  -5  -3 -12  212.34   15.16
  -5  -3 -12  246.08   16.91
  -5  -3 -11   28.13    7.15
  -5  -3 -11   32.77    6.86
  -5  -3 -11   30.39    7.51
  -5  -3 -11   31.75    6.47
  -5  -3 -11   30.77    7.60
  -5  -3 -11   26.06    8.04
  -5  -3 -10   96.03   10.45
  -5  -3 -10   93.84    9.96
  -5  -3 -10   86.97    9.99
  -5  -3 -10   94.94   10.86
  -5  -3 -10  101.12   11.11
  -5  -3 -10  128.46   12.50
  -5  -3  -9  148.09   12.99
  -5  -3  -9  145.58   12.38
  -5  -3  -9  147.06   12.82
  -5  -3  -9  145.80   11.07
  -5  -3  -9  129.36   11.55
  -5  -3  -9  127.25   12.69
  -5  -3  -9  135.44   11.12
  -5  -3  -9  127.68   11.68
  -5  -3  -8  344.04   19.76
  -5  -3  -8  326.09   19.55
  -5  -3  -8  326.69   20.61
  -5  -3  -8  343.85   20.61
  -5  -3  -8  358.61   19.17
  -5  -3  -8  313.33   19.38
  -5  -3  -8  361.58   21.19
  -5  -3  -8  313.42   18.61
  -5  -3  -7   70.20    9.34
  -5  -3  -7   63.28    7.83
  -5  -3  -7   75.83    8.27
  -5  -3  -7   60.93    8.30
  -5  -3  -7   71.22    9.07
  -5  -3  -7   60.80    8.22
  -5  -3  -7   65.37    7.60
  -5  -3  -7   72.47    8.83
  -5  -3  -7   63.94    7.45
  -5  -3  -7   68.25    9.23
  -5  -3  -7   54.58    6.56
  -5  -3  -6   36.84    6.44
  -5  -3  -6   45.57    7.35
  -5  -3  -6   56.89    7.96
  -5  -3  -6   45.07    7.21
  -5  -3  -6   46.66    6.42
  -5  -3  -6   46.55    5.95
  -5  -3  -6   56.61    8.00
  -5  -3  -6   32.36    5.94
  -5  -3  -6   50.73    7.87
  -5  -3  -6   48.99    7.02
  -5  -3  -5  321.85   18.92
  -5  -3  -5  317.99   18.91
  -5  -3  -5  333.16   19.29
  -5  -3  -5  348.54   18.37
  -5  -3  -5  339.81   18.29
  -5  -3  -5  368.65   20.26
  -5  -3  -5  361.32   19.29
  -5  -3  -5  355.67   20.33
  -5  -3  -5  328.79   19.26
  -5  -3  -5  334.06   18.80
  -5  -3  -5  333.22   19.83
  -5  -3  -5  341.31   18.33
  -5  -3  -4   32.45    5.86
  -5  -3  -4   44.20    6.11
  -5  -3  -4   32.44    6.40
  -5  -3  -4   37.54    5.66
  -5  -3  -4   47.83    7.52
  -5  -3  -4   32.13    6.21
  -5  -3  -4   61.10    7.06
  -5  -3  -4   37.82    7.01
  -5  -3  -4   48.08    6.21
  -5  -3  -4   37.83    6.44
  -5  -3  -4   45.81    7.44
  -5  -3  -4   27.42    5.72
  -5  -3  -3  323.36   18.80
  -5  -3  -3  346.02   19.74
  -5  -3  -3  315.12   18.48
  -5  -3  -3  337.10   18.94
  -5  -3  -3  370.51   19.44
  -5  -3  -3  368.35   18.78
  -5  -3  -3  328.33   18.19
  -5  -3  -3  324.40   19.35
  -5  -3  -3  361.86   19.38
  -5  -3  -3  344.14   19.80
  -5  -3  -3  373.34   19.60
  -5  -3  -3  354.20   18.74
  -5  -3  -2  101.83    9.40
  -5  -3  -2  124.42    9.97
  -5  -3  -2   96.67   10.01
  -5  -3  -2  112.14    9.80
  -5  -3  -2  107.27    9.14
  -5  -3  -2  119.34    9.32
  -5  -3  -2  112.96    9.99
  -5  -3  -2  110.68    9.81
  -5  -3  -2   99.14    9.28
  -5  -3  -2  122.20   10.61
  -5  -3  -2  124.98    9.69
  -5  -3  -1   76.65    8.43
  -5  -3  -1   82.20    8.51
  -5  -3  -1   86.00    9.28
  -5  -3  -1  106.76    9.00
  -5  -3  -1  109.06    9.02
  -5  -3  -1   86.74    8.29
  -5  -3  -1   87.80    8.81
  -5  -3  -1   87.53    8.72
  -5  -3  -1  117.20    9.94
  -5  -3  -1  106.04    9.29
  -5  -3  -1   96.70    8.71
  -5  -3   0  123.81   10.69
  -5  -3   0  128.08   11.27
  -5  -3   0  139.82   11.30
  -5  -3   0  137.81   10.78
  -5  -3   0  135.12   10.84
  -5  -3   0  131.14   10.56
  -5  -3   0  156.84   11.30
  -5  -3   0  135.70   11.02
  -5  -3   0  162.73   11.43
  -5  -3   0  134.80    9.54
  -5  -3   0  143.25   11.51
  -5  -3   0  154.64   11.24
  -5  -3   1   40.42    6.64
  -5  -3   1   40.44    6.99
  -5  -3   1   36.28    6.23
  -5  -3   1   40.76    6.45
  -5  -3   1   55.66    6.71
  -5  -3   1   46.65    6.58
  -5  -3   1   56.47    7.09
  -5  -3   1   44.21    6.82
  -5  -3   1   48.61    6.81
  -5  -3   1   35.06    6.45
  -5  -3   1   35.91    6.38
  -5  -3   2   13.06    5.01
  -5  -3   2   15.22    5.33
  -5  -3   2   16.76    5.96
  -5  -3   2   20.53    4.89
  -5  -3   2   16.29    4.74
  -5  -3   2   10.81    4.92
  -5  -3   2   13.42    4.89
  -5  -3   2   12.10    4.66
  -5  -3   2   22.49    5.38
  -5  -3   2   17.10    5.00
  -5  -3   2   14.86    4.78
  -5  -3   3    4.84    4.88
  -5  -3   3    4.77    4.86
  -5  -3   3    0.68    3.97
  -5  -3   3    4.06    4.45
  -5  -3   3    1.65    4.12
  -5  -3   3    3.32    5.02
  -5  -3   3   -0.69    4.54
  -5  -3   4   33.12    6.38
  -5  -3   4   25.35    5.93
  -5  -3   4   34.98    6.45
  -5  -3   4   36.26    6.05
  -5  -3   4   25.70    5.86
  -5  -3   4   41.41    7.14
  -5  -3   5  150.02   12.49
  -5  -3   5  156.04   12.62
  -5  -3   5  165.08   13.05
  -5  -3   5  157.38   12.32
  -5  -3   6  213.08   15.28
  -5  -3   6  192.36   14.71
  -5  -3   6  220.90   15.44
  -5  -3   6  207.81   14.50
  -5  -3   7  175.77   14.46
  -5  -3   7  185.81   14.51
  -5  -3   7  198.19   14.65
  -5  -3   7  192.86   13.84
  -5  -3   8   13.73    5.39
  -5  -3   8    3.92    5.40
  -5  -3   9  135.46   13.26
  -5  -3   9  167.71   13.47
  -5  -3  10  168.23   14.50
  -5  -3  10  154.71   13.26
  -5  -3  11  184.33   14.06
  -5  -3  12   15.89    6.33
  -5  -3  12   17.76    5.30
  -5  -3  13    6.46    5.55
  -5  -3  14   10.85    5.61
  -5  -3  15   11.30    5.31
  -5  -3  15    4.13    4.70
  -5  -3  16   -0.73    4.46
  -5  -3  16   -3.45    4.71
  -5  -3  17    8.60    4.04
  -5  -3  17    8.59    3.71
  -5  -2 -21    2.98    3.67
  -5  -2 -21    5.55    3.43
  -5  -2 -21    7.99    3.72
  -5  -2 -20   92.27    9.08
  -5  -2 -20   92.99    8.93
  -5  -2 -20   98.75    9.59
  -5  -2 -19   86.93    9.51
  -5  -2 -19   83.93    9.49
  -5  -2 -19   94.68    9.82
  -5  -2 -18    9.97    5.00
  -5  -2 -18   16.49    6.54
  -5  -2 -18    3.87    5.56
  -5  -2 -17   88.09   10.88
  -5  -2 -17  105.15   11.22
  -5  -2 -17  107.57   10.89
  -5  -2 -16    7.21    5.85
  -5  -2 -16    7.93    6.44
  -5  -2 -16   10.50    5.91
  -5  -2 -15   41.01    8.49
  -5  -2 -15   42.46    8.29
  -5  -2 -14   10.88    6.18
  -5  -2 -14    4.85    6.24
  -5  -2 -14    2.37    6.19
  -5  -2 -14   13.70    6.75
  -5  -2 -14    0.91    5.20
  -5  -2 -13    5.61    5.67
  -5  -2 -13    7.28    6.74
  -5  -2 -13    8.31    4.83
  -5  -2 -13   15.40    6.59
  -5  -2 -13   11.66    6.48
  -5  -2 -13   13.97    6.44
  -5  -2 -12  269.40   18.87
  -5  -2 -12  286.78   19.66
  -5  -2 -12  306.24   18.74
  -5  -2 -12  256.88   17.03
  -5  -2 -12  308.28   20.10
  -5  -2 -12  249.38   19.04
  -5  -2 -11   -1.88    6.12
  -5  -2 -11    7.69    5.74
  -5  -2 -11    8.30    5.26
  -5  -2 -11    5.39    6.19
  -5  -2 -11    6.47    5.99
  -5  -2 -11    7.20    5.97
  -5  -2 -10  590.18   31.78
  -5  -2 -10  626.64   32.31
  -5  -2 -10  625.42   32.38
  -5  -2 -10  675.31   32.19
  -5  -2 -10  617.40   30.57
  -5  -2 -10  650.36   32.76
  -5  -2  -9   -1.90    5.10
  -5  -2  -9    6.38    5.45
  -5  -2  -9    9.66    5.73
  -5  -2  -9   -3.65    5.57
  -5  -2  -9   -2.66    5.42
  -5  -2  -9   -2.38    5.11
  -5  -2  -9  -12.31    6.10
  -5  -2  -9    0.97    5.56
  -5  -2  -8  157.30   12.92
  -5  -2  -8  160.01   12.91
  -5  -2  -8  170.30   13.10
  -5  -2  -8  160.51   12.32
  -5  -2  -8  189.04   13.73
  -5  -2  -8  158.64   13.09
  -5  -2  -8  165.77   12.42
  -5  -2  -8  156.31   11.51
  -5  -2  -8  122.03   12.16
  -5  -2  -7   -1.71    4.53
  -5  -2  -7    0.85    5.35
  -5  -2  -7    3.39    4.54
  -5  -2  -7    6.79    5.07
  -5  -2  -7    0.81    4.81
  -5  -2  -7    9.84    5.01
  -5  -2  -7   -0.60    3.21
  -5  -2  -7    7.70    4.91
  -5  -2  -7    2.61    5.00
  -5  -2  -7    7.49    3.95
  -5  -2  -6   29.36    6.08
  -5  -2  -6   17.13    5.96
  -5  -2  -6   30.74    6.11
  -5  -2  -6   15.43    5.39
  -5  -2  -6   18.71    5.07
  -5  -2  -6   30.29    6.23
  -5  -2  -6   35.45    6.03
  -5  -2  -6   24.10    4.98
  -5  -2  -6   27.44    6.24
  -5  -2  -6   17.54    5.15
  -5  -2  -6   27.53    6.27
  -5  -2  -5  100.20    9.56
  -5  -2  -5  108.87   10.00
  -5  -2  -5   89.44    9.24
  -5  -2  -5  111.70    9.73
  -5  -2  -5  104.42    8.90
  -5  -2  -5   92.73    8.35
  -5  -2  -5  100.53    9.95
  -5  -2  -5  115.74    9.09
  -5  -2  -5  118.83   10.09
  -5  -2  -5   91.49    9.05
  -5  -2  -5  100.35    8.86
  -5  -2  -5  103.99    8.37
  -5  -2  -5   95.78    9.54
  -5  -2  -4  298.05   16.37
  -5  -2  -4  325.93   17.51
  -5  -2  -4  266.53   16.02
  -5  -2  -4  305.60   17.32
  -5  -2  -4  272.55   16.78
  -5  -2  -4  260.54   16.45
  -5  -2  -4  269.88   16.07
  -5  -2  -4  267.63   15.87
  -5  -2  -4  298.96   17.31
  -5  -2  -4  288.21   16.25
  -5  -2  -4  273.53   16.73
  -5  -2  -4  305.36   16.97
  -5  -2  -4  272.32   16.09
  -5  -2  -4  311.96   17.63
  -5  -2  -4  299.41   16.03
  -5  -2  -3    5.77    4.65
  -5  -2  -3    2.22    4.69
  -5  -2  -3   -1.47    4.21
  -5  -2  -3   -1.29    4.09
  -5  -2  -3   -2.75    4.35
  -5  -2  -3   -3.29    4.13
  -5  -2  -3    1.36    4.35
  -5  -2  -3   -2.83    4.32
  -5  -2  -3    1.89    3.63
  -5  -2  -3   -1.88    3.93
  -5  -2  -3    0.61    3.91
  -5  -2  -3   -2.65    4.08
  -5  -2  -3   -2.07    4.63
  -5  -2  -3   -0.62    3.85
  -5  -2  -3   -1.49    4.51
  -5  -2  -3   -2.67    4.48
  -5  -2  -2   67.18    7.84
  -5  -2  -2   65.76    7.87
  -5  -2  -2   68.98    7.78
  -5  -2  -2   66.76    7.25
  -5  -2  -2   77.35    7.52
  -5  -2  -2   72.28    7.84
  -5  -2  -2   66.99    7.57
  -5  -2  -2   77.24    8.01
  -5  -2  -2   89.72    7.91
  -5  -2  -2   61.70    6.85
  -5  -2  -2   77.35    7.37
  -5  -2  -2   67.22    7.64
  -5  -2  -2   66.08    7.11
  -5  -2  -2   74.52    8.35
  -5  -2  -2   64.14    7.23
  -5  -2  -1  143.96   10.51
  -5  -2  -1  124.35   10.52
  -5  -2  -1  127.33   10.14
  -5  -2  -1  144.74   10.74
  -5  -2  -1  136.34   10.69
  -5  -2  -1  139.46   10.36
  -5  -2  -1  118.34    9.78
  -5  -2  -1  127.11   10.52
  -5  -2  -1  117.53    9.74
  -5  -2  -1  138.46   10.71
  -5  -2  -1  146.71   10.43
  -5  -2  -1  143.98    9.80
  -5  -2  -1  139.81    9.91
  -5  -2  -1  130.84   10.44
  -5  -2   0  217.15   13.83
  -5  -2   0  208.70   13.75
  -5  -2   0  198.90   14.09
  -5  -2   0  208.68   13.89
  -5  -2   0  236.98   14.40
  -5  -2   0  230.61   14.29
  -5  -2   0  224.74   14.14
  -5  -2   0  238.47   13.97
  -5  -2   0  226.64   14.27
  -5  -2   0  230.43   13.19
  -5  -2   0  224.40   13.54
  -5  -2   0  236.05   14.42
  -5  -2   0  241.43   14.18
  -5  -2   1  261.08   15.20
  -5  -2   1  220.94   14.32
  -5  -2   1  218.75   14.46
  -5  -2   1  244.03   14.64
  -5  -2   1  202.75   13.96
  -5  -2   1  234.36   14.19
  -5  -2   1  228.92   14.81
  -5  -2   1  250.31   13.37
  -5  -2   1  224.23   13.71
  -5  -2   1  265.47   15.08
  -5  -2   1  244.74   15.05
  -5  -2   1  211.17   14.26
  -5  -2   2    9.50    4.65
  -5  -2   2   12.93    5.00
  -5  -2   2   14.30    4.61
  -5  -2   2    7.92    4.05
  -5  -2   2   14.11    4.83
  -5  -2   2    9.94    4.77
  -5  -2   2   15.12    4.96
  -5  -2   2    2.93    4.40
  -5  -2   2    7.73    4.54
  -5  -2   2    8.79    4.43
  -5  -2   2   12.45    4.52
  -5  -2   3    5.56    4.61
  -5  -2   3    1.39    4.39
  -5  -2   3    1.57    4.51
  -5  -2   3    0.80    4.05
  -5  -2   3   -1.26    3.72
  -5  -2   3   -0.73    3.85
  -5  -2   3   -0.73    4.52
  -5  -2   3   -1.25    3.97
  -5  -2   3    0.64    3.92
  -5  -2   4   42.01    6.60
  -5  -2   4   40.36    6.88
  -5  -2   4   34.75    5.79
  -5  -2   4   34.21    6.60
  -5  -2   4   40.12    6.60
  -5  -2   4   38.57    6.26
  -5  -2   4   45.93    6.16
  -5  -2   4   41.31    5.84
  -5  -2   5   27.23    5.09
  -5  -2   5   24.62    6.17
  -5  -2   5   21.32    5.51
  -5  -2   5   30.39    6.27
  -5  -2   5   30.99    5.56
  -5  -2   5   29.21    5.99
  -5  -2   6   15.84    5.62
  -5  -2   6   18.88    5.31
  -5  -2   6   24.74    5.24
  -5  -2   6   13.23    4.99
  -5  -2   7  279.07   18.37
  -5  -2   7  294.14   17.24
  -5  -2   7  266.87   16.80
  -5  -2   7  270.07   17.72
  -5  -2   8  122.14   11.97
  -5  -2   8  116.30   11.17
  -5  -2   9    4.53    5.99
  -5  -2   9    0.90    4.91
  -5  -2  10   51.53    9.54
  -5  -2  10   40.60    7.11
  -5  -2  13  113.09   12.64
  -5  -2  14   32.10    7.75
  -5  -2  15   92.48   10.79
  -5  -2  16    9.83    5.59
  -5  -2  17   34.62    6.97
  -5  -2  18   63.44    7.50
  -5  -2  18   57.03    6.94
  -5  -1 -21   37.57    5.59
  -5  -1 -21   22.71    5.15
  -5  -1 -20   12.37    5.12
  -5  -1 -20    8.84    5.01
  -5  -1 -20    6.75    4.32
  -5  -1 -19   -0.77    4.75
  -5  -1 -19   11.79    5.38
  -5  -1 -19    5.65    5.23
  -5  -1 -19    8.40    4.75
  -5  -1 -18    0.91    5.23
  -5  -1 -18    5.13    4.76
  -5  -1 -18    7.43    5.54
  -5  -1 -18   -1.78    5.43
  -5  -1 -17    1.16    5.81
  -5  -1 -17    2.25    5.47
  -5  -1 -17    9.08    5.54
  -5  -1 -16  213.80   16.20
  -5  -1 -16  180.56   15.46
  -5  -1 -15  368.74   24.16
  -5  -1 -15  473.79   26.70
  -5  -1 -14    1.09    5.59
  -5  -1 -14   -3.73    5.87
  -5  -1 -14    3.83    6.21
  -5  -1 -14   -3.35    6.28
  -5  -1 -13  756.96   37.81
  -5  -1 -13  771.67   38.83
  -5  -1 -13  721.45   37.53
  -5  -1 -13  769.66   38.93
  -5  -1 -12  299.56   20.13
  -5  -1 -12  326.98   21.42
  -5  -1 -12  306.19   18.82
  -5  -1 -12  279.04   18.02
  -5  -1 -12  295.37   20.08
  -5  -1 -12  347.81   21.72
  -5  -1 -11   37.77    8.24
  -5  -1 -11   37.77    7.23
  -5  -1 -11   30.78    6.34
  -5  -1 -11   31.90    7.22
  -5  -1 -11   46.75    7.58
  -5  -1 -11   23.75    7.15
  -5  -1 -11   35.95    7.63
  -5  -1 -10   87.90   10.27
  -5  -1 -10   96.54    9.79
  -5  -1 -10   87.09   10.60
  -5  -1 -10   95.92    9.53
  -5  -1 -10  102.27   10.31
  -5  -1 -10   90.80   10.50
  -5  -1 -10  107.01   10.73
  -5  -1  -9   69.65    9.16
  -5  -1  -9   75.55    8.24
  -5  -1  -9   79.99    8.69
  -5  -1  -9   71.60    9.43
  -5  -1  -9   79.18    9.11
  -5  -1  -9   57.32    7.94
  -5  -1  -9   77.38    9.42
  -5  -1  -9   97.29   10.26
  -5  -1  -8   11.05    5.54
  -5  -1  -8   10.08    4.75
  -5  -1  -8   16.26    5.49
  -5  -1  -8   17.72    6.34
  -5  -1  -8   11.08    5.08
  -5  -1  -8   16.32    5.05
  -5  -1  -8   12.95    5.44
  -5  -1  -8   16.45    6.06
  -5  -1  -7  457.57   23.54
  -5  -1  -7  425.21   23.54
  -5  -1  -7  464.61   24.33
  -5  -1  -7  442.87   22.93
  -5  -1  -7  443.07   24.04
  -5  -1  -7  449.95   23.69
  -5  -1  -7  470.56   23.81
  -5  -1  -7  419.93   22.77
  -5  -1  -7  430.31   22.58
  -5  -1  -7  467.05   24.00
  -5  -1  -6   62.57    7.88
  -5  -1  -6   56.97    7.32
  -5  -1  -6   70.58    7.40
  -5  -1  -6   67.45    8.33
  -5  -1  -6   56.59    7.56
  -5  -1  -6   54.89    7.30
  -5  -1  -6   66.35    8.06
  -5  -1  -6   65.22    7.70
  -5  -1  -6   74.95    8.33
  -5  -1  -6   56.68    7.84
  -5  -1  -6   68.96    7.32
  -5  -1  -5   26.71    6.10
  -5  -1  -5   18.50    4.86
  -5  -1  -5   20.87    5.08
  -5  -1  -5   15.29    4.69
  -5  -1  -5   19.82    5.85
  -5  -1  -5   10.80    5.00
  -5  -1  -5   32.94    5.79
  -5  -1  -5   16.48    5.08
  -5  -1  -5   12.18    4.98
  -5  -1  -5   17.10    5.12
  -5  -1  -5   25.58    5.15
  -5  -1  -5   24.45    5.65
  -5  -1  -4  132.39   10.12
  -5  -1  -4  139.22   10.49
  -5  -1  -4  131.31   10.24
  -5  -1  -4  132.21   10.41
  -5  -1  -4  138.35   11.22
  -5  -1  -4  146.70   10.85
  -5  -1  -4  146.50   10.72
  -5  -1  -4  130.43   10.15
  -5  -1  -4  125.66   10.90
  -5  -1  -4  131.46   10.55
  -5  -1  -4  142.64   10.69
  -5  -1  -4  139.52   10.60
  -5  -1  -4  134.22   10.26
  -5  -1  -4  153.38   11.19
  -5  -1  -3  234.79   13.38
  -5  -1  -3  223.39   13.77
  -5  -1  -3  215.91   13.48
  -5  -1  -3  223.22   13.65
  -5  -1  -3  224.79   14.29
  -5  -1  -3  222.47   13.90
  -5  -1  -3  219.27   13.53
  -5  -1  -3  194.78   13.08
  -5  -1  -3  200.00   13.74
  -5  -1  -3  205.03   13.58
  -5  -1  -3  217.16   13.53
  -5  -1  -3  242.36   13.94
  -5  -1  -3  205.57   13.27
  -5  -1  -3  191.04   13.49
  -5  -1  -2   98.74    9.05
  -5  -1  -2   85.32    8.44
  -5  -1  -2  104.49    8.70
  -5  -1  -2   79.41    7.96
  -5  -1  -2   68.86    7.97
  -5  -1  -2   95.19    8.97
  -5  -1  -2   75.94    7.97
  -5  -1  -2  111.35    8.91
  -5  -1  -2   89.92    8.64
  -5  -1  -2   81.83    7.82
  -5  -1  -2  106.05    8.18
  -5  -1  -2   88.50    8.32
  -5  -1  -2   96.10    8.30
  -5  -1  -2   94.82    8.81
  -5  -1  -1  423.19   21.68
  -5  -1  -1  462.66   22.30
  -5  -1  -1  501.83   23.23
  -5  -1  -1  439.93   23.03
  -5  -1  -1  456.94   23.36
  -5  -1  -1  461.81   23.13
  -5  -1  -1  454.53   23.05
  -5  -1  -1  478.90   23.20
  -5  -1  -1  454.73   23.30
  -5  -1  -1  445.59   22.87
  -5  -1  -1  513.06   23.18
  -5  -1  -1  481.08   22.94
  -5  -1  -1  461.77   22.64
  -5  -1  -1  457.88   23.08
  -5  -1   0    0.70    4.43
  -5  -1   0    2.65    4.09
  -5  -1   0    7.49    4.51
  -5  -1   0    3.45    4.13
  -5  -1   0    4.52    4.27
  -5  -1   0    9.89    4.32
  -5  -1   0    7.64    4.12
  -5  -1   0    3.86    3.78
  -5  -1   0    4.23    3.64
  -5  -1   0    4.85    3.88
  -5  -1   0    9.48    4.15
  -5  -1   0    6.15    4.00
  -5  -1   0    5.99    4.58
  -5  -1   1   -2.14    4.78
  -5  -1   1    0.70    4.17
  -5  -1   1    2.68    4.28
  -5  -1   1   -0.65    4.45
  -5  -1   1   -2.61    4.06
  -5  -1   1    3.58    4.58
  -5  -1   1    2.59    3.49
  -5  -1   1    1.85    3.62
  -5  -1   1   -0.65    3.90
  -5  -1   1    2.67    3.96
  -5  -1   1    1.85    4.31
  -5  -1   2  343.33   19.46
  -5  -1   2  371.07   19.59
  -5  -1   2  391.31   20.15
  -5  -1   2  386.52   20.22
  -5  -1   2  346.68   19.07
  -5  -1   2  351.90   17.94
  -5  -1   2  356.71   19.15
  -5  -1   2  353.29   18.71
  -5  -1   2  346.80   19.37
  -5  -1   2  347.82   18.61
  -5  -1   3   -0.76    5.22
  -5  -1   3    6.26    4.71
  -5  -1   3    5.41    4.39
  -5  -1   3    2.70    4.12
  -5  -1   3    9.00    3.52
  -5  -1   3   -0.64    3.87
  -5  -1   3    4.30    4.19
  -5  -1   4  223.24   14.84
  -5  -1   4  200.64   14.22
  -5  -1   4  254.69   14.76
  -5  -1   4  225.50   14.91
  -5  -1   4  206.65   13.62
  -5  -1   4  222.84   13.68
  -5  -1   5   86.34    8.91
  -5  -1   5   84.10    8.54
  -5  -1   5   87.56    9.25
  -5  -1   5   84.38    8.42
  -5  -1   5   90.69    8.09
  -5  -1   6    0.74    4.17
  -5  -1   6   -0.90    4.88
  -5  -1   6   -0.78    5.19
  -5  -1   6    2.14    4.22
  -5  -1   7  171.61   13.80
  -5  -1   7  183.19   13.29
  -5  -1   7  169.47   12.36
  -5  -1   8   10.99    5.34
  -5  -1   8   19.01    5.14
  -5  -1   9    1.74    5.27
  -5  -1   9    3.84    4.12
  -5  -1  10    7.95    5.80
  -5  -1  17  181.92   14.52
  -5  -1  18   33.72    6.86
  -5  -1  19  128.92   10.35
  -5   0 -21   14.06    4.40
  -5   0 -21   33.39    5.47
  -5   0 -20    0.74    4.28
  -5   0 -20    0.77    4.00
  -5   0 -19    7.88    4.93
  -5   0 -19   10.45    5.15
  -5   0 -19   10.00    5.23
  -5   0 -18   49.91    8.34
  -5   0 -18   50.00    7.88
  -5   0 -18   64.09    8.75
  -5   0 -17   -1.10    5.27
  -5   0 -17    6.98    5.72
  -5   0 -17    3.41    6.24
  -5   0 -16   78.93    9.34
  -5   0 -16   61.53    9.28
  -5   0 -16   62.99   10.09
  -5   0 -15  149.56   14.15
  -5   0 -15  137.27   12.43
  -5   0 -14  138.51   13.54
  -5   0 -14  156.62   14.78
  -5   0 -14  181.07   15.37
  -5   0 -14  157.05   13.69
  -5   0 -13   33.59    7.91
  -5   0 -13   38.98    8.35
  -5   0 -13   37.63    7.77
  -5   0 -13   33.14    7.95
  -5   0 -12   56.93    9.54
  -5   0 -12   56.16    7.59
  -5   0 -12   39.37    8.04
  -5   0 -12   53.29    9.57
  -5   0 -12   45.25    7.85
  -5   0 -11  106.31   11.39
  -5   0 -11  101.40    9.63
  -5   0 -11   91.53   10.30
  -5   0 -11   87.17    9.51
  -5   0 -11   99.02   11.32
  -5   0 -11   97.68   10.59
  -5   0 -10    9.60    6.51
  -5   0 -10   -0.77    5.12
  -5   0 -10    1.09    5.74
  -5   0 -10    8.69    4.91
  -5   0 -10    2.40    4.39
  -5   0 -10    1.84    5.28
  -5   0 -10    7.48    5.25
  -5   0  -9   -2.01    5.44
  -5   0  -9    2.08    4.36
  -5   0  -9    3.82    4.76
  -5   0  -9    7.11    5.84
  -5   0  -9    9.30    4.55
  -5   0  -9    6.18    4.44
  -5   0  -9    3.50    5.14
  -5   0  -9    6.66    5.32
  -5   0  -9    1.76    4.90
  -5   0  -8  160.41   12.58
  -5   0  -8  142.97   12.30
  -5   0  -8  164.63   13.21
  -5   0  -8  169.36   11.92
  -5   0  -8  201.03   14.44
  -5   0  -8  155.55   12.23
  -5   0  -8  162.16   12.22
  -5   0  -8  167.22   12.42
  -5   0  -8  193.83   13.39
  -5   0  -7   94.07    9.39
  -5   0  -7  104.78    9.83
  -5   0  -7  106.20   10.39
  -5   0  -7  109.28    9.58
  -5   0  -7  108.30   10.55
  -5   0  -7  116.57   10.16
  -5   0  -7  105.79    9.60
  -5   0  -7  115.79   10.05
  -5   0  -7  112.13   10.00
  -5   0  -6  524.29   26.25
  -5   0  -6  525.07   26.56
  -5   0  -6  526.57   27.35
  -5   0  -6  506.07   25.71
  -5   0  -6  551.81   26.38
  -5   0  -6  535.31   27.49
  -5   0  -6  544.88   26.61
  -5   0  -6  557.75   26.64
  -5   0  -6  547.81   26.36
  -5   0  -6  619.27   27.47
  -5   0  -5  106.28    9.25
  -5   0  -5   99.91    9.08
  -5   0  -5  113.99    9.54
  -5   0  -5  109.47   10.07
  -5   0  -5   93.39    8.80
  -5   0  -5   89.40    8.62
  -5   0  -5  111.18    9.40
  -5   0  -5   91.38    9.43
  -5   0  -5   88.80    8.70
  -5   0  -5   96.56    8.99
  -5   0  -5  114.33    9.54
  -5   0  -5   97.39    8.69
  -5   0  -5  110.95    9.39
  -5   0  -4  106.05    8.93
  -5   0  -4  115.40    9.29
  -5   0  -4  104.03    8.77
  -5   0  -4  105.31    9.63
  -5   0  -4   98.51    8.79
  -5   0  -4   95.86    8.70
  -5   0  -4  116.39    9.24
  -5   0  -4  103.05    9.82
  -5   0  -4  102.72    9.07
  -5   0  -4   81.86    8.40
  -5   0  -4  102.17    9.06
  -5   0  -4   86.09    8.27
  -5   0  -3  454.46   23.97
  -5   0  -3  478.52   23.77
  -5   0  -3  445.17   23.39
  -5   0  -3  484.07   23.78
  -5   0  -3  500.02   24.76
  -5   0  -3  485.60   23.81
  -5   0  -3  497.15   23.97
  -5   0  -3  501.79   23.73
  -5   0  -3  502.51   23.68
  -5   0  -3  498.78   23.96
  -5   0  -3  481.73   23.26
  -5   0  -3  508.92   23.98
  -5   0  -3  472.72   23.26
  -5   0  -2  118.99   10.10
  -5   0  -2  119.38    9.84
  -5   0  -2  125.75   10.37
  -5   0  -2  118.11    9.85
  -5   0  -2  144.08   11.00
  -5   0  -2  145.56   10.54
  -5   0  -2  141.67   10.22
  -5   0  -2  142.18   10.35
  -5   0  -2  122.82   10.00
  -5   0  -2  126.81   10.00
  -5   0  -2  135.62    9.84
  -5   0  -2  128.72    9.52
  -5   0  -2  137.20    9.92
  -5   0  -1   22.85    5.47
  -5   0  -1   14.57    5.17
  -5   0  -1   15.70    5.32
  -5   0  -1   14.72    5.10
  -5   0  -1   12.04    4.45
  -5   0  -1   14.64    4.53
  -5   0  -1   17.88    5.02
  -5   0  -1   17.90    4.95
  -5   0  -1   21.37    5.09
  -5   0  -1   12.52    4.86
  -5   0   0  407.98   21.51
  -5   0   0  408.66   21.75
  -5   0   0  388.85   20.52
  -5   0   0  451.88   20.56
  -5   0   0  422.45   21.80
  -5   0   0  457.54   22.10
  -5   0   0  437.30   22.09
  -5   0   0  448.22   21.43
  -5   0   1   37.82    6.37
  -5   0   1   60.83    7.19
  -5   0   1   59.12    7.27
  -5   0   1   62.96    7.36
  -5   0   1   54.45    6.79
  -5   0   1   51.76    6.49
  -5   0   1   48.16    5.54
  -5   0   1   46.08    6.71
  -5   0   1   58.26    6.85
  -5   0   2   90.19    8.84
  -5   0   2  107.01    9.21
  -5   0   2  107.85    8.42
  -5   0   2  106.47    9.46
  -5   0   2  106.53    9.42
  -5   0   2   80.76    8.52
  -5   0   2   89.38    8.16
  -5   0   3   14.29    5.18
  -5   0   3   23.14    5.38
  -5   0   3   25.15    4.61
  -5   0   3   17.24    5.46
  -5   0   3   17.13    5.39
  -5   0   3   11.12    4.97
  -5   0   3   19.77    5.09
  -5   0   4  596.73   28.78
  -5   0   4  625.47   29.69
  -5   0   4  635.78   27.78
  -5   0   4  625.23   29.58
  -5   0   4  546.24   28.54
  -5   0   4  603.75   28.03
  -5   0   5  293.67   18.03
  -5   0   5  292.91   16.09
  -5   0   5  289.86   17.52
  -5   0   5  326.70   16.99
  -5   0   6  423.09   21.95
  -5   0   6  386.62   22.06
  -5   0   6  365.23   19.40
  -5   0   6  401.30   20.13
  -5   0   6  399.57   20.22
  -5   0   7   18.33    5.57
  -5   0   7   26.81    6.41
  -5   0   7   20.77    5.12
  -5   0   7   26.83    4.94
  -5   0   8   36.89    7.22
  -5   0   9  284.78   18.39
  -5   0  10   94.11   10.43
  -5   0  11    4.85    5.06
  -5   0  12  635.65   32.33
  -5   0  13    8.54    5.52
  -5   0  18    4.79    4.86
  -5   0  19   41.30    6.60
  -5   0  20    6.07    3.88
  -5   0  20    0.65    3.84
  -5   1 -20   45.24    6.37
  -5   1 -20   43.03    5.97
  -5   1 -19   74.57    8.46
  -5   1 -19  100.78    9.55
  -5   1 -19   81.16    8.75
  -5   1 -18  136.71   12.17
  -5   1 -18  161.33   13.21
  -5   1 -18  159.09   13.02
  -5   1 -17    3.81    5.42
  -5   1 -17   15.01    6.36
  -5   1 -17   13.46    5.49
  -5   1 -16  119.00   11.90
  -5   1 -16   96.64   11.42
  -5   1 -16  103.86   11.48
  -5   1 -15   13.76    6.29
  -5   1 -15   14.75    7.07
  -5   1 -14  119.55   12.96
  -5   1 -13  193.22   15.46
  -5   1 -13  203.11   16.91
  -5   1 -13  203.08   16.50
  -5   1 -12  235.97   15.88
  -5   1 -12  229.58   16.80
  -5   1 -12  233.87   18.28
  -5   1 -12  220.24   17.81
  -5   1 -11  346.93   20.11
  -5   1 -11  313.02   20.50
  -5   1 -11  346.92   22.53
  -5   1 -11  385.99   23.10
  -5   1 -10   30.97    6.74
  -5   1 -10   32.58    7.05
  -5   1 -10   38.38    7.61
  -5   1 -10   22.17    6.79
  -5   1  -9   39.70    7.94
  -5   1  -9   46.67    8.25
  -5   1  -9   34.88    6.50
  -5   1  -9   37.14    6.64
  -5   1  -9   38.93    6.85
  -5   1  -9   46.74    7.26
  -5   1  -9   35.07    6.77
  -5   1  -8   17.64    6.30
  -5   1  -8   20.48    5.01
  -5   1  -8   15.90    6.39
  -5   1  -8   30.58    5.82
  -5   1  -8   10.88    5.10
  -5   1  -8   20.18    5.87
  -5   1  -8   20.29    5.61
  -5   1  -8   15.31    5.43
  -5   1  -7    3.68    5.11
  -5   1  -7    2.55    4.22
  -5   1  -7    7.45    5.18
  -5   1  -7    3.00    4.58
  -5   1  -7    2.84    4.08
  -5   1  -7   14.26    5.45
  -5   1  -7    4.48    4.29
  -5   1  -7    6.46    4.71
  -5   1  -6  368.85   20.49
  -5   1  -6  338.20   18.32
  -5   1  -6  327.76   19.90
  -5   1  -6  361.19   19.02
  -5   1  -6  361.95   19.38
  -5   1  -6  334.14   18.92
  -5   1  -6  320.69   18.98
  -5   1  -6  343.39   18.74
  -5   1  -5  152.55   11.24
  -5   1  -5  164.88   11.43
  -5   1  -5  157.10   12.46
  -5   1  -5  162.95   11.80
  -5   1  -5  151.55   11.34
  -5   1  -5  163.29   11.71
  -5   1  -5  156.85   11.54
  -5   1  -5  146.67   11.32
  -5   1  -5  168.38   12.73
  -5   1  -4  466.41   23.15
  -5   1  -4  452.79   23.03
  -5   1  -4  461.34   23.13
  -5   1  -4  472.80   24.27
  -5   1  -4  505.82   23.52
  -5   1  -4  460.62   23.42
  -5   1  -4  477.96   23.25
  -5   1  -4  468.40   23.42
  -5   1  -4  474.46   23.55
  -5   1  -4  447.85   24.03
  -5   1  -3 1566.59   62.75
  -5   1  -3 1515.70   62.51
  -5   1  -3 1573.32   62.70
  -5   1  -3 1507.75   63.43
  -5   1  -3 1463.33   62.47
  -5   1  -3 1613.97   62.72
  -5   1  -3 1569.34   62.92
  -5   1  -3 1570.42   62.94
  -5   1  -3 1515.88   62.91
  -5   1  -3 1563.39   62.11
  -5   1  -3 1520.02   63.43
  -5   1  -2   25.12    5.47
  -5   1  -2   28.21    5.39
  -5   1  -2   24.70    5.65
  -5   1  -2   22.84    4.86
  -5   1  -2   32.54    5.93
  -5   1  -2   17.34    4.85
  -5   1  -2   17.47    4.66
  -5   1  -2   24.96    4.76
  -5   1  -2   21.16    5.27
  -5   1  -2   23.67    5.17
  -5   1  -2   23.21    5.16
  -5   1  -2   24.74    4.69
  -5   1  -2   28.46    5.54
  -5   1  -1  107.86    9.45
  -5   1  -1  113.03    9.43
  -5   1  -1   95.03    9.18
  -5   1  -1  119.02    9.36
  -5   1  -1  115.03    9.70
  -5   1  -1  111.08    9.26
  -5   1  -1  110.62    9.08
  -5   1  -1  112.09    9.31
  -5   1  -1  115.70    9.45
  -5   1  -1  126.48    8.65
  -5   1  -1  103.90    9.20
  -5   1  -1  100.92    8.78
  -5   1   0   84.91    8.45
  -5   1   0  106.21    9.24
  -5   1   0  107.99    8.87
  -5   1   0  100.02    9.02
  -5   1   0  108.66    8.85
  -5   1   0   96.43    8.85
  -5   1   0   90.79    8.57
  -5   1   0   82.95    7.18
  -5   1   0   92.21    8.63
  -5   1   0  103.33    9.41
  -5   1   1    3.11    4.05
  -5   1   1   -0.69    4.15
  -5   1   1    6.90    4.53
  -5   1   1    4.97    4.33
  -5   1   1    6.73    4.05
  -5   1   1    0.68    3.89
  -5   1   1    7.45    4.37
  -5   1   1   -0.69    4.58
  -5   1   2    3.79    4.31
  -5   1   2   -1.43    4.60
  -5   1   2   -1.44    4.72
  -5   1   2    9.23    4.42
  -5   1   2    1.38    4.60
  -5   1   2    4.91    4.33
  -5   1   3   29.41    5.73
  -5   1   3   36.65    6.53
  -5   1   3   42.94    6.68
  -5   1   3   40.34    6.43
  -5   1   3   40.59    6.69
  -5   1   3   35.11    6.25
  -5   1   4   -1.30    4.28
  -5   1   4    2.32    4.29
  -5   1   4   -0.77    4.54
  -5   1   4    2.20    4.35
  -5   1   5   37.42    5.99
  -5   1   5   39.19    6.68
  -5   1   5   41.35    6.76
  -5   1   5   34.55    6.39
  -5   1   6    5.12    4.46
  -5   1   6   -1.98    4.54
  -5   1   6    4.06    4.57
  -5   1   7  646.39   31.47
  -5   1   7  616.58   29.15
  -5   1   8    9.63    5.53
  -5   1   8    5.91    3.78
  -5   1  11  543.82   28.37
  -5   1  12   -3.00    5.67
  -5   1  12    2.13    6.56
  -5   1  13   79.66   10.28
  -5   1  13   99.81   11.04
  -5   1  14  409.77   24.77
  -5   1  14  462.29   25.60
  -5   1  15   11.77    5.20
  -5   1  16   -1.00    5.56
  -5   1  17  164.82   13.55
  -5   1  17  190.25   15.38
  -5   1  18   75.58    8.59
  -5   1  18   80.40    9.55
  -5   1  19   -2.65    4.53
  -5   1  19   -1.70    4.00
  -5   1  20    6.20    4.29
  -5   2 -19   26.55    4.83
  -5   2 -19   19.57    4.79
  -5   2 -18  114.51    9.80
  -5   2 -18   88.06    9.30
  -5   2 -18   86.46    9.27
  -5   2 -17   12.76    5.59
  -5   2 -17   16.39    5.63
  -5   2 -17   14.14    5.67
  -5   2 -16   21.56    6.63
  -5   2 -16   11.44    5.94
  -5   2 -16    3.19    5.41
  -5   2 -15    1.12    6.00
  -5   2 -15    1.01    5.30
  -5   2 -15    5.78    5.95
  -5   2 -14  210.10   16.50
  -5   2 -14  281.16   19.42
  -5   2 -13   61.42    9.84
  -5   2 -12  371.95   22.98
  -5   2 -12  352.26   22.76
  -5   2 -12  299.01   20.47
  -5   2 -12  302.69   19.50
  -5   2 -11   72.53   10.59
  -5   2 -11   47.05    9.08
  -5   2 -11   49.56    8.43
  -5   2 -11   64.74    8.43
  -5   2 -10  279.26   18.91
  -5   2 -10  244.95   18.01
  -5   2 -10  224.16   15.61
  -5   2 -10  206.35   16.24
  -5   2 -10  243.37   16.40
  -5   2  -9   86.80   10.19
  -5   2  -9   77.18    9.97
  -5   2  -9   58.85    7.98
  -5   2  -9   45.68    7.39
  -5   2  -8  234.74   16.76
  -5   2  -8  247.09   17.14
  -5   2  -8  209.74   14.68
  -5   2  -8  204.41   14.08
  -5   2  -8  252.11   15.83
  -5   2  -7   49.51    8.15
  -5   2  -7   68.03    8.99
  -5   2  -7   60.38    7.74
  -5   2  -7   59.10    7.65
  -5   2  -7   68.13    7.64
  -5   2  -6  358.49   20.56
  -5   2  -6  349.08   19.65
  -5   2  -6  331.75   18.78
  -5   2  -6  351.50   20.58
  -5   2  -6  326.65   19.02
  -5   2  -5    5.54    4.39
  -5   2  -5    3.43    5.24
  -5   2  -5   13.75    5.10
  -5   2  -5    7.05    4.35
  -5   2  -5    7.82    5.20
  -5   2  -5    0.72    3.88
  -5   2  -5    0.74    4.56
  -5   2  -4   94.49    8.62
  -5   2  -4   94.94    8.55
  -5   2  -4  100.94    9.86
  -5   2  -4   93.26    8.91
  -5   2  -4  117.97    9.97
  -5   2  -4  101.75    9.86
  -5   2  -4   85.81    9.04
  -5   2  -4  104.11    9.39
  -5   2  -3  124.03    9.71
  -5   2  -3  113.77    9.63
  -5   2  -3  120.46    9.75
  -5   2  -3  131.38   10.69
  -5   2  -3  127.31   10.28
  -5   2  -3  122.71    9.83
  -5   2  -3  120.55   10.38
  -5   2  -3  122.76   10.13
  -5   2  -3  125.28   10.04
  -5   2  -2   31.57    5.52
  -5   2  -2   31.10    5.72
  -5   2  -2   38.54    5.99
  -5   2  -2   34.42    6.35
  -5   2  -2   27.50    5.46
  -5   2  -2   37.29    6.02
  -5   2  -2   27.88    5.86
  -5   2  -2   31.49    6.11
  -5   2  -2   25.78    5.08
  -5   2  -2   36.55    6.03
  -5   2  -1  508.32   24.62
  -5   2  -1  539.56   25.06
  -5   2  -1  505.43   24.47
  -5   2  -1  532.20   25.40
  -5   2  -1  516.81   25.02
  -5   2  -1  486.04   24.41
  -5   2  -1  483.71   23.86
  -5   2  -1  499.10   25.02
  -5   2  -1  499.52   23.56
  -5   2  -1  494.76   24.67
  -5   2  -1  507.09   24.49
  -5   2  -1  485.93   25.04
  -5   2   0   59.66    6.93
  -5   2   0   64.08    7.42
  -5   2   0   53.47    6.80
  -5   2   0   51.87    7.20
  -5   2   0   48.52    6.65
  -5   2   0   45.18    6.53
  -5   2   0   61.41    7.28
  -5   2   0   40.19    5.59
  -5   2   0   37.13    5.06
  -5   2   0   59.88    7.37
  -5   2   0   61.17    7.18
  -5   2   1   21.09    5.43
  -5   2   1   16.86    4.75
  -5   2   1   19.90    5.04
  -5   2   1   21.73    5.41
  -5   2   1   14.80    4.91
  -5   2   1   16.35    4.80
  -5   2   1   20.20    5.37
  -5   2   1   24.82    5.16
  -5   2   1    7.53    4.03
  -5   2   2   68.36    7.28
  -5   2   2   74.77    7.83
  -5   2   2   68.38    7.64
  -5   2   2   66.10    7.94
  -5   2   2   67.51    7.76
  -5   2   2   68.35    7.47
  -5   2   2   76.56    7.93
  -5   2   2   64.44    7.09
  -5   2   3   -2.11    4.37
  -5   2   3   -1.75    3.97
  -5   2   3   -2.22    4.55
  -5   2   3    2.22    4.29
  -5   2   3   -0.78    4.40
  -5   2   3    2.91    4.08
  -5   2   3   -0.74    4.58
  -5   2   3    6.07    3.87
  -5   2   4   17.92    5.25
  -5   2   4    5.37    4.89
  -5   2   4   21.55    5.56
  -5   2   4   19.19    5.23
  -5   2   4   23.53    5.85
  -5   2   4   11.81    4.44
  -5   2   5    5.83    4.32
  -5   2   5    3.22    4.42
  -5   2   5    2.41    4.67
  -5   2   5    5.56    4.76
  -5   2   5    7.85    4.19
  -5   2   6  441.53   22.09
  -5   2   6  423.29   22.54
  -5   2   6  435.71   22.74
  -5   2   7  368.14   20.13
  -5   2   7  383.37   21.36
  -5   2   7  348.89   19.59
  -5   2   7  374.53   20.09
  -5   2   7  350.24   18.70
  -5   2   7  379.01   21.39
  -5   2   8   56.12    7.20
  -5   2   8   72.51    8.17
  -5   2   8   53.63    7.29
  -5   2   8   68.40    7.14
  -5   2   8   67.12    8.36
  -5   2   9  662.65   33.96
  -5   2   9  741.79   34.10
  -5   2   9  765.35   35.36
  -5   2   9  726.54   34.00
  -5   2  10  151.86   12.96
  -5   2  10  174.06   14.20
  -5   2  11   21.84    6.38
  -5   2  11   12.57    6.80
  -5   2  12   12.69    6.13
  -5   2  12   40.95    8.14
  -5   2  13   50.87    8.88
  -5   2  14   21.45    6.39
  -5   2  15   81.26   11.19
  -5   2  16   56.76    8.95
  -5   2  16   77.24   10.09
  -5   2  17   24.10    6.58
  -5   2  17   21.84    6.54
  -5   2  17   22.96    7.22
  -5   2  18   96.99   10.52
  -5   2  18  135.89   11.49
  -5   2  18  120.19   11.42
  -5   2  19   -0.71    3.87
  -5   2  19    0.82    4.07
  -5   2  20   -5.00    3.61
  -5   2  20    1.99    3.92
  -5   2  20   -1.87    3.54
  -5   3 -18   -2.68    3.57
  -5   3 -18    2.92    3.67
  -5   3 -17    8.24    3.91
  -5   3 -17    7.28    4.28
  -5   3 -17   14.81    5.04
  -5   3 -16   23.06    5.57
  -5   3 -16   14.31    5.13
  -5   3 -16   16.12    5.27
  -5   3 -15    6.61    4.67
  -5   3 -15    4.65    5.63
  -5   3 -15    3.90    5.48
  -5   3 -14   76.25    9.40
  -5   3 -14   66.73    9.57
  -5   3 -14   64.51    9.75
  -5   3 -13   -1.12    5.44
  -5   3 -13    9.20    5.51
  -5   3 -13    4.13    5.93
  -5   3 -12   79.91    9.33
  -5   3 -11   27.82    7.64
  -5   3 -11   24.72    7.70
  -5   3 -11   20.45    6.00
  -5   3 -10  160.49   14.52
  -5   3 -10  163.62   14.24
  -5   3 -10  159.21   13.21
  -5   3  -9  637.36   33.06
  -5   3  -9  663.11   33.67
  -5   3  -9  611.59   30.77
  -5   3  -9  631.98   31.73
  -5   3  -8  737.78   36.63
  -5   3  -8  784.69   37.26
  -5   3  -8  721.53   34.62
  -5   3  -8  716.76   35.47
  -5   3  -7  236.07   16.89
  -5   3  -7  247.11   17.18
  -5   3  -7  252.56   15.95
  -5   3  -7  239.60   16.38
  -5   3  -7  235.11   15.15
  -5   3  -6  325.32   20.13
  -5   3  -6  375.36   21.12
  -5   3  -6  332.44   19.50
  -5   3  -6  333.09   19.07
  -5   3  -6  335.68   20.02
  -5   3  -5   -2.66    5.08
  -5   3  -5    2.68    4.35
  -5   3  -5    2.96    3.96
  -5   3  -5    1.60    4.74
  -5   3  -5    0.87    4.98
  -5   3  -5   -2.27    5.01
  -5   3  -4  164.27   12.68
  -5   3  -4  158.77   12.71
  -5   3  -4  158.56   11.97
  -5   3  -4  164.67   12.65
  -5   3  -4  149.50   11.95
  -5   3  -4  161.65   11.87
  -5   3  -3  262.49   15.49
  -5   3  -3  274.21   16.69
  -5   3  -3  273.52   16.25
  -5   3  -3  240.14   14.93
  -5   3  -3  285.19   17.02
  -5   3  -3  259.12   16.43
  -5   3  -3  279.64   16.33
  -5   3  -2  120.62    9.42
  -5   3  -2   94.22    9.06
  -5   3  -2  117.68    9.43
  -5   3  -2  122.86   10.42
  -5   3  -2  111.59    9.95
  -5   3  -2  107.24    9.92
  -5   3  -2  119.96    9.49
  -5   3  -2  105.63   10.16
  -5   3  -2  116.66   10.11
  -5   3  -1   30.85    5.26
  -5   3  -1   25.05    5.47
  -5   3  -1   19.50    4.78
  -5   3  -1   14.30    5.33
  -5   3  -1    9.60    4.84
  -5   3  -1   11.91    4.38
  -5   3  -1   14.36    4.91
  -5   3  -1   15.96    5.19
  -5   3  -1   20.02    5.33
  -5   3   0  261.94   15.13
  -5   3   0  268.52   15.95
  -5   3   0  259.11   15.22
  -5   3   0  279.52   16.03
  -5   3   0  227.92   15.39
  -5   3   0  227.50   14.87
  -5   3   0  266.55   15.39
  -5   3   0  247.95   15.87
  -5   3   1   16.65    5.27
  -5   3   1   19.27    5.38
  -5   3   1   16.68    5.14
  -5   3   1   13.59    4.66
  -5   3   1    9.17    4.29
  -5   3   1    9.93    4.29
  -5   3   1   19.98    5.19
  -5   3   1    4.73    3.99
  -5   3   2   12.98    4.58
  -5   3   2   18.13    4.78
  -5   3   2   22.09    6.10
  -5   3   2   14.06    3.92
  -5   3   2    7.73    5.01
  -5   3   2    7.78    4.78
  -5   3   2   10.26    4.87
  -5   3   2   14.57    5.24
  -5   3   2   14.04    4.85
  -5   3   3  148.59   11.59
  -5   3   3  136.23   10.70
  -5   3   3  145.20   10.97
  -5   3   3  135.32    9.42
  -5   3   3  132.75   11.28
  -5   3   3  127.97   10.25
  -5   3   3  132.46   11.28
  -5   3   3  153.79   11.08
  -5   3   3  118.48   10.45
  -5   3   4    7.06    4.25
  -5   3   4   -0.74    4.83
  -5   3   4    6.05    4.48
  -5   3   4    5.60    3.15
  -5   3   4    6.10    4.10
  -5   3   4    5.73    4.49
  -5   3   4   10.89    4.34
  -5   3   4   -1.52    4.36
  -5   3   5   23.32    5.31
  -5   3   5   25.26    5.90
  -5   3   5   20.19    5.84
  -5   3   5   11.10    3.72
  -5   3   5   20.92    4.92
  -5   3   5   10.03    5.56
  -5   3   5   18.37    4.68
  -5   3   5   13.48    5.32
  -5   3   6   22.98    5.58
  -5   3   6   33.02    6.23
  -5   3   6   25.22    5.99
  -5   3   6   34.02    5.19
  -5   3   6   30.79    6.21
  -5   3   6   30.49    6.42
  -5   3   6   33.14    6.41
  -5   3   7 1048.67   49.87
  -5   3   7 1234.30   51.15
  -5   3   7 1243.11   51.26
  -5   3   7 1120.87   48.82
  -5   3   7 1104.70   50.04
  -5   3   7 1253.08   51.17
  -5   3   7 1195.01   50.97
  -5   3   8  300.14   18.06
  -5   3   8  262.92   16.24
  -5   3   8  316.70   18.20
  -5   3   8  299.11   17.80
  -5   3   8  281.00   17.88
  -5   3   9   33.39    6.59
  -5   3   9   36.98    7.08
  -5   3   9   41.62    6.77
  -5   3   9   49.22    7.97
  -5   3   9   49.04    7.43
  -5   3   9   49.32    7.53
  -5   3  10   76.39    8.93
  -5   3  10   94.22   10.04
  -5   3  10   91.94   10.47
  -5   3  10   88.86    9.07
  -5   3  10   81.79    9.08
  -5   3  10   96.26   10.38
  -5   3  11   14.51    5.34
  -5   3  11   22.02    6.30
  -5   3  11   16.91    5.23
  -5   3  11   17.30    5.89
  -5   3  11   13.10    5.10
  -5   3  12  162.05   13.83
  -5   3  12  167.22   14.08
  -5   3  13   64.81    9.28
  -5   3  14   22.37    6.89
  -5   3  14   25.28    7.59
  -5   3  15  261.84   19.11
  -5   3  16  120.01   11.94
  -5   3  16  121.84   12.33
  -5   3  17   -4.82    5.59
  -5   3  17   -1.93    5.49
  -5   3  17   -0.98    4.90
  -5   3  18  103.11   10.20
  -5   3  18   96.06   10.00
  -5   3  18   92.98    9.55
  -5   3  18  106.68   10.47
  -5   3  19   24.77    5.77
  -5   3  19   32.23    5.71
  -5   3  19   23.84    5.38
  -5   3  19   26.72    6.11
  -5   3  20   -3.33    3.76
  -5   3  20    5.72    3.74
  -5   3  20   -4.49    3.87
  -5   4 -16   82.28    8.42
  -5   4 -15    8.73    4.76
  -5   4 -14   24.81    6.69
  -5   4 -13    3.83    5.61
  -5   4 -12   -2.01    5.76
  -5   4 -11    8.28    5.23
  -5   4 -10   82.71    9.55
  -5   4  -9  180.20   14.37
  -5   4  -8   26.70    7.31
  -5   4  -7  195.35   13.83
  -5   4  -7  189.82   15.00
  -5   4  -6   71.84    8.49
  -5   4  -6   82.66   10.13
  -5   4  -5   26.30    5.88
  -5   4  -5   30.01    6.26
  -5   4  -4  368.80   20.68
  -5   4  -4  337.75   20.01
  -5   4  -4  357.13   20.19
  -5   4  -3  212.54   14.19
  -5   4  -3  185.81   14.31
  -5   4  -3  226.41   14.35
  -5   4  -3  233.33   15.04
  -5   4  -2  172.37   12.40
  -5   4  -2  158.17   11.87
  -5   4  -2  175.08   12.89
  -5   4  -2  163.81   12.16
  -5   4  -2  166.43   12.86
  -5   4  -1  793.99   35.05
  -5   4  -1  719.32   35.17
  -5   4  -1  742.96   34.75
  -5   4  -1  781.97   35.25
  -5   4   0  162.00   11.87
  -5   4   0  175.98   11.94
  -5   4   0  179.22   13.09
  -5   4   0  141.41   11.52
  -5   4   0  166.66   12.55
  -5   4   1   33.97    6.42
  -5   4   1   30.96    5.66
  -5   4   1   41.86    7.08
  -5   4   1   30.24    5.92
  -5   4   1   34.92    6.60
  -5   4   2    4.83    4.73
  -5   4   2   10.46    4.43
  -5   4   2    7.43    5.00
  -5   4   2    8.58    5.09
  -5   4   3    3.35    4.87
  -5   4   3    1.39    3.44
  -5   4   3    2.64    4.42
  -5   4   3    4.28    4.69
  -5   4   4   31.41    5.46
  -5   4   4   29.93    6.26
  -5   4   4   43.40    6.86
  -5   4   5   -1.42    4.25
  -5   4   5    3.62    4.34
  -5   4   5   -2.16    4.48
  -5   4   5    0.85    4.60
  -5   4   6   -4.61    4.55
  -5   4   6    8.05    4.15
  -5   4   6    3.54    4.68
  -5   4   7  103.01   10.86
  -5   4   7  125.54   10.44
  -5   4   7  126.66   11.46
  -5   4   8   14.17    5.58
  -5   4   8   21.58    5.32
  -5   4   8   16.44    6.27
  -5   4   9  174.27   14.32
  -5   4   9  215.81   14.62
  -5   4   9  195.36   15.09
  -5   4  10    6.23    4.70
  -5   4  10    2.84    4.46
  -5   4  10    2.83    5.05
  -5   4  10   -1.06    5.52
  -5   4  11  276.95   18.23
  -5   4  11  259.78   17.79
  -5   4  11  302.65   19.53
  -5   4  11  258.91   17.53
  -5   4  12  264.05   18.89
  -5   4  12  266.98   17.41
  -5   4  12  281.97   18.52
  -5   4  13    1.15    6.51
  -5   4  15  117.07   12.12
  -5   4  16  155.83   13.14
  -5   4  17    1.83    5.36
  -5   4  18  134.03   11.42
  -5   4  18  153.87   12.32
  -5   4  19    3.91    3.82
  -5   4  19   -2.06    4.57
  -5   4  20    1.00    3.69
  -5   4  20   -1.03    3.85
  -5   5 -15   -1.19    3.94
  -5   5 -14   25.56    5.55
  -5   5 -13   27.38    6.14
  -5   5 -12   -2.64    5.33
  -5   5 -12    2.13    4.04
  -5   5 -11  100.64    9.66
  -5   5  -9    9.68    6.03
  -5   5  -8   14.13    6.69
  -5   5  -7   18.66    6.30
  -5   5  -5    5.91    4.47
  -5   5  -5    7.00    4.87
  -5   5  -4   89.56    9.40
  -5   5  -4   93.61    9.91
  -5   5  -4   90.58    9.45
  -5   5  -3  243.60   15.66
  -5   5  -3  198.83   14.85
  -5   5  -3  207.14   14.98
  -5   5  -2  254.26   16.16
  -5   5  -2  237.21   15.92
  -5   5  -2  197.89   15.10
  -5   5  -1    1.79    4.54
  -5   5  -1    4.91    4.21
  -5   5  -1    0.93    5.34
  -5   5  -1    2.77    5.19
  -5   5   0  256.73   17.25
  -5   5   0  308.88   18.18
  -5   5   0  296.00   18.46
  -5   5   1  372.94   22.32
  -5   5   1  442.54   22.89
  -5   5   1  402.56   23.20
  -5   5   2   -2.74    5.24
  -5   5   2    6.91    4.68
  -5   5   2   -0.84    3.96
  -5   5   3  170.15   13.29
  -5   5   3  168.19   13.11
  -5   5   3  178.16   14.10
  -5   5   4    1.82    5.04
  -5   5   4   -3.31    4.70
  -5   5   4    3.74    5.01
  -5   5   4   -1.93    4.62
  -5   5   5   38.87    6.57
  -5   5   5   28.98    6.80
  -5   5   5   31.63    6.85
  -5   5   6  191.90   13.82
  -5   5   6  175.34   14.74
  -5   5   6  209.91   15.01
  -5   5   7   76.14    9.43
  -5   5   7   64.63    8.39
  -5   5   7   95.55   10.31
  -5   5   8   14.25    6.00
  -5   5   8   22.92    6.45
  -5   5   8   13.07    4.87
  -5   5   9   52.29    8.58
  -5   5   9   49.43    7.53
  -5   5  10   64.37    9.35
  -5   5  10   46.37    7.62
  -5   5  11  101.06   11.64
  -5   5  11  146.49   12.55
  -5   5  12   44.85    8.16
  -5   5  12   29.79    6.98
  -5   5  13   27.70    6.55
  -5   5  14    2.15    5.38
  -5   5  15   58.78    8.93
  -5   5  16   96.29   10.43
  -5   5  17   55.79    7.83
  -5   5  18   30.60    6.07
  -5   5  18   45.03    7.00
  -5   5  19   39.07    5.73
  -5   5  19   59.15    6.98
  -5   6 -13   14.62    4.21
  -5   6 -12    2.73    4.24
  -5   6 -11   13.87    4.49
  -5   6 -10   21.00    5.37
  -5   6  -9   -5.07    5.90
  -5   6  -8    5.53    5.00
  -5   6  -7   72.20    9.13
  -5   6  -6  165.08   13.73
  -5   6  -5    6.12    4.65
  -5   6  -4   -1.03    5.28
  -5   6  -3  180.94   13.69
  -5   6  -2   24.11    6.19
  -5   6  -1    1.00    4.55
  -5   6  -1    3.85    4.96
  -5   6   0   57.99    7.87
  -5   6   0   41.68    7.59
  -5   6   0   43.56    7.96
  -5   6   1  109.20   10.74
  -5   6   1  146.91   12.77
  -5   6   2    1.90    4.70
  -5   6   3   91.83    9.77
  -5   6   4   20.35    5.75
  -5   6   5   50.28    7.64
  -5   6   6   85.28   10.06
  -5   6   9   14.61    5.51
  -5   6   9   27.02    6.87
  -5   6  10   25.72    6.09
  -5   6  11   -0.92    4.99
  -5   6  12   54.75    7.98
  -5   6  12   50.63    7.93
  -5   6  12   46.76    8.55
  -5   6  13    2.66    4.69
  -5   6  13   -0.83    4.52
  -5   6  13   -6.02    6.64
  -5   6  14   97.69   10.19
  -5   6  14  103.44    9.43
  -5   6  14   79.60   10.09
  -5   6  15   53.04    8.09
  -5   6  16   -6.17    5.07
  -5   6  17   43.88    7.18
  -5   6  17   53.47    6.57
  -5   6  18   85.69    8.50
  -5   7 -10   31.32    5.66
  -5   7 -10   25.54    4.99
  -5   7  -9  121.79    9.81
  -5   7  -8   -1.43    4.57
  -5   7  -7   88.01    9.47
  -5   7  -6   78.75    9.28
  -5   7  -5   14.09    4.96
  -5   7  -5    5.63    5.74
  -5   7  -4   -3.66    4.38
  -5   7  -3   49.72    7.54
  -5   7  -2    9.51    4.91
  -5   7  -1   14.37    5.75
  -5   7  -1    9.66    5.53
  -5   7   0   26.93    6.16
  -5   7   0   24.98    6.18
  -5   7   0   38.12    7.42
  -5   7   1    6.70    5.32
  -5   7   1    6.36    4.49
  -5   7   2   66.57    8.63
  -5   7   3  264.07   17.31
  -5   7   4  284.88   18.38
  -5   7   5  333.70   20.31
  -5   7   6   18.92    5.80
  -5   7   7    5.35    4.72
  -5   7   8   21.99    5.68
  -5   7   9   27.78    6.36
  -5   7   9   26.27    6.97
  -5   7  10   76.08    9.00
  -5   7  10   87.32    9.98
  -5   7  11   -0.84    4.69
  -5   7  11   -0.92    4.98
  -5   7  11    2.80    5.36
  -5   7  12    3.24    4.44
  -5   7  12    1.67    5.00
  -5   7  12   -3.68    5.88
  -5   7  13   49.85    7.44
  -5   7  13   58.34    7.53
  -5   7  13   66.21    8.64
  -5   7  14   -3.89    3.88
  -5   7  14   -3.54    4.06
  -5   7  14   -0.62    4.08
  -5   7  14   -1.64    4.95
  -5   7  15    9.56    4.87
  -5   7  16   25.48    5.44
  -5   8  -7   18.70    4.74
  -5   8  -6   11.50    4.69
  -5   8  -5   -1.36    4.19
  -5   8  -4   -3.73    5.06
  -5   8  -3    4.99    4.09
  -5   8  -3    2.41    5.00
  -5   8  -2  179.70   12.69
  -5   8  -1   23.85    5.56
  -5   8   0   18.86    5.19
  -5   8   0   14.14    5.18
  -5   8   1  359.86   19.63
  -5   8   1  310.36   18.92
  -5   8   2  102.95    9.08
  -5   8   2   88.55    9.37
  -5   8   2   89.07    9.55
  -5   8   3  184.57   13.01
  -5   8   3  202.59   13.63
  -5   8   3  171.46   13.61
  -5   8   4  169.98   13.00
  -5   8   4  207.97   13.80
  -5   8   4  177.86   13.99
  -5   8   5   31.46    5.92
  -5   8   5   32.99    6.29
  -5   8   6  139.34   11.27
  -5   8   6  127.53   12.06
  -5   8   7   17.58    5.37
  -5   8   7   15.71    6.04
  -5   8   8    3.00    4.21
  -5   8   8   -0.91    5.80
  -5   8   9   24.18    5.62
  -5   8   9   24.30    6.34
  -5   8  10   37.52    6.32
  -5   8  10   36.45    6.95
  -5   8  11    1.35    3.98
  -5   8  11   13.31    4.77
  -5   8  12   19.69    4.75
  -5   8  12   22.90    4.76
  -5   8  13    5.52    3.89
  -5   8  13    4.04    3.80
  -5   8  13   13.25    4.06
  -5   9   0   33.59    5.64
  -5   9   1   62.13    6.26
  -5   9   1   49.85    6.56
  -5   9   2    6.44    3.64
  -5   9   2    2.37    4.54
  -5   9   2   -3.36    3.85
  -5   9   3  229.06   12.96
  -5   9   3  199.77   12.92
  -5   9   3  206.65   12.65
  -5   9   4    3.84    3.51
  -5   9   4   -2.31    3.99
  -5   9   5   18.60    4.47
  -5   9   5   20.56    5.14
  -5   9   6    3.80    3.28
  -5   9   6    4.35    4.14
  -5   9   7   -2.66    3.88
  -5   9   7    4.98    4.01
  -5   9   8    8.27    3.84
  -5   9   8    3.64    4.34
  -4  -9 -12    4.48    3.22
  -4  -9 -11   10.66    3.89
  -4  -9 -10   -0.68    4.10
  -4  -9  -9    2.15    4.19
  -4  -9  -8    2.85    3.24
  -4  -9  -8    5.89    4.09
  -4  -9  -7    3.85    3.92
  -4  -9  -7    4.47    4.55
  -4  -9  -6  126.66   10.23
  -4  -9  -6  150.37   11.37
  -4  -9  -5   14.88    4.81
  -4  -9  -5    6.54    4.62
  -4  -9  -4   38.39    6.43
  -4  -9  -4   55.38    6.85
  -4  -9  -3   65.03    7.82
  -4  -9  -3   48.21    6.47
  -4  -9  -2   12.98    4.49
  -4  -9  -2    5.05    3.75
  -4  -9  -1   45.70    6.59
  -4  -9  -1   47.41    6.08
  -4  -9   0    2.10    3.61
  -4  -9   1    7.17    4.03
  -4  -9   1    5.80    3.66
  -4  -9   2    4.76    3.78
  -4  -9   2    8.90    3.61
  -4  -9   3    8.46    3.42
  -4  -9   3    6.04    3.52
  -4  -9   4   24.45    4.47
  -4  -8 -16   41.24    5.88
  -4  -8 -15    6.68    4.31
  -4  -8 -15    6.09    3.22
  -4  -8 -14   86.45    8.71
  -4  -8 -14   85.96    8.16
  -4  -8 -13   79.37    8.76
  -4  -8 -13   73.68    7.82
  -4  -8 -12   15.25    5.48
  -4  -8 -12   10.41    4.77
  -4  -8 -11    0.88    5.60
  -4  -8 -11    4.37    4.96
  -4  -8 -10   16.82    6.24
  -4  -8 -10   32.46    7.03
  -4  -8  -9   31.56    6.70
  -4  -8  -9   31.78    6.87
  -4  -8  -8   -1.59    3.99
  -4  -8  -8    1.71    4.95
  -4  -8  -8    4.91    5.05
  -4  -8  -7    9.56    4.95
  -4  -8  -7   10.83    6.02
  -4  -8  -6  201.11   14.79
  -4  -8  -6  210.98   15.24
  -4  -8  -5    1.97    4.79
  -4  -8  -5    4.81    4.82
  -4  -8  -4   -1.02    4.88
  -4  -8  -4    2.82    4.97
  -4  -8  -3   15.48    6.32
  -4  -8  -3   11.90    5.45
  -4  -8  -2   26.73    6.83
  -4  -8  -2   32.00    6.86
  -4  -8  -1  130.05   11.99
  -4  -8  -1  117.54   10.80
  -4  -8   0    5.77    4.52
  -4  -8   0    0.98    5.79
  -4  -8   0    0.81    4.12
  -4  -8   1  265.29   17.07
  -4  -8   1  261.63   16.52
  -4  -8   1  222.52   15.46
  -4  -8   2    1.68    4.50
  -4  -8   2   -0.88    4.60
  -4  -8   2    2.80    3.79
  -4  -8   3    6.58    4.57
  -4  -8   3    5.84    4.95
  -4  -8   4  100.52   10.03
  -4  -8   4  112.03    9.87
  -4  -8   5   -1.54    4.47
  -4  -8   5   -4.08    3.86
  -4  -8   6   96.33    9.25
  -4  -8   6  101.12    8.51
  -4  -8   7   64.93    6.92
  -4  -8   7   36.97    5.27
  -4  -8   8   38.59    5.68
  -4  -7 -18   45.78    5.65
  -4  -7 -18   53.82    6.52
  -4  -7 -17   57.51    6.56
  -4  -7 -17   57.54    7.33
  -4  -7 -16   74.82    8.13
  -4  -7 -16   70.27    8.66
  -4  -7 -15   26.63    5.83
  -4  -7 -15   19.11    6.30
  -4  -7 -14   31.73    6.09
  -4  -7 -14   25.37    6.96
  -4  -7 -14   24.51    5.74
  -4  -7 -13   76.89    9.85
  -4  -7 -13   94.43    9.68
  -4  -7 -12  163.91   14.22
  -4  -7 -12  168.79   13.59
  -4  -7 -11  109.92   11.83
  -4  -7 -11  120.29   11.68
  -4  -7 -10   26.33    6.86
  -4  -7  -9   87.32   10.17
  -4  -7  -7  108.15   11.11
  -4  -7  -6   -6.64    5.79
  -4  -7  -5   -0.90    5.11
  -4  -7  -4   25.37    6.02
  -4  -7  -3    1.76    4.84
  -4  -7  -2   14.56    5.53
  -4  -7  -1   49.85    8.05
  -4  -7   0   43.55    7.54
  -4  -7   1  395.85   23.04
  -4  -7   2   19.35    6.26
  -4  -7   2   15.59    5.88
  -4  -7   2   26.26    6.07
  -4  -7   3   14.01    5.79
  -4  -7   3   24.94    6.50
  -4  -7   3   18.31    6.02
  -4  -7   4  209.44   15.71
  -4  -7   4  181.27   14.59
  -4  -7   5   17.96    5.78
  -4  -7   6   73.83    8.53
  -4  -7   7   43.17    6.24
  -4  -7   7   32.78    7.40
  -4  -7   8   10.25    3.78
  -4  -7   8   10.32    5.31
  -4  -7   9   33.79    6.25
  -4  -7  10    4.66    4.07
  -4  -7  11    6.13    4.17
  -4  -6 -20   46.62    5.64
  -4  -6 -20   44.40    5.75
  -4  -6 -19  123.47    9.59
  -4  -6 -19   91.00    8.85
  -4  -6 -18   12.26    5.20
  -4  -6 -18    8.16    4.76
  -4  -6 -17   12.15    5.45
  -4  -6 -17    2.51    4.97
  -4  -6 -16   57.81    9.03
  -4  -6 -16   55.94    8.36
  -4  -6 -15    0.98    5.33
  -4  -6 -14    1.04    5.85
  -4  -6 -14    7.26    6.21
  -4  -6 -13   89.33   10.65
  -4  -6 -13   83.37    9.20
  -4  -6 -12   46.91    8.36
  -4  -6 -12   47.54    8.70
  -4  -6 -11   82.85   10.27
  -4  -6 -11   93.67   11.03
  -4  -6 -10  145.44   12.97
  -4  -6 -10  143.30   13.56
  -4  -6 -10  155.01   13.55
  -4  -6  -9   58.89    8.56
  -4  -6  -9   83.00   10.59
  -4  -6  -9   73.85    9.46
  -4  -6  -8   79.50    8.59
  -4  -6  -8   68.04    8.98
  -4  -6  -8   63.65    9.27
  -4  -6  -8   82.03    9.80
  -4  -6  -7   35.45    6.64
  -4  -6  -7   18.04    5.47
  -4  -6  -7   16.03    6.57
  -4  -6  -7   26.74    6.22
  -4  -6  -6   72.19    8.63
  -4  -6  -6   55.67    7.26
  -4  -6  -6   64.45    8.32
  -4  -6  -6   57.46    8.76
  -4  -6  -6   63.78    8.52
  -4  -6  -5   -0.96    4.54
  -4  -6  -5    6.73    4.45
  -4  -6  -5    0.81    4.74
  -4  -6  -5    4.57    5.25
  -4  -6  -4  350.92   20.33
  -4  -6  -4  359.56   20.20
  -4  -6  -4  343.11   21.10
  -4  -6  -4  342.94   20.38
  -4  -6  -4  395.86   22.11
  -4  -6  -3  280.39   17.36
  -4  -6  -3  259.58   17.94
  -4  -6  -3  251.56   16.66
  -4  -6  -3  294.36   18.26
  -4  -6  -2  291.63   17.93
  -4  -6  -2  288.48   18.71
  -4  -6  -2  258.80   17.70
  -4  -6  -1  841.57   39.13
  -4  -6  -1  783.87   37.72
  -4  -6  -1  776.23   37.63
  -4  -6   0   40.19    7.52
  -4  -6   0   47.84    7.85
  -4  -6   0   46.93    7.69
  -4  -6   1    1.04    4.89
  -4  -6   1   -1.99    5.05
  -4  -6   1   -1.82    5.17
  -4  -6   2  321.66   20.03
  -4  -6   2  270.34   18.88
  -4  -6   2  305.43   18.80
  -4  -6   3  179.99   14.86
  -4  -6   3  177.59   14.14
  -4  -6   3  170.00   13.48
  -4  -6   4   26.92    6.54
  -4  -6   4   15.33    5.32
  -4  -6   5   -2.26    6.26
  -4  -6   6   46.22    8.65
  -4  -6   7   49.20    8.09
  -4  -6   7   55.33    9.04
  -4  -6   8  249.31   17.50
  -4  -6   8  216.63   15.14
  -4  -6  10   17.27    5.94
  -4  -6  11  122.54   10.85
  -4  -6  12   10.38    4.59
  -4  -6  13   75.87    7.25
  -4  -6  14   59.55    5.70
  -4  -5 -21   14.23    4.44
  -4  -5 -20   35.36    6.17
  -4  -5 -20   38.17    5.74
  -4  -5 -19   52.24    7.77
  -4  -5 -19   49.45    6.82
  -4  -5 -18   68.52    9.29
  -4  -5 -18   63.60    8.51
  -4  -5 -17  101.43   10.43
  -4  -5 -16   42.38    8.30
  -4  -5 -16   51.46    7.94
  -4  -5 -15   -1.15    6.23
  -4  -5 -14   19.67    6.75
  -4  -5 -14   17.79    6.95
  -4  -5 -13   37.63    8.52
  -4  -5 -13   37.05    7.78
  -4  -5 -12   71.88   10.42
  -4  -5 -12   76.26   10.02
  -4  -5 -12   91.68    9.21
  -4  -5 -11   19.12    6.27
  -4  -5 -11   15.73    6.50
  -4  -5 -11   21.40    5.69
  -4  -5 -10  237.87   16.84
  -4  -5 -10  228.82   17.30
  -4  -5 -10  222.96   15.82
  -4  -5  -9  271.54   18.00
  -4  -5  -9  246.52   17.76
  -4  -5  -9  264.73   17.29
  -4  -5  -8   17.77    6.38
  -4  -5  -8   26.77    5.14
  -4  -5  -8   22.10    6.39
  -4  -5  -8   12.70    5.32
  -4  -5  -7   85.14    8.55
  -4  -5  -7   84.91    8.29
  -4  -5  -7   92.05    9.80
  -4  -5  -7   85.68   10.20
  -4  -5  -7   82.28    9.15
  -4  -5  -6  223.31   14.96
  -4  -5  -6  220.50   14.56
  -4  -5  -6  256.00   16.37
  -4  -5  -6  218.22   15.58
  -4  -5  -6  270.88   16.64
  -4  -5  -5   88.62    8.64
  -4  -5  -5   95.23    9.89
  -4  -5  -5  100.02    9.58
  -4  -5  -5   95.75    9.65
  -4  -5  -5   94.00    9.63
  -4  -5  -4  227.94   16.12
  -4  -5  -4  268.94   16.43
  -4  -5  -4  247.33   15.69
  -4  -5  -4  261.62   16.42
  -4  -5  -4  273.49   16.68
  -4  -5  -3  105.05   10.16
  -4  -5  -3   93.05    9.13
  -4  -5  -3   91.92    9.14
  -4  -5  -3  109.66    9.84
  -4  -5  -3   91.92    9.72
  -4  -5  -2  680.51   33.35
  -4  -5  -2  701.79   32.60
  -4  -5  -2  725.38   33.35
  -4  -5  -2  755.27   33.57
  -4  -5  -2  658.17   33.52
  -4  -5  -1  958.98   42.24
  -4  -5  -1  902.90   40.79
  -4  -5  -1  925.38   41.52
  -4  -5  -1  954.06   42.10
  -4  -5  -1  951.63   42.73
  -4  -5   0  215.66   14.89
  -4  -5   0  226.87   14.86
  -4  -5   0  226.83   15.36
  -4  -5   0  227.21   15.62
  -4  -5   1 1665.73   69.00
  -4  -5   1 1682.02   69.91
  -4  -5   1 1683.86   70.07
  -4  -5   2   -1.62    4.17
  -4  -5   2    2.76    4.48
  -4  -5   2    2.79    5.04
  -4  -5   3    8.03    4.61
  -4  -5   3    5.54    5.25
  -4  -5   3    3.88    4.86
  -4  -5   4  119.36   10.59
  -4  -5   4  119.07   11.26
  -4  -5   4  118.30   12.03
  -4  -5   5  174.62   14.12
  -4  -5   5  124.05   11.85
  -4  -5   6  336.43   21.33
  -4  -5   6  316.59   19.37
  -4  -5   7   26.70    6.01
  -4  -5   7   27.45    7.78
  -4  -5   8  368.39   22.33
  -4  -5   8  325.86   19.95
  -4  -5   9  103.95   11.09
  -4  -5  10    4.11    5.37
  -4  -5  12   36.44    6.90
  -4  -5  13  147.38   11.57
  -4  -5  14    8.73    4.30
  -4  -5  15   20.17    3.98
  -4  -4 -22   27.13    5.25
  -4  -4 -21    0.71    4.40
  -4  -4 -20   -2.52    5.12
  -4  -4 -19   40.27    8.00
  -4  -4 -18  123.06   10.81
  -4  -4 -17  117.87   12.56
  -4  -4 -17  110.85   10.76
  -4  -4 -16  149.54   14.53
  -4  -4 -15   25.85    6.84
  -4  -4 -15   18.25    7.95
  -4  -4 -14  304.89   19.39
  -4  -4 -14  275.82   20.29
  -4  -4 -13    1.17    6.25
  -4  -4 -13    4.99    5.67
  -4  -4 -12   61.30    9.64
  -4  -4 -12   38.33    7.68
  -4  -4 -11  541.83   26.56
  -4  -4 -11  546.53   28.67
  -4  -4 -11  503.88   28.81
  -4  -4 -10  260.61   15.74
  -4  -4 -10  242.76   16.76
  -4  -4 -10  212.38   16.52
  -4  -4  -9  150.44   11.92
  -4  -4  -9  138.96   12.63
  -4  -4  -9  175.03   13.69
  -4  -4  -8   59.61    7.60
  -4  -4  -8   48.82    7.83
  -4  -4  -8   52.93    6.38
  -4  -4  -8   64.28    6.52
  -4  -4  -8   59.63    8.44
  -4  -4  -8   57.72    7.32
  -4  -4  -7   75.78    8.27
  -4  -4  -7   80.03    7.63
  -4  -4  -7   73.79    8.49
  -4  -4  -7   77.80    7.37
  -4  -4  -7   66.84    8.45
  -4  -4  -7   63.04    7.67
  -4  -4  -6   47.79    7.03
  -4  -4  -6   39.64    5.81
  -4  -4  -6   38.33    6.87
  -4  -4  -6   38.73    5.87
  -4  -4  -6   29.88    6.50
  -4  -4  -6   36.56    6.09
  -4  -4  -5   69.59    8.05
  -4  -4  -5   64.37    7.65
  -4  -4  -5   66.42    7.16
  -4  -4  -5   80.47    8.61
  -4  -4  -5   76.38    7.71
  -4  -4  -5   61.45    7.71
  -4  -4  -4  178.98   11.93
  -4  -4  -4  179.62   12.45
  -4  -4  -4  156.80   12.10
  -4  -4  -4  185.32   12.58
  -4  -4  -4  175.19   11.92
  -4  -4  -4  180.22   12.72
  -4  -4  -4  192.83   12.62
  -4  -4  -3  315.94   17.54
  -4  -4  -3  288.65   16.87
  -4  -4  -3  291.15   16.56
  -4  -4  -3  293.31   16.77
  -4  -4  -3  310.43   17.68
  -4  -4  -3  313.52   17.56
  -4  -4  -2   82.66    8.22
  -4  -4  -2   81.65    8.20
  -4  -4  -2   82.30    7.73
  -4  -4  -2   73.14    8.19
  -4  -4  -2   83.42    8.12
  -4  -4  -2   86.26    8.68
  -4  -4  -1  418.47   21.96
  -4  -4  -1  419.54   21.38
  -4  -4  -1  449.95   21.34
  -4  -4  -1  412.88   21.80
  -4  -4  -1  423.93   22.11
  -4  -4  -1  427.25   22.41
  -4  -4   0  421.20   21.99
  -4  -4   0  408.78   21.10
  -4  -4   0  475.53   22.70
  -4  -4   0  411.53   22.04
  -4  -4   0  437.26   22.73
  -4  -4   1   72.45    7.85
  -4  -4   1   82.21    7.60
  -4  -4   1   82.55    8.44
  -4  -4   1   85.21    8.57
  -4  -4   1   85.60    8.74
  -4  -4   2   -0.80    4.36
  -4  -4   2    0.79    4.71
  -4  -4   2    1.40    4.08
  -4  -4   3   14.45    5.22
  -4  -4   3   20.73    5.57
  -4  -4   3   19.08    4.98
  -4  -4   4   92.99    9.57
  -4  -4   4   83.45    8.79
  -4  -4   4   61.63    7.47
  -4  -4   5  347.26   20.66
  -4  -4   5  344.85   19.47
  -4  -4   5  319.66   18.68
  -4  -4   6  376.46   23.08
  -4  -4   6  438.49   22.61
  -4  -4   7  175.11   14.19
  -4  -4   7  159.79   12.47
  -4  -4   8  560.03   28.52
  -4  -4   8  577.11   30.11
  -4  -4   9   25.56    5.52
  -4  -4   9   23.47    6.53
  -4  -4  10    3.04    5.29
  -4  -4  11   -1.97    5.60
  -4  -4  12   43.96    7.88
  -4  -4  14    2.22    3.81
  -4  -3 -22   79.89    7.92
  -4  -3 -21    1.51    4.58
  -4  -3 -20   11.59    5.76
  -4  -3 -19   30.65    6.31
  -4  -3 -19   25.24    6.25
  -4  -3 -19   18.13    6.78
  -4  -3 -18    9.24    4.92
  -4  -3 -18    3.98    5.26
  -4  -3 -18   -6.60    6.59
  -4  -3 -17  254.70   17.75
  -4  -3 -17  210.56   17.70
  -4  -3 -16   46.69    9.46
  -4  -3 -16   61.84    8.19
  -4  -3 -16   58.32    9.12
  -4  -3 -15  223.26   16.73
  -4  -3 -15  208.09   15.39
  -4  -3 -15  197.45   15.81
  -4  -3 -15  193.13   16.82
  -4  -3 -15  243.79   17.20
  -4  -3 -14   43.62    8.14
  -4  -3 -14   32.86    7.34
  -4  -3 -14   44.01    7.57
  -4  -3 -14   24.89    8.18
  -4  -3 -14   22.50    6.52
  -4  -3 -13  120.46   11.86
  -4  -3 -13  149.75   13.09
  -4  -3 -13  138.87   12.25
  -4  -3 -13  129.76   12.29
  -4  -3 -13  142.36   13.84
  -4  -3 -12   47.48    9.02
  -4  -3 -12   37.01    6.38
  -4  -3 -12   48.73    7.91
  -4  -3 -12   55.98    8.52
  -4  -3 -12   44.45    7.76
  -4  -3 -12   61.27    8.57
  -4  -3 -11  160.37   13.48
  -4  -3 -11  190.52   14.04
  -4  -3 -11  190.58   13.89
  -4  -3 -11  187.19   14.09
  -4  -3 -11  167.54   12.36
  -4  -3 -11  189.72   14.92
  -4  -3 -10   13.67    5.45
  -4  -3 -10   18.23    5.28
  -4  -3 -10   14.73    5.22
  -4  -3 -10    8.52    5.76
  -4  -3 -10   21.26    4.56
  -4  -3 -10    6.08    5.24
  -4  -3 -10   28.61    5.77
  -4  -3 -10   16.41    4.25
  -4  -3  -9  532.82   26.81
  -4  -3  -9  523.79   26.10
  -4  -3  -9  496.59   26.47
  -4  -3  -9  538.89   25.20
  -4  -3  -9  486.01   24.54
  -4  -3  -9  552.44   27.68
  -4  -3  -9  542.95   26.38
  -4  -3  -9  516.35   25.67
  -4  -3  -8   48.27    7.65
  -4  -3  -8   55.03    6.90
  -4  -3  -8   57.21    6.80
  -4  -3  -8   57.43    6.95
  -4  -3  -8   47.98    6.24
  -4  -3  -8   47.33    6.12
  -4  -3  -8   58.88    7.93
  -4  -3  -8   59.07    7.66
  -4  -3  -7  416.80   21.15
  -4  -3  -7  378.42   20.21
  -4  -3  -7  369.69   19.93
  -4  -3  -7  398.51   20.80
  -4  -3  -7  353.02   20.60
  -4  -3  -7  429.24   20.53
  -4  -3  -7  401.83   20.57
  -4  -3  -7  388.93   19.54
  -4  -3  -7  350.75   18.46
  -4  -3  -7  396.57   21.36
  -4  -3  -6   30.39    5.52
  -4  -3  -6   29.92    6.18
  -4  -3  -6   28.29    5.41
  -4  -3  -6   38.22    6.20
  -4  -3  -6   31.23    6.04
  -4  -3  -6   38.64    5.89
  -4  -3  -6   37.22    5.61
  -4  -3  -6   32.84    4.91
  -4  -3  -6   30.52    6.32
  -4  -3  -6   38.76    6.29
  -4  -3  -5  153.58   10.63
  -4  -3  -5  165.93   10.91
  -4  -3  -5  160.12   11.27
  -4  -3  -5  135.16    9.63
  -4  -3  -5  138.69   11.06
  -4  -3  -5  176.58   11.16
  -4  -3  -5  150.00   11.45
  -4  -3  -5  142.29   10.72
  -4  -3  -5  156.33   11.63
  -4  -3  -5  152.12   10.16
  -4  -3  -4   41.85    5.53
  -4  -3  -4   50.95    5.75
  -4  -3  -4   44.41    6.56
  -4  -3  -4   55.39    6.49
  -4  -3  -4   51.74    6.28
  -4  -3  -4   52.09    6.09
  -4  -3  -4   43.86    5.92
  -4  -3  -4   46.39    6.60
  -4  -3  -3   -0.56    3.73
  -4  -3  -3    2.47    4.30
  -4  -3  -3    2.21    3.74
  -4  -3  -3    4.96    3.46
  -4  -3  -3    2.64    4.64
  -4  -3  -3    0.60    3.63
  -4  -3  -3    4.00    3.17
  -4  -3  -3    1.77    3.89
  -4  -3  -2  266.50   15.27
  -4  -3  -2  263.22   14.60
  -4  -3  -2  265.88   14.41
  -4  -3  -2  248.62   14.84
  -4  -3  -2  277.04   15.29
  -4  -3  -2  298.86   16.01
  -4  -3  -2  262.66   14.35
  -4  -3  -1  344.46   18.94
  -4  -3  -1  369.26   18.36
  -4  -3  -1  367.10   18.75
  -4  -3  -1  368.87   18.85
  -4  -3  -1  405.23   19.84
  -4  -3  -1  370.08   18.34
  -4  -3   0  319.66   17.78
  -4  -3   0  336.75   17.20
  -4  -3   0  307.16   16.84
  -4  -3   0  334.74   17.49
  -4  -3   0  335.99   17.61
  -4  -3   0  322.49   16.95
  -4  -3   1   99.36    8.82
  -4  -3   1   90.72    8.42
  -4  -3   1   78.90    7.68
  -4  -3   1   99.98    8.34
  -4  -3   1   99.86    8.21
  -4  -3   1   95.07    8.23
  -4  -3   1  101.80    8.30
  -4  -3   1  103.84    8.59
  -4  -3   2   20.84    5.15
  -4  -3   2   25.39    5.63
  -4  -3   2   24.50    5.80
  -4  -3   2   22.54    4.77
  -4  -3   2   27.62    5.08
  -4  -3   2   33.29    5.47
  -4  -3   2   22.35    4.78
  -4  -3   2   31.31    5.36
  -4  -3   2   30.98    5.12
  -4  -3   3  429.14   23.06
  -4  -3   3  515.27   23.82
  -4  -3   3  488.51   23.33
  -4  -3   3  434.81   22.59
  -4  -3   3  447.43   21.90
  -4  -3   3  493.14   23.38
  -4  -3   3  463.05   22.38
  -4  -3   4   56.13    6.67
  -4  -3   4   37.54    6.36
  -4  -3   4   55.24    6.72
  -4  -3   4   47.49    6.44
  -4  -3   5  482.32   23.80
  -4  -3   5  455.19   24.64
  -4  -3   5  483.11   24.29
  -4  -3   6  126.03   10.71
  -4  -3   6  115.51    9.83
  -4  -3   7  296.43   19.07
  -4  -3   7  340.82   18.45
  -4  -3   8    4.46    3.67
  -4  -3   8    6.29    5.49
  -4  -3   9    1.85    4.94
  -4  -3   9    2.25    4.12
  -4  -3  10  150.64   12.89
  -4  -3  11    0.93    4.68
  -4  -3  12   23.68    6.08
  -4  -3  13    8.58    5.09
  -4  -3  17   -0.78    4.22
  -4  -3  18   95.63    8.39
  -4  -2 -22    6.34    3.80
  -4  -2 -22    2.94    4.10
  -4  -2 -22   -1.22    3.99
  -4  -2 -21    2.37    4.84
  -4  -2 -21    8.18    5.00
  -4  -2 -21    6.83    4.12
  -4  -2 -20    0.93    4.37
  -4  -2 -20    1.76    4.83
  -4  -2 -20    3.56    5.00
  -4  -2 -19   13.53    6.05
  -4  -2 -19    6.02    5.58
  -4  -2 -18    9.07    4.99
  -4  -2 -18   10.16    6.63
  -4  -2 -18   10.79    6.20
  -4  -2 -18    6.55    5.40
  -4  -2 -17   60.97    9.46
  -4  -2 -17   43.88    9.17
  -4  -2 -17   51.05    8.44
  -4  -2 -16   83.86   10.43
  -4  -2 -16   69.08   10.71
  -4  -2 -16   83.83   10.68
  -4  -2 -15   -4.02    5.83
  -4  -2 -15    1.21    5.88
  -4  -2 -15   -1.15    7.03
  -4  -2 -15    2.36    5.82
  -4  -2 -14  745.89   34.84
  -4  -2 -14  664.55   36.51
  -4  -2 -14  762.94   37.67
  -4  -2 -14  710.40   36.96
  -4  -2 -14  750.69   36.24
  -4  -2 -13  346.86   20.13
  -4  -2 -13  361.62   21.99
  -4  -2 -13  338.08   21.87
  -4  -2 -13  375.33   21.48
  -4  -2 -13  315.43   21.52
  -4  -2 -12  122.28   11.67
  -4  -2 -12  123.84   10.84
  -4  -2 -12  105.30    9.49
  -4  -2 -12  124.34   11.83
  -4  -2 -12  117.80   11.71
  -4  -2 -12  111.72   10.91
  -4  -2 -11  367.37   21.09
  -4  -2 -11  360.50   19.96
  -4  -2 -11  299.72   17.79
  -4  -2 -11  306.53   19.72
  -4  -2 -11  363.84   20.76
  -4  -2 -11  326.24   19.64
  -4  -2 -10  168.36   13.67
  -4  -2 -10  193.07   13.90
  -4  -2 -10  169.71   13.32
  -4  -2 -10  210.56   13.66
  -4  -2 -10  169.89   13.04
  -4  -2 -10  172.66   11.99
  -4  -2  -9   23.22    5.77
  -4  -2  -9   22.60    5.62
  -4  -2  -9   27.81    5.88
  -4  -2  -9   25.53    6.40
  -4  -2  -9   18.82    5.47
  -4  -2  -9   24.10    4.93
  -4  -2  -9   17.48    4.72
  -4  -2  -9   18.42    5.76
  -4  -2  -8  213.96   13.86
  -4  -2  -8  191.01   13.46
  -4  -2  -8  219.82   13.90
  -4  -2  -8  206.96   13.21
  -4  -2  -8  189.54   13.49
  -4  -2  -8  207.91   11.98
  -4  -2  -8  207.48   13.76
  -4  -2  -8  198.20   12.93
  -4  -2  -8  198.83   14.06
  -4  -2  -7  260.78   15.30
  -4  -2  -7  235.62   14.78
  -4  -2  -7  257.72   15.20
  -4  -2  -7  226.81   14.31
  -4  -2  -7  240.08   13.52
  -4  -2  -7  269.22   15.29
  -4  -2  -7  253.04   15.22
  -4  -2  -7  230.75   12.71
  -4  -2  -7  252.05   15.38
  -4  -2  -6  134.38   10.04
  -4  -2  -6  128.96   10.06
  -4  -2  -6  117.58    9.62
  -4  -2  -6  133.25   10.30
  -4  -2  -6  108.87    8.43
  -4  -2  -6  131.57   10.22
  -4  -2  -6  117.69    8.28
  -4  -2  -5   28.95    5.53
  -4  -2  -5   35.68    5.92
  -4  -2  -5   19.55    5.18
  -4  -2  -5   31.32    4.89
  -4  -2  -5   33.45    5.72
  -4  -2  -5   19.36    4.46
  -4  -2  -5   24.04    4.22
  -4  -2  -5   22.42    4.96
  -4  -2  -5   26.08    5.25
  -4  -2  -4  297.95   15.48
  -4  -2  -4  279.67   15.12
  -4  -2  -4  289.96   15.72
  -4  -2  -4  286.43   15.79
  -4  -2  -4  279.71   15.76
  -4  -2  -4  290.60   15.17
  -4  -2  -4  310.16   16.11
  -4  -2  -4  285.58   15.14
  -4  -2  -4  290.82   16.01
  -4  -2  -4  261.37   15.03
  -4  -2  -4  289.73   14.83
  -4  -2  -3   11.01    3.83
  -4  -2  -3    5.91    4.42
  -4  -2  -3    8.77    3.96
  -4  -2  -3    6.33    4.25
  -4  -2  -3   12.39    3.97
  -4  -2  -3    3.97    3.97
  -4  -2  -3    6.70    4.49
  -4  -2  -3    6.96    3.70
  -4  -2  -3    3.58    3.95
  -4  -2  -3   10.95    4.23
  -4  -2  -3    9.06    3.82
  -4  -2  -3    5.69    3.47
  -4  -2  -3    6.50    3.50
  -4  -2  -3    3.20    3.95
  -4  -2  -2    4.49    3.48
  -4  -2  -2    1.15    4.44
  -4  -2  -2    4.12    3.87
  -4  -2  -2    2.06    4.27
  -4  -2  -2    4.52    3.71
  -4  -2  -2    1.10    3.99
  -4  -2  -2    3.23    4.00
  -4  -2  -2    6.92    3.89
  -4  -2  -2    4.95    3.97
  -4  -2  -2    5.06    3.57
  -4  -2  -2    1.34    3.42
  -4  -2  -2    3.60    3.92
  -4  -2  -2    9.13    4.30
  -4  -2  -1    9.30    4.32
  -4  -2  -1    5.17    4.11
  -4  -2  -1   12.46    4.75
  -4  -2  -1    7.58    4.09
  -4  -2  -1    3.09    3.94
  -4  -2  -1    6.82    4.31
  -4  -2  -1   10.77    4.04
  -4  -2  -1   10.40    4.12
  -4  -2  -1    8.86    4.00
  -4  -2  -1    4.52    3.66
  -4  -2  -1    8.00    3.66
  -4  -2  -1    3.86    3.71
  -4  -2   0 1018.64   42.44
  -4  -2   0  988.84   42.70
  -4  -2   0  947.93   42.14
  -4  -2   0 1087.21   42.56
  -4  -2   0 1009.26   42.46
  -4  -2   0 1043.12   42.67
  -4  -2   0 1047.91   41.89
  -4  -2   0 1017.71   42.09
  -4  -2   0 1091.72   42.20
  -4  -2   0  975.06   42.16
  -4  -2   1  169.42   10.96
  -4  -2   1  155.78   11.06
  -4  -2   1  156.45   10.66
  -4  -2   1  160.07   10.46
  -4  -2   1  168.25   11.04
  -4  -2   1  151.57   10.61
  -4  -2   1  145.16   10.05
  -4  -2   1  176.46   10.48
  -4  -2   1  171.27   10.73
  -4  -2   2  219.98   13.13
  -4  -2   2  222.21   12.81
  -4  -2   2  234.79   13.10
  -4  -2   2  227.51   13.04
  -4  -2   2  228.32   12.71
  -4  -2   2  207.64   13.10
  -4  -2   2  210.67   11.31
  -4  -2   2  220.54   12.36
  -4  -2   3  623.69   27.76
  -4  -2   3  653.78   28.59
  -4  -2   3  597.95   28.01
  -4  -2   3  634.49   28.85
  -4  -2   3  611.33   27.48
  -4  -2   3  626.33   27.96
  -4  -2   3  635.10   27.56
  -4  -2   4   46.65    6.03
  -4  -2   4   56.55    6.24
  -4  -2   4   45.34    6.17
  -4  -2   4   52.38    5.84
  -4  -2   4   52.94    5.92
  -4  -2   5   18.31    4.17
  -4  -2   5    9.57    3.93
  -4  -2   5   22.47    5.28
  -4  -2   5   17.83    4.66
  -4  -2   6   11.08    4.08
  -4  -2   6    6.31    4.42
  -4  -2   6    9.07    3.68
  -4  -2   7   25.59    5.03
  -4  -2   7   28.28    5.79
  -4  -2   8   33.02    6.32
  -4  -2   8   23.20    4.86
  -4  -2   9   67.97    7.41
  -4  -2   9   62.22    8.34
  -4  -2   9   64.45    7.10
  -4  -2  10    9.99    4.46
  -4  -2  10   -0.84    4.14
  -4  -2  11   46.22    7.30
  -4  -2  11   54.74    7.79
  -4  -2  11   48.27    7.24
  -4  -2  12    4.29    5.04
  -4  -2  12    9.03    4.90
  -4  -2  13  238.80   16.56
  -4  -2  13  269.38   17.74
  -4  -2  14   25.72    6.62
  -4  -2  16    3.44    4.60
  -4  -2  17   11.74    5.07
  -4  -2  18  122.13   10.16
  -4  -2  19    6.60    4.52
  -4  -2  19    0.55    3.72
  -4  -1 -22   10.13    4.29
  -4  -1 -22   15.85    4.06
  -4  -1 -22   21.17    5.22
  -4  -1 -21   17.26    5.32
  -4  -1 -21    0.66    4.75
  -4  -1 -21    5.74    4.56
  -4  -1 -20    1.84    4.61
  -4  -1 -20    1.61    4.73
  -4  -1 -20    1.92    4.73
  -4  -1 -19   38.67    7.79
  -4  -1 -19   26.91    7.19
  -4  -1 -19   23.18    6.60
  -4  -1 -18    6.54    5.26
  -4  -1 -18   17.41    6.95
  -4  -1 -18    1.02    5.72
  -4  -1 -18    8.98    6.09
  -4  -1 -17   19.00    7.06
  -4  -1 -17   13.88    6.48
  -4  -1 -16  131.70   12.82
  -4  -1 -16  132.46   13.43
  -4  -1 -16  135.13   13.73
  -4  -1 -15   91.07   11.94
  -4  -1 -15   85.89   10.12
  -4  -1 -15   86.84   10.91
  -4  -1 -14  127.96   13.24
  -4  -1 -14   94.49   10.63
  -4  -1 -14   98.44   11.50
  -4  -1 -13    9.09    6.62
  -4  -1 -13   16.29    5.59
  -4  -1 -13   18.34    6.53
  -4  -1 -13   11.99    5.55
  -4  -1 -12   40.41    5.69
  -4  -1 -12   43.54    8.25
  -4  -1 -12   30.84    5.95
  -4  -1 -12   37.45    7.40
  -4  -1 -12   37.28    7.09
  -4  -1 -11   98.85   10.47
  -4  -1 -11   90.66    9.86
  -4  -1 -11   91.07   10.07
  -4  -1 -11  100.67    9.09
  -4  -1 -11   70.79    7.95
  -4  -1 -11   99.68    9.69
  -4  -1 -10   83.06    9.31
  -4  -1 -10   69.84    8.88
  -4  -1 -10   93.48   10.11
  -4  -1 -10   84.10    8.53
  -4  -1 -10   82.90    8.60
  -4  -1 -10   76.33    8.39
  -4  -1 -10   89.32    8.18
  -4  -1  -9   13.10    5.80
  -4  -1  -9    7.36    4.06
  -4  -1  -9   10.70    5.36
  -4  -1  -9    8.13    4.66
  -4  -1  -9    0.66    4.24
  -4  -1  -9    6.58    3.55
  -4  -1  -9    3.28    5.00
  -4  -1  -9    0.72    4.14
  -4  -1  -8   31.45    6.37
  -4  -1  -8   46.03    6.20
  -4  -1  -8   60.47    7.63
  -4  -1  -8   47.52    7.07
  -4  -1  -8   47.89    6.66
  -4  -1  -8   53.44    7.04
  -4  -1  -7  140.75   10.89
  -4  -1  -7  146.90   10.58
  -4  -1  -7  140.11   10.17
  -4  -1  -7  132.06   10.64
  -4  -1  -7  148.65   10.51
  -4  -1  -7  111.49    9.81
  -4  -1  -6  804.80   36.27
  -4  -1  -6  812.58   36.44
  -4  -1  -6  816.44   35.91
  -4  -1  -6  834.52   35.76
  -4  -1  -6  826.65   35.62
  -4  -1  -6  865.90   36.15
  -4  -1  -5   96.70    8.10
  -4  -1  -5  121.81    9.11
  -4  -1  -5  119.02    9.35
  -4  -1  -5  115.24    8.91
  -4  -1  -5  107.68    8.52
  -4  -1  -5  128.31    9.60
  -4  -1  -5  126.29    9.32
  -4  -1  -5  118.30    8.74
  -4  -1  -5  110.71    8.41
  -4  -1  -5  112.84    9.18
  -4  -1  -4   12.23    4.39
  -4  -1  -4   18.66    4.91
  -4  -1  -4   14.50    4.20
  -4  -1  -4   11.71    4.49
  -4  -1  -4   13.82    4.82
  -4  -1  -4   14.83    4.39
  -4  -1  -4   10.21    3.94
  -4  -1  -4   16.40    4.48
  -4  -1  -4    9.62    4.05
  -4  -1  -4   18.01    4.33
  -4  -1  -4   17.10    4.79
  -4  -1  -4   10.59    4.64
  -4  -1  -3  167.21   11.24
  -4  -1  -3  188.71   11.24
  -4  -1  -3  175.46   11.00
  -4  -1  -3  164.44   10.70
  -4  -1  -3  177.61   11.37
  -4  -1  -3  167.99   10.32
  -4  -1  -3  178.43   10.93
  -4  -1  -3  180.15   10.56
  -4  -1  -3  163.27   10.69
  -4  -1  -3  175.06   10.91
  -4  -1  -3  191.05   11.10
  -4  -1  -2   54.74    6.40
  -4  -1  -2   46.77    6.02
  -4  -1  -2   56.97    6.52
  -4  -1  -2   59.16    5.75
  -4  -1  -2   55.27    6.50
  -4  -1  -2   55.20    6.02
  -4  -1  -2   44.20    5.18
  -4  -1  -2   52.95    5.79
  -4  -1  -2   55.39    5.92
  -4  -1  -2   44.38    5.64
  -4  -1  -2   58.87    5.70
  -4  -1  -2   47.91    5.91
  -4  -1  -1   78.89    7.51
  -4  -1  -1   72.93    7.10
  -4  -1  -1   84.04    7.46
  -4  -1  -1   81.90    7.52
  -4  -1  -1   85.20    7.19
  -4  -1  -1   88.99    7.70
  -4  -1  -1   86.45    6.97
  -4  -1  -1   73.45    6.34
  -4  -1  -1   82.08    6.82
  -4  -1  -1   72.42    6.56
  -4  -1  -1   87.41    7.22
  -4  -1  -1   77.34    7.29
  -4  -1   0  290.79   15.27
  -4  -1   0  283.65   14.71
  -4  -1   0  294.22   15.30
  -4  -1   0  270.21   14.54
  -4  -1   0  276.88   14.25
  -4  -1   0  284.38   15.21
  -4  -1   0  269.48   14.82
  -4  -1   0  275.46   15.02
  -4  -1   0  266.09   14.87
  -4  -1   0  278.81   14.79
  -4  -1   0  279.22   14.59
  -4  -1   0  284.95   14.43
  -4  -1   1   24.69    4.54
  -4  -1   1   25.03    5.14
  -4  -1   1   24.71    4.78
  -4  -1   1   29.39    4.69
  -4  -1   1   26.44    4.54
  -4  -1   1   26.91    4.71
  -4  -1   1   35.43    5.53
  -4  -1   1   28.81    5.41
  -4  -1   1   27.65    5.13
  -4  -1   1   30.37    5.09
  -4  -1   1   26.24    4.41
  -4  -1   2  128.60    9.72
  -4  -1   2  136.71    9.80
  -4  -1   2  140.42    9.38
  -4  -1   2  136.71    9.38
  -4  -1   2  136.47    9.12
  -4  -1   2  147.57    9.09
  -4  -1   2  134.84    9.45
  -4  -1   2  131.45    9.79
  -4  -1   3   26.84    5.48
  -4  -1   3   25.15    4.88
  -4  -1   3   28.55    5.41
  -4  -1   3   32.18    5.18
  -4  -1   3   41.89    4.93
  -4  -1   3   37.86    4.76
  -4  -1   3   26.78    4.98
  -4  -1   3   39.01    5.69
  -4  -1   4  492.26   22.89
  -4  -1   4  508.78   22.79
  -4  -1   4  468.14   22.37
  -4  -1   4  481.91   21.83
  -4  -1   4  487.00   21.57
  -4  -1   4  451.12   20.83
  -4  -1   5   27.49    5.29
  -4  -1   5   22.90    4.82
  -4  -1   5   26.86    5.05
  -4  -1   5   24.72    4.25
  -4  -1   5   26.65    4.23
  -4  -1   6  433.49   21.34
  -4  -1   6  448.91   20.29
  -4  -1   7  360.02   17.98
  -4  -1   7  363.15   18.68
  -4  -1   8  202.99   12.62
  -4  -1   8  212.15   13.05
  -4  -1   8  190.31   12.50
  -4  -1   8  202.20   13.32
  -4  -1   9   13.88    4.72
  -4  -1   9   10.13    4.37
  -4  -1   9    7.78    4.58
  -4  -1   9   12.26    4.37
  -4  -1  10  653.50   31.26
  -4  -1  10  659.93   31.14
  -4  -1  11  110.12   10.18
  -4  -1  12   70.08    8.96
  -4  -1  13   78.96    9.42
  -4  -1  14  103.46   10.80
  -4  -1  15   34.62    6.92
  -4  -1  17  115.98   11.12
  -4  -1  18    2.48    4.85
  -4  -1  19    6.39    4.17
  -4  -1  20    7.48    4.14
  -4   0 -22  124.59    9.38
  -4   0 -22  109.73    9.15
  -4   0 -21   47.10    6.79
  -4   0 -21   39.10    6.50
  -4   0 -20   16.02    5.59
  -4   0 -20   29.70    6.48
  -4   0 -19   30.38    7.17
  -4   0 -19   30.53    7.00
  -4   0 -19   34.78    6.42
  -4   0 -18   10.33    6.52
  -4   0 -18   14.41    6.64
  -4   0 -18   -0.93    5.99
  -4   0 -17  124.65   12.69
  -4   0 -17  148.22   12.82
  -4   0 -16   16.85    6.93
  -4   0 -16   10.12    5.76
  -4   0 -15    8.12    5.83
  -4   0 -15    7.42    6.63
  -4   0 -15    6.11    5.79
  -4   0 -14   -3.88    5.57
  -4   0 -14    1.21    5.40
  -4   0 -14    2.01    5.38
  -4   0 -13   75.36    8.93
  -4   0 -13   81.98   10.60
  -4   0 -13   66.08    9.48
  -4   0 -12    6.02    5.05
  -4   0 -12   -4.64    6.61
  -4   0 -12   10.85    6.16
  -4   0 -11   15.27    5.11
  -4   0 -11   12.65    4.28
  -4   0 -11    6.93    5.31
  -4   0 -11   18.09    6.55
  -4   0 -10   76.53    8.34
  -4   0 -10   75.86    7.66
  -4   0 -10   84.72    7.83
  -4   0 -10   72.92    8.58
  -4   0 -10   79.56    9.33
  -4   0 -10   63.25    7.31
  -4   0  -9 1059.46   45.20
  -4   0  -9 1067.28   44.08
  -4   0  -9 1041.94   43.98
  -4   0  -9 1042.30   43.89
  -4   0  -9 1029.60   46.02
  -4   0  -9  970.11   45.57
  -4   0  -9 1052.08   44.82
  -4   0  -8  399.89   21.25
  -4   0  -8  446.12   21.49
  -4   0  -8  479.98   23.46
  -4   0  -8  447.46   23.13
  -4   0  -8  440.11   21.85
  -4   0  -8  416.62   21.89
  -4   0  -7  349.48   17.96
  -4   0  -7  363.13   18.28
  -4   0  -7  328.06   17.95
  -4   0  -7  320.53   18.62
  -4   0  -7  327.06   18.76
  -4   0  -7  354.02   17.79
  -4   0  -6   34.49    6.08
  -4   0  -6   40.98    5.56
  -4   0  -6   34.55    5.60
  -4   0  -6   46.18    5.91
  -4   0  -6   40.66    6.00
  -4   0  -6   35.85    6.03
  -4   0  -6   36.45    5.47
  -4   0  -5  732.14   33.98
  -4   0  -5  794.90   34.35
  -4   0  -5  733.39   32.84
  -4   0  -5  775.73   33.40
  -4   0  -5  764.26   33.31
  -4   0  -5  821.61   33.71
  -4   0  -5  824.72   33.59
  -4   0  -5  768.31   33.39
  -4   0  -5  835.06   33.73
  -4   0  -5  771.37   33.34
  -4   0  -5  707.83   32.73
  -4   0  -5  788.29   33.67
  -4   0  -4    0.59    4.19
  -4   0  -4    5.05    4.01
  -4   0  -4    4.77    4.24
  -4   0  -4   -0.98    3.73
  -4   0  -4    7.52    3.89
  -4   0  -4    1.93    3.82
  -4   0  -4    5.13    4.08
  -4   0  -4    2.90    3.67
  -4   0  -4    4.10    4.30
  -4   0  -4   -0.45    3.27
  -4   0  -4   -0.59    4.32
  -4   0  -3   94.73    7.81
  -4   0  -3   92.04    7.83
  -4   0  -3   93.79    7.74
  -4   0  -3   95.49    7.65
  -4   0  -3   83.10    7.48
  -4   0  -3   98.75    7.93
  -4   0  -3   95.17    7.53
  -4   0  -3   90.22    7.51
  -4   0  -3   96.92    8.11
  -4   0  -3  105.46    8.69
  -4   0  -2  292.21   15.57
  -4   0  -2  315.66   15.83
  -4   0  -2  318.68   15.65
  -4   0  -2  301.64   15.70
  -4   0  -2  306.92   15.39
  -4   0  -2  294.15   15.61
  -4   0  -2  288.05   15.07
  -4   0  -2  295.27   15.52
  -4   0  -2  287.18   15.88
  -4   0  -1  169.20   10.64
  -4   0  -1  157.23   10.47
  -4   0  -1  152.41   10.30
  -4   0  -1  175.64   10.24
  -4   0  -1  170.47   10.32
  -4   0  -1  161.81    9.96
  -4   0  -1  164.03   10.54
  -4   0  -1  162.32   10.47
  -4   0  -1  154.89    9.81
  -4   0  -1  156.39   10.19
  -4   0  -1  143.22   10.29
  -4   0   0  302.57   16.46
  -4   0   0  283.96   16.29
  -4   0   0  322.22   16.51
  -4   0   0  322.20   16.03
  -4   0   0  366.48   16.40
  -4   0   0  322.49   16.57
  -4   0   0  314.33   15.76
  -4   0   0  336.65   15.41
  -4   0   0  301.72   16.25
  -4   0   0  306.64   15.78
  -4   0   0  336.45   16.51
  -4   0   0  356.71   17.18
  -4   0   1  331.87   17.04
  -4   0   1  329.75   16.74
  -4   0   1  325.87   16.18
  -4   0   1  345.19   16.10
  -4   0   1  314.16   16.60
  -4   0   1  331.90   16.89
  -4   0   1  323.46   15.16
  -4   0   1  309.07   15.82
  -4   0   1  311.58   16.33
  -4   0   1  336.68   17.03
  -4   0   2    4.92    4.44
  -4   0   2   -1.03    3.78
  -4   0   2    2.42    2.83
  -4   0   2    1.75    3.73
  -4   0   2    3.53    3.35
  -4   0   2    3.49    4.37
  -4   0   2    2.82    4.01
  -4   0   2    5.08    3.34
  -4   0   3  309.69   16.21
  -4   0   3  314.28   16.59
  -4   0   3  300.19   15.55
  -4   0   3  328.47   15.17
  -4   0   3  309.64   15.41
  -4   0   3  292.26   13.81
  -4   0   4   14.47    4.75
  -4   0   4    9.62    3.26
  -4   0   4    7.43    4.11
  -4   0   4   15.72    4.04
  -4   0   4   11.47    3.92
  -4   0   4    7.15    2.99
  -4   0   5   -0.72    2.75
  -4   0   5    2.71    3.85
  -4   0   5    5.93    3.54
  -4   0   5    4.58    3.20
  -4   0   6  120.23    8.62
  -4   0   6  127.72    8.76
  -4   0   6  113.41    8.30
  -4   0   7   10.86    3.57
  -4   0   8  109.72    8.93
  -4   0   9   60.00    7.10
  -4   0  10  527.35   26.62
  -4   0  11  228.37   15.48
  -4   0  12  227.71   15.98
  -4   0  13  516.94   27.80
  -4   0  14   31.53    7.54
  -4   0  15   62.57    9.20
  -4   0  16  195.98   15.47
  -4   0  18   21.44    5.74
  -4   0  19   -1.67    4.99
  -4   0  20   34.69    6.18
  -4   0  21    0.55    3.51
  -4   0  21    0.68    3.88
  -4   1 -21   62.35    6.98
  -4   1 -21   52.20    6.79
  -4   1 -20   10.41    5.10
  -4   1 -20   20.05    5.81
  -4   1 -19  115.06   10.31
  -4   1 -19  100.11   10.48
  -4   1 -19  103.25   10.66
  -4   1 -18    8.00    5.22
  -4   1 -18    9.43    5.69
  -4   1 -18   11.96    6.19
  -4   1 -17   46.63    7.69
  -4   1 -17   52.06    8.84
  -4   1 -17   43.31    8.35
  -4   1 -16   20.23    6.67
  -4   1 -15   -1.02    5.54
  -4   1 -15    1.20    6.03
  -4   1 -15    4.96    5.46
  -4   1 -14    8.58    6.31
  -4   1 -14   -2.98    5.32
  -4   1 -13   17.82    6.93
  -4   1 -13   20.86    6.51
  -4   1 -12  452.21   23.29
  -4   1 -12  429.51   24.43
  -4   1 -12  460.30   26.51
  -4   1 -12  446.26   24.30
  -4   1 -11    6.68    4.95
  -4   1 -11    1.06    5.67
  -4   1 -11   -1.67    5.25
  -4   1 -11    8.54    4.43
  -4   1 -10  235.07   14.58
  -4   1 -10  243.40   16.84
  -4   1 -10  234.52   15.26
  -4   1  -9  114.45    9.25
  -4   1  -9   98.85   10.14
  -4   1  -9   86.06    9.70
  -4   1  -9   96.97    9.19
  -4   1  -9   97.59    8.87
  -4   1  -8  498.94   24.00
  -4   1  -8  487.33   25.50
  -4   1  -8  509.47   25.62
  -4   1  -8  487.42   23.41
  -4   1  -8  503.95   24.00
  -4   1  -8  493.60   23.43
  -4   1  -7 1288.47   54.39
  -4   1  -7 1393.49   55.73
  -4   1  -7 1386.45   55.18
  -4   1  -7 1337.10   55.52
  -4   1  -7 1390.91   57.20
  -4   1  -7 1324.93   55.05
  -4   1  -7 1428.16   57.40
  -4   1  -7 1422.85   55.83
  -4   1  -6  704.39   32.15
  -4   1  -6  705.01   30.90
  -4   1  -6  669.54   29.97
  -4   1  -6  691.79   30.71
  -4   1  -6  716.66   32.24
  -4   1  -6  711.50   30.84
  -4   1  -5   10.97    4.35
  -4   1  -5   11.24    3.96
  -4   1  -5    5.91    3.90
  -4   1  -5    6.96    3.99
  -4   1  -5   12.96    4.60
  -4   1  -5   12.09    4.17
  -4   1  -4  262.25   14.64
  -4   1  -4  246.77   13.70
  -4   1  -4  238.14   13.44
  -4   1  -4  234.09   13.65
  -4   1  -4  247.48   13.78
  -4   1  -4  256.67   14.12
  -4   1  -4  253.31   14.57
  -4   1  -4  251.17   13.59
  -4   1  -3   -1.15    4.49
  -4   1  -3    2.83    3.84
  -4   1  -3    5.99    3.95
  -4   1  -3    2.47    3.99
  -4   1  -3    6.74    3.95
  -4   1  -3    8.08    3.83
  -4   1  -3    5.56    3.81
  -4   1  -3    5.21    4.39
  -4   1  -3    0.91    3.74
  -4   1  -2  354.17   15.76
  -4   1  -2  377.21   18.31
  -4   1  -2  399.73   18.44
  -4   1  -2  370.16   18.26
  -4   1  -2  385.46   18.40
  -4   1  -2  364.65   18.26
  -4   1  -2  388.34   18.71
  -4   1  -2  373.80   18.82
  -4   1  -2  337.85   17.47
  -4   1  -2  384.33   17.98
  -4   1  -1  542.61   22.48
  -4   1  -1  588.08   25.47
  -4   1  -1  601.11   25.43
  -4   1  -1  585.71   25.16
  -4   1  -1  539.22   24.83
  -4   1  -1  542.36   25.18
  -4   1  -1  547.93   25.34
  -4   1  -1  574.04   25.66
  -4   1  -1  535.60   24.37
  -4   1  -1  566.75   24.69
  -4   1   0    5.63    2.07
  -4   1   0    0.49    4.10
  -4   1   0    1.50    4.13
  -4   1   0   -1.51    4.05
  -4   1   0    1.76    3.75
  -4   1   0    4.07    3.15
  -4   1   0    4.08    3.88
  -4   1   0    5.79    3.96
  -4   1   0    3.38    3.80
  -4   1   0    0.39    3.14
  -4   1   0    2.63    3.94
  -4   1   1   75.19    6.89
  -4   1   1   56.43    5.89
  -4   1   1   64.59    4.46
  -4   1   1   52.17    6.39
  -4   1   1   64.87    6.72
  -4   1   1   65.59    5.07
  -4   1   1   59.52    6.59
  -4   1   1   63.66    6.63
  -4   1   1   60.44    5.16
  -4   1   1   59.01    5.86
  -4   1   1   73.11    6.00
  -4   1   1   65.19    6.41
  -4   1   2    2.26    3.36
  -4   1   2    3.69    2.20
  -4   1   2    1.61    4.18
  -4   1   2    5.23    2.78
  -4   1   2    5.94    4.24
  -4   1   2    5.68    3.48
  -4   1   2    9.60    4.59
  -4   1   2    8.73    3.61
  -4   1   2    6.02    2.94
  -4   1   3   69.32    6.28
  -4   1   3   59.48    5.51
  -4   1   3   71.01    6.97
  -4   1   3   67.78    4.97
  -4   1   3   75.66    6.03
  -4   1   3   56.45    5.75
  -4   1   4   75.31    6.68
  -4   1   4   76.21    6.56
  -4   1   4   70.49    7.36
  -4   1   4   67.74    5.96
  -4   1   4   78.03    6.33
  -4   1   4   79.45    5.65
  -4   1   5    0.73    2.76
  -4   1   5    0.50    3.14
  -4   1   5   -0.91    3.57
  -4   1   5    0.39    3.22
  -4   1   6  220.55   12.95
  -4   1   6  220.87   12.17
  -4   1   6  241.74   12.32
  -4   1   6  226.06   13.13
  -4   1   7  681.65   29.07
  -4   1   7  644.69   29.32
  -4   1   8  511.21   23.27
  -4   1   8  500.69   24.38
  -4   1   8  479.46   23.44
  -4   1   8  510.64   23.64
  -4   1   9   46.04    6.62
  -4   1  10  234.31   15.38
  -4   1  11    3.50    5.24
  -4   1  12   41.89    7.19
  -4   1  13   15.29    6.06
  -4   1  14   -1.06    5.82
  -4   1  15  172.10   14.52
  -4   1  16   78.77   10.00
  -4   1  18    8.09    5.55
  -4   1  19   15.63    5.64
  -4   1  20  249.90   16.29
  -4   1  21    2.59    4.18
  -4   2 -20  117.74    9.73
  -4   2 -20  117.00    9.31
  -4   2 -19   -2.49    4.55
  -4   2 -19    5.57    4.31
  -4   2 -19   -1.95    4.17
  -4   2 -18   20.24    6.40
  -4   2 -18   21.30    6.00
  -4   2 -18   12.09    5.32
  -4   2 -17    6.45    6.11
  -4   2 -17    2.07    5.34
  -4   2 -17    3.64    4.42
  -4   2 -16   42.83    8.05
  -4   2 -16   49.27    8.46
  -4   2 -16   37.22    7.53
  -4   2 -15  186.89   14.85
  -4   2 -14   -4.92    6.16
  -4   2 -14    1.20    5.45
  -4   2 -14    1.02    6.22
  -4   2 -13   69.37    9.91
  -4   2 -13   58.28    9.38
  -4   2 -13   72.42    9.29
  -4   2 -12  239.83   15.83
  -4   2 -12  244.79   18.12
  -4   2 -12  273.39   19.06
  -4   2 -11   -2.32    4.90
  -4   2 -11    1.13    5.73
  -4   2 -11   -2.22    6.45
  -4   2 -10  775.95   36.73
  -4   2 -10  742.93   36.38
  -4   2 -10  740.01   33.94
  -4   2 -10  678.02   33.11
  -4   2  -9   58.72    7.26
  -4   2  -9   56.18    8.39
  -4   2  -9   51.79    8.11
  -4   2  -9   49.06    6.60
  -4   2  -8  270.47   17.08
  -4   2  -8  250.42   16.71
  -4   2  -8  263.18   15.70
  -4   2  -8  260.05   15.29
  -4   2  -7    5.25    3.93
  -4   2  -7    4.43    3.61
  -4   2  -7    4.89    4.26
  -4   2  -7    3.24    4.55
  -4   2  -7    8.58    4.06
  -4   2  -6   14.79    4.25
  -4   2  -6   13.05    4.63
  -4   2  -6    9.75    4.86
  -4   2  -6   16.40    5.15
  -4   2  -5   29.01    4.57
  -4   2  -5   20.44    4.46
  -4   2  -5   25.40    4.93
  -4   2  -5   23.22    4.88
  -4   2  -5   34.07    6.07
  -4   2  -5   21.39    5.24
  -4   2  -4    6.98    3.61
  -4   2  -4    1.57    3.64
  -4   2  -4    3.87    3.54
  -4   2  -4    5.70    3.89
  -4   2  -4    2.60    4.08
  -4   2  -4    4.52    4.38
  -4   2  -3   28.25    4.84
  -4   2  -3   22.20    4.58
  -4   2  -3   20.03    4.68
  -4   2  -3   26.44    4.94
  -4   2  -3   27.16    5.04
  -4   2  -3   33.17    5.54
  -4   2  -3   32.04    4.28
  -4   2  -3   26.21    5.20
  -4   2  -2  141.69   10.28
  -4   2  -2  130.86    9.33
  -4   2  -2  141.12    9.59
  -4   2  -2  138.40    9.51
  -4   2  -2  148.59    9.75
  -4   2  -2  149.84   10.12
  -4   2  -2  135.48    8.83
  -4   2  -2  139.98   10.06
  -4   2  -2  138.85    8.45
  -4   2  -1    1.56    2.90
  -4   2  -1   -1.68    4.00
  -4   2  -1   -0.50    3.72
  -4   2  -1   -1.50    3.95
  -4   2  -1    2.49    3.67
  -4   2  -1    0.90    3.02
  -4   2  -1    3.37    3.97
  -4   2  -1    2.44    2.95
  -4   2   0  111.04    7.43
  -4   2   0  106.50    8.28
  -4   2   0  109.51    8.48
  -4   2   0  119.73    9.04
  -4   2   0  106.52    8.27
  -4   2   0  109.52    7.46
  -4   2   0  125.84    9.04
  -4   2   0  103.03    8.02
  -4   2   1   15.58    4.51
  -4   2   1   10.28    3.57
  -4   2   1   14.14    4.19
  -4   2   1   19.27    4.92
  -4   2   1    9.87    4.08
  -4   2   1   14.34    4.34
  -4   2   1   11.04    3.84
  -4   2   2   27.71    5.00
  -4   2   2   40.08    4.92
  -4   2   2   24.29    5.03
  -4   2   2   30.54    4.89
  -4   2   3  587.60   25.88
  -4   2   3  649.71   27.79
  -4   2   3  625.69   27.69
  -4   2   3  613.93   26.67
  -4   2   3  566.19   26.87
  -4   2   3  608.84   26.80
  -4   2   4  114.45    8.68
  -4   2   4  115.85    8.70
  -4   2   4  133.95    9.63
  -4   2   4  116.07    7.78
  -4   2   4  110.98    7.54
  -4   2   4  102.28    7.63
  -4   2   5  761.29   33.24
  -4   2   5  709.00   32.35
  -4   2   5  726.60   31.25
  -4   2   5  773.42   31.32
  -4   2   6   56.09    6.98
  -4   2   6   48.13    5.49
  -4   2   6   55.74    6.37
  -4   2   7  322.13   17.56
  -4   2   7  342.88   16.73
  -4   2   8  454.18   23.55
  -4   2   8  486.84   22.62
  -4   2   8  442.87   22.43
  -4   2   9    1.29    3.95
  -4   2   9    1.56    4.49
  -4   2   9    2.38    3.81
  -4   2   9    3.14    3.41
  -4   2  10   41.33    6.11
  -4   2  10   38.05    5.64
  -4   2  10   31.54    5.08
  -4   2  10   32.47    6.56
  -4   2  11   61.79    8.29
  -4   2  11   44.13    6.25
  -4   2  12   65.92    9.24
  -4   2  13    8.66    6.16
  -4   2  14    5.67    6.07
  -4   2  15  486.74   27.84
  -4   2  16   50.76    9.04
  -4   2  18   29.45    7.20
  -4   2  19   26.85    6.72
  -4   2  20   70.33    8.97
  -4   2  21   -0.69    4.52
  -4   2  21    3.52    4.13
  -4   3 -19    1.12    3.46
  -4   3 -19   -2.91    3.75
  -4   3 -18    0.71    4.18
  -4   3 -18   -0.74    4.06
  -4   3 -18    5.42    4.59
  -4   3 -17   78.18    8.86
  -4   3 -17   65.53    8.63
  -4   3 -16    5.77    4.81
  -4   3 -16   -3.98    5.26
  -4   3 -16   -3.64    5.27
  -4   3 -15   93.51   10.63
  -4   3 -15  120.52   11.50
  -4   3 -15   89.98   10.32
  -4   3 -14  177.87   15.04
  -4   3 -14  168.35   14.02
  -4   3 -13  221.46   17.09
  -4   3 -12  144.99   13.61
  -4   3 -12  111.37   12.15
  -4   3 -11   -4.60    6.23
  -4   3 -11   -0.84    4.77
  -4   3 -11   -2.25    6.09
  -4   3 -10    9.18    5.33
  -4   3 -10   23.56    7.00
  -4   3  -9    5.08    5.37
  -4   3  -9    2.00    5.29
  -4   3  -9    6.53    4.79
  -4   3  -8   60.14    8.44
  -4   3  -8   77.87    9.05
  -4   3  -8   59.79    7.10
  -4   3  -7   59.74    8.09
  -4   3  -7   80.35    8.81
  -4   3  -7   63.75    7.08
  -4   3  -6   94.83    9.56
  -4   3  -6   93.00    9.30
  -4   3  -6   87.71    7.98
  -4   3  -6   96.72    8.61
  -4   3  -5   97.81    9.02
  -4   3  -5   95.20    8.82
  -4   3  -5  108.30    8.44
  -4   3  -5   94.06    8.60
  -4   3  -5   90.15    8.06
  -4   3  -4   20.78    5.08
  -4   3  -4   16.72    3.64
  -4   3  -4   17.14    5.16
  -4   3  -4   18.32    4.52
  -4   3  -4   14.30    4.12
  -4   3  -4   13.96    4.47
  -4   3  -3   83.95    6.96
  -4   3  -3   88.49    8.18
  -4   3  -3   89.98    8.27
  -4   3  -3   92.93    8.03
  -4   3  -3   91.79    8.30
  -4   3  -3   83.69    7.69
  -4   3  -2 1196.59   49.93
  -4   3  -2 1211.71   50.00
  -4   3  -2 1209.66   50.09
  -4   3  -2 1318.12   51.52
  -4   3  -2 1199.10   49.93
  -4   3  -2 1261.62   50.94
  -4   3  -2 1302.27   51.39
  -4   3  -2 1242.14   50.80
  -4   3  -1  364.64   17.74
  -4   3  -1  327.07   16.58
  -4   3  -1  328.83   17.10
  -4   3  -1  321.65   16.37
  -4   3  -1  283.91   16.18
  -4   3  -1  348.01   17.29
  -4   3  -1  276.50   16.21
  -4   3   0  422.34   20.27
  -4   3   0  443.89   21.43
  -4   3   0  452.08   21.11
  -4   3   0  423.84   20.71
  -4   3   0  438.65   20.46
  -4   3   0  436.63   20.91
  -4   3   0  398.85   20.42
  -4   3   0  413.35   20.70
  -4   3   1  367.70   18.67
  -4   3   1  357.46   17.65
  -4   3   1  342.99   17.90
  -4   3   1  342.88   17.54
  -4   3   1  371.25   18.40
  -4   3   1  335.88   17.66
  -4   3   1  340.08   17.56
  -4   3   2   36.46    5.26
  -4   3   2   43.56    5.81
  -4   3   2   45.23    5.63
  -4   3   2   41.80    5.34
  -4   3   3    4.49    4.06
  -4   3   3   -1.22    3.64
  -4   3   3    1.69    3.41
  -4   3   3    3.00    4.03
  -4   3   3    0.53    2.98
  -4   3   4   29.66    5.14
  -4   3   4   33.94    5.80
  -4   3   4   36.31    5.69
  -4   3   4   42.77    6.01
  -4   3   4   38.85    5.47
  -4   3   5 1492.30   60.79
  -4   3   5 1443.46   60.81
  -4   3   5 1536.97   61.06
  -4   3   5 1528.53   61.53
  -4   3   5 1510.34   60.14
  -4   3   6  192.41   12.54
  -4   3   6  191.96   12.60
  -4   3   6  156.72   11.75
  -4   3   6  208.50   13.43
  -4   3   6  192.41   11.83
  -4   3   7  225.32   14.33
  -4   3   7  249.63   14.70
  -4   3   7  227.49   14.93
  -4   3   7  229.19   13.70
  -4   3   8  223.08   14.14
  -4   3   8  192.08   13.19
  -4   3   8  219.13   13.42
  -4   3   8  199.40   14.18
  -4   3   9   82.56    8.51
  -4   3   9  107.49    9.22
  -4   3   9   92.47    9.77
  -4   3  10   16.93    4.86
  -4   3  10   34.72    6.01
  -4   3  10   18.05    6.28
  -4   3  11    1.50    3.64
  -4   3  11    2.52    4.55
  -4   3  11    6.15    4.98
  -4   3  12  285.07   18.12
  -4   3  12  317.55   19.94
  -4   3  13   87.15   10.79
  -4   3  14  487.26   28.18
  -4   3  15   -2.45    6.95
  -4   3  16   31.28    7.64
  -4   3  18    2.12    4.99
  -4   3  19    4.49    5.17
  -4   3  19   13.32    5.82
  -4   3  20    1.51    4.83
  -4   3  20   17.37    5.10
  -4   3  20    7.41    5.27
  -4   3  21   14.72    4.41
  -4   3  21   16.28    5.07
  -4   4 -17   56.73    7.30
  -4   4 -16   74.78    8.50
  -4   4 -15   36.95    6.71
  -4   4 -11   43.51    6.74
  -4   4 -10   35.62    7.04
  -4   4  -6   -0.70    4.40
  -4   4  -5  595.78   27.26
  -4   4  -5  538.22   27.01
  -4   4  -4   27.05    5.45
  -4   4  -4   34.78    6.05
  -4   4  -3  522.62   24.61
  -4   4  -3  471.18   23.33
  -4   4  -3  494.81   24.63
  -4   4  -3  501.46   23.55
  -4   4  -2    2.38    2.98
  -4   4  -2    1.50    3.91
  -4   4  -2    1.18    3.39
  -4   4  -1   91.42    7.81
  -4   4  -1   69.21    7.72
  -4   4  -1   85.58    7.80
  -4   4   0  415.92   21.36
  -4   4   0  398.92   21.52
  -4   4   0  448.19   21.68
  -4   4   1  544.85   26.89
  -4   4   1  576.17   27.34
  -4   4   1  597.73   27.43
  -4   4   2   52.35    6.93
  -4   4   2   64.92    7.08
  -4   4   2   66.46    7.33
  -4   4   3  202.29   13.91
  -4   4   3  205.55   13.13
  -4   4   3  202.26   13.39
  -4   4   4   58.08    7.70
  -4   4   4   59.02    6.99
  -4   4   4   54.99    7.11
  -4   4   5   29.19    6.08
  -4   4   5   33.19    5.52
  -4   4   5   27.88    5.81
  -4   4   6   -1.70    5.20
  -4   4   6    0.69    4.01
  -4   4   6   -0.77    4.08
  -4   4   7    5.35    5.34
  -4   4   7    2.86    3.82
  -4   4   7    0.79    4.01
  -4   4   8    3.74    4.82
  -4   4   8    7.47    4.61
  -4   4   8    7.29    4.39
  -4   4   9    6.90    5.67
  -4   4   9    1.58    4.28
  -4   4   9    3.31    3.90
  -4   4  10  203.45   15.27
  -4   4  10  205.67   14.07
  -4   4  10  166.60   13.20
  -4   4  11   72.91    9.59
  -4   4  11   71.96    8.73
  -4   4  11   52.91    7.80
  -4   4  12  536.80   28.37
  -4   4  12  516.64   26.39
  -4   4  13    1.21    6.33
  -4   4  13    7.04    5.18
  -4   4  14  749.06   38.59
  -4   4  14  743.59   37.30
  -4   4  15    1.24    6.22
  -4   4  17   39.32    8.20
  -4   4  18    6.11    5.97
  -4   4  19   -0.90    5.47
  -4   4  20   44.16    7.07
  -4   4  21   51.21    6.89
  -4   4  21   79.68    7.38
  -4   5 -16    5.25    3.99
  -4   5 -15   73.32    8.12
  -4   5 -14   11.42    5.28
  -4   5 -11   56.32    8.09
  -4   5 -10   19.61    5.85
  -4   5  -4    1.53    4.21
  -4   5  -4    6.81    4.44
  -4   5  -4    5.35    4.01
  -4   5  -3  640.89   29.82
  -4   5  -3  596.52   29.37
  -4   5  -3  606.55   31.06
  -4   5  -3  596.20   28.44
  -4   5  -2   -1.87    5.20
  -4   5  -2    2.76    3.70
  -4   5  -1   -1.81    4.79
  -4   5  -1    2.87    3.93
  -4   5   0   38.76    6.67
  -4   5   0   42.33    6.37
  -4   5   1   88.13    9.18
  -4   5   1  101.11    9.26
  -4   5   2   40.89    6.42
  -4   5   2   35.33    6.03
  -4   5   2   34.10    6.47
  -4   5   3   51.11    7.28
  -4   5   3   49.95    6.90
  -4   5   3   49.15    7.37
  -4   5   4   40.07    6.74
  -4   5   4   33.01    6.23
  -4   5   4   38.75    6.46
  -4   5   5   47.60    7.62
  -4   5   5   42.43    6.56
  -4   5   6   36.29    6.98
  -4   5   6   32.74    6.22
  -4   5   6   23.95    5.92
  -4   5   7   57.23    7.67
  -4   5   7   55.06    7.96
  -4   5   8   68.03    9.14
  -4   5   8   55.25    7.86
  -4   5   8   81.62    9.15
  -4   5   9   -1.09    6.62
  -4   5   9    1.76    4.46
  -4   5   9   10.23    5.51
  -4   5  10 1282.09   52.09
  -4   5  10 1122.30   48.81
  -4   5  11   57.20    8.85
  -4   5  11   59.12    8.53
  -4   5  11   36.51    6.86
  -4   5  12  369.37   22.59
  -4   5  12  407.89   24.59
  -4   5  13  280.56   20.03
  -4   5  14    2.07    5.10
  -4   5  14    3.70    6.27
  -4   5  15   17.29    6.06
  -4   5  16    3.43    5.96
  -4   5  17   14.67    5.77
  -4   5  18    8.32    5.60
  -4   5  19   23.03    6.00
  -4   5  20   22.26    5.23
  -4   6 -14    4.22    3.75
  -4   6 -11    8.69    4.43
  -4   6 -10   -0.84    4.31
  -4   6  -5  127.36   10.53
  -4   6  -5  126.36   12.39
  -4   6  -4    9.89    4.09
  -4   6  -4   11.14    5.18
  -4   6  -3   15.35    6.32
  -4   6  -3   15.83    4.86
  -4   6  -3   13.80    4.53
  -4   6  -2   17.45    5.54
  -4   6  -2   23.70    6.80
  -4   6  -2   21.00    4.76
  -4   6  -2   20.84    5.74
  -4   6  -1    5.28    5.66
  -4   6   0  229.84   16.18
  -4   6   0  193.64   14.35
  -4   6   1   60.64    8.71
  -4   6   1   68.06    8.26
  -4   6   2   15.92    5.85
  -4   6   2    4.52    4.60
  -4   6   3   12.70    5.38
  -4   6   3   12.12    4.76
  -4   6   4  216.45   15.19
  -4   6   4  181.55   14.57
  -4   6   5   53.24    7.53
  -4   6   5   31.54    7.14
  -4   6   6  121.33   10.88
  -4   6   6   97.24   10.49
  -4   6   7  341.89   20.19
  -4   6   7  305.38   20.42
  -4   6   8  155.20   12.79
  -4   6   8  170.53   14.15
  -4   6   9    1.14    5.63
  -4   6   9    7.61    4.96
  -4   6  10   60.27    9.74
  -4   6  10   34.72    7.15
  -4   6  11   85.89   10.67
  -4   6  12   47.53    8.61
  -4   6  12   53.42    8.24
  -4   6  13  149.24   13.01
  -4   6  14    6.91    6.70
  -4   6  14   17.69    6.19
  -4   6  15   -1.10    5.72
  -4   6  15   -3.79    5.26
  -4   6  16   17.21    6.09
  -4   6  17   -4.51    5.67
  -4   6  18    3.86    4.14
  -4   6  19   96.33    8.73
  -4   7 -10  109.68    9.07
  -4   7 -10   92.94    9.41
  -4   7  -9   41.36    6.41
  -4   7  -9   43.07    7.12
  -4   7  -8   63.40    8.75
  -4   7  -7   68.57    9.01
  -4   7  -6   93.37   10.93
  -4   7  -5   -1.07    5.22
  -4   7  -4    1.08    4.94
  -4   7  -4    4.58    3.99
  -4   7  -3   87.14   10.30
  -4   7  -3   86.79    8.55
  -4   7  -2  138.28   12.88
  -4   7  -2  147.90   11.43
  -4   7  -1   75.86    8.94
  -4   7  -1   73.97    8.20
  -4   7   8   13.67    5.69
  -4   7   9  157.65   13.35
  -4   7  10   17.24    6.46
  -4   7  11    5.69    4.82
  -4   7  12    3.74    4.88
  -4   7  13   31.97    6.66
  -4   7  14   12.81    6.03
  -4   7  14   11.40    5.21
  -4   7  15   14.54    5.79
  -4   7  15   15.59    5.59
  -4   7  15   18.07    5.13
  -4   8  -9   15.71    4.20
  -4   8  -8    4.35    3.90
  -4   8  -8    0.56    3.87
  -4   8  -7    0.71    3.52
  -4   8  -7    3.34    4.27
  -4   8  -6   97.11    9.43
  -4   8  -5   23.79    5.86
  -4   8  -4   27.45    5.82
  -4   8  -4   21.26    4.96
  -4   8  -3  363.71   20.87
  -4   8  -3  342.81   18.89
  -4   8  -2   -3.74    5.38
  -4   8  -2   -4.87    4.13
  -4   8  -1   -1.90    4.83
  -4   8  -1   -2.18    3.43
  -4   8   0  177.09   13.63
  -4   8   0  209.35   13.93
  -4   8   1   61.42    8.16
  -4   8   1   52.33    8.18
  -4   8   1   57.11    7.25
  -4   8   2   11.65    5.22
  -4   8   3    5.82    4.65
  -4   8   4    9.61    5.41
  -4   8   5   13.30    5.93
  -4   8   6  140.89   12.46
  -4   8   7   24.75    6.55
  -4   8   8    4.50    4.51
  -4   8   9   53.61    7.90
  -4   8  10   11.14    5.30
  -4   8  11    1.67    4.57
  -4   8  12   16.83    5.59
  -4   8  13   24.41    5.51
  -4   8  14    3.53    3.93
  -4   8  14    4.42    4.14
  -4   8  15   12.22    4.07
  -4   9  -4   75.60    6.90
  -4   9  -4   47.78    6.61
  -4   9  -3  106.36    8.90
  -4   9  -2   27.09    5.25
  -4   9  -1  109.75    9.09
  -4   9  -1   82.27    7.21
  -4   9   0   52.14    6.51
  -4   9   0   48.30    5.76
  -4   9   1   12.91    4.63
  -4   9   1    4.97    3.51
  -4   9   2   74.79    7.89
  -4   9   2   97.07    8.89
  -4   9   2   76.19    7.48
  -4   9   3   -0.69    4.31
  -4   9   3   -0.73    4.65
  -4   9   3    5.39    3.48
  -4   9   4    0.73    4.26
  -4   9   4    2.91    3.99
  -4   9   4    2.47    3.34
  -4   9   5    0.72    3.82
  -4   9   6   32.91    5.96
  -4   9   7  142.37   11.00
  -4   9   8    0.69    3.82
  -4   9   9   33.51    5.72
  -4   9  10   58.69    7.08
  -4   9  11   -1.84    4.15
  -4   9  12   64.03    6.82
  -4   9  12   74.27    7.36
  -3 -10  -9    5.21    3.28
  -3 -10  -8    9.11    3.67
  -3 -10  -7  110.95    8.63
  -3 -10  -6    9.41    3.52
  -3 -10  -6    0.53    3.28
  -3 -10  -5   37.85    5.54
  -3 -10  -5   52.75    5.67
  -3 -10  -4   62.41    6.70
  -3 -10  -3   44.08    5.63
  -3 -10  -2   32.32    5.17
  -3 -10  -1    8.47    3.60
  -3  -9 -15    0.51    3.30
  -3  -9 -14    3.43    3.97
  -3  -9 -14   11.34    3.78
  -3  -9 -13   19.91    5.30
  -3  -9 -13   13.12    4.30
  -3  -9 -12  102.13    9.08
  -3  -9 -12   92.07    8.87
  -3  -9 -11   31.06    6.29
  -3  -9 -10   26.46    6.15
  -3  -9  -9    8.31    4.88
  -3  -9  -8   12.25    4.75
  -3  -9  -8   12.68    4.98
  -3  -9  -7   15.79    4.78
  -3  -9  -7    4.23    4.76
  -3  -9  -6   13.51    5.12
  -3  -9  -6    6.69    4.60
  -3  -9  -5   72.58    8.57
  -3  -9  -5   58.88    7.73
  -3  -9  -4   10.86    5.22
  -3  -9  -4   15.85    4.91
  -3  -9  -3    9.98    5.55
  -3  -9  -3    8.38    4.34
  -3  -9  -2    8.93    5.19
  -3  -9  -2    7.97    4.21
  -3  -9  -1   -3.46    5.08
  -3  -9  -1   -6.03    4.43
  -3  -9   0  132.86   11.52
  -3  -9   1    0.61    3.93
  -3  -9   1   -1.55    4.04
  -3  -9   2   51.39    6.58
  -3  -9   2   54.48    7.05
  -3  -9   3    3.66    3.79
  -3  -9   3    1.95    3.82
  -3  -9   4   19.26    4.71
  -3  -9   4   17.81    4.12
  -3  -9   5   47.86    5.25
  -3  -9   5   37.01    5.46
  -3  -9   6   -0.98    3.20
  -3  -8 -17   24.31    5.17
  -3  -8 -16   15.15    4.97
  -3  -8 -16   13.23    3.94
  -3  -8 -15  185.17   12.93
  -3  -8 -15  164.65   11.92
  -3  -8 -14   10.76    5.35
  -3  -8 -14   10.66    4.58
  -3  -8 -13   64.51    8.94
  -3  -8 -13   71.20    8.52
  -3  -8 -12  177.37   13.79
  -3  -8 -12  175.13   13.79
  -3  -8 -11   -0.95    5.83
  -3  -8 -11    2.94    4.77
  -3  -8 -10  217.62   15.77
  -3  -8 -10  221.32   16.32
  -3  -8  -9    0.83    4.05
  -3  -8  -9   -0.94    5.20
  -3  -8  -9   -2.08    5.65
  -3  -8  -8   14.54    4.95
  -3  -8  -8    9.97    5.11
  -3  -8  -8   14.65    6.03
  -3  -8  -7    4.87    4.20
  -3  -8  -7   -0.87    4.70
  -3  -8  -7   -2.08    5.28
  -3  -8  -6   -2.06    5.37
  -3  -8  -6    6.14    5.05
  -3  -8  -5  144.33   12.91
  -3  -8  -5  163.43   13.37
  -3  -8  -4  112.43   12.00
  -3  -8  -4  154.80   12.78
  -3  -8  -3   -1.11    5.40
  -3  -8  -3    0.96    4.85
  -3  -8  -2   18.76    6.70
  -3  -8  -2   15.79    5.81
  -3  -8  -1   47.23    6.98
  -3  -8  -1   68.43    9.54
  -3  -8  -1   54.74    7.85
  -3  -8   0  155.96   12.40
  -3  -8   0  148.20   13.40
  -3  -8   0  160.82   12.55
  -3  -8   1   25.58    6.28
  -3  -8   1   13.70    4.96
  -3  -8   2   80.19    9.56
  -3  -8   3   55.55    7.86
  -3  -8   4   31.86    6.33
  -3  -8   4   43.53    7.16
  -3  -8   5   70.98    8.16
  -3  -8   5   68.71    8.49
  -3  -8   6   21.69    4.86
  -3  -8   6   15.00    5.41
  -3  -8   7   48.98    6.04
  -3  -8   7   63.10    7.93
  -3  -8   8   25.58    5.57
  -3  -8   9   10.83    4.52
  -3  -8  10    4.04    3.65
  -3  -7 -19    9.63    4.24
  -3  -7 -19    2.31    3.09
  -3  -7 -18   22.48    5.32
  -3  -7 -18   14.34    4.44
  -3  -7 -17  143.97   11.19
  -3  -7 -17  146.26   11.82
  -3  -7 -16    0.87    5.10
  -3  -7 -15  129.03   12.12
  -3  -7 -15  130.25   11.15
  -3  -7 -14   90.71    9.79
  -3  -7 -13  193.75   14.79
  -3  -7 -12    1.03    4.51
  -3  -7  -9   -6.64    6.70
  -3  -7  -8    0.93    4.32
  -3  -7  -8    2.20    5.01
  -3  -7  -7   50.04    7.91
  -3  -7  -7   59.37    8.89
  -3  -7  -6   88.07   10.08
  -3  -7  -6   84.16    9.63
  -3  -7  -6  100.10   10.98
  -3  -7  -5   -1.06    5.76
  -3  -7  -5    3.46    4.63
  -3  -7  -5    4.12    5.58
  -3  -7  -4   86.09   10.76
  -3  -7  -4  119.46   11.21
  -3  -7  -3   17.57    5.50
  -3  -7  -3   27.58    6.85
  -3  -7  -3   23.60    6.28
  -3  -7  -2  980.36   44.26
  -3  -7  -2 1053.34   46.96
  -3  -7  -2  941.98   44.71
  -3  -7  -1   34.68    6.85
  -3  -7  -1   30.97    7.48
  -3  -7  -1   35.98    6.91
  -3  -7   0   81.69    9.73
  -3  -7   0   94.52   10.80
  -3  -7   0  111.27   10.74
  -3  -7   1    7.60    5.38
  -3  -7   1   20.66    6.52
  -3  -7   1   11.73    5.37
  -3  -7   2    7.46    5.51
  -3  -7   2   18.32    6.35
  -3  -7   2   19.19    5.60
  -3  -7   3   -1.05    5.18
  -3  -7   4   -1.07    5.38
  -3  -7   5  205.66   15.17
  -3  -7   5  206.19   16.14
  -3  -7   6    1.80    4.52
  -3  -7   6    2.13    6.11
  -3  -7   7   42.82    6.43
  -3  -7   8   10.13    4.60
  -3  -7   9   -0.89    4.88
  -3  -7  10   59.87    8.03
  -3  -7  11    0.70    4.17
  -3  -7  12   39.71    5.71
  -3  -6 -21   34.68    5.19
  -3  -6 -20   93.04    9.10
  -3  -6 -20  125.72    9.51
  -3  -6 -19   -1.45    3.93
  -3  -6 -19   -3.02    4.57
  -3  -6 -18  109.75   10.74
  -3  -6 -18  133.72   11.07
  -3  -6 -17   22.66    6.42
  -3  -6 -17   11.77    5.67
  -3  -6 -15  197.94   15.84
  -3  -6 -14  212.34   16.15
  -3  -6 -13  174.66   14.67
  -3  -6 -12   31.34    7.29
  -3  -6 -12   28.01    6.65
  -3  -6 -11   54.49    8.73
  -3  -6 -11   89.08   10.08
  -3  -6 -10   60.48    8.30
  -3  -6 -10   63.10    9.04
  -3  -6  -9  152.58   12.43
  -3  -6  -9  132.38   12.85
  -3  -6  -8    0.82    4.46
  -3  -6  -8    5.06    4.95
  -3  -6  -8    4.03    5.12
  -3  -6  -7  187.03   13.30
  -3  -6  -7  163.06   12.54
  -3  -6  -7  171.03   13.98
  -3  -6  -6   -0.88    4.54
  -3  -6  -6    0.95    4.85
  -3  -6  -5  737.61   34.35
  -3  -6  -5  819.50   37.13
  -3  -6  -4    3.70    4.52
  -3  -6  -4   -0.78    4.87
  -3  -6  -4    6.31    4.95
  -3  -6  -3 1193.48   52.60
  -3  -6  -3 1331.20   53.56
  -3  -6  -3 1256.54   54.25
  -3  -6  -2   37.31    6.65
  -3  -6  -2   37.20    6.57
  -3  -6  -1  179.13   13.20
  -3  -6  -1  174.27   13.17
  -3  -6   0  292.69   18.43
  -3  -6   0  324.51   19.50
  -3  -6   0  289.49   17.94
  -3  -6   1   55.48    8.22
  -3  -6   1   45.92    7.50
  -3  -6   1   44.25    6.96
  -3  -6   2  162.63   13.81
  -3  -6   2  203.24   14.74
  -3  -6   2  181.79   13.50
  -3  -6   3   77.10    9.22
  -3  -6   3   91.78   10.20
  -3  -6   3   75.98    8.53
  -3  -6   4   -1.95    5.34
  -3  -6   4   10.55    6.13
  -3  -6   4   10.17    4.54
  -3  -6   5    9.62    4.89
  -3  -6   5    3.29    5.57
  -3  -6   6    4.69    4.84
  -3  -6   6   14.49    6.55
  -3  -6   7  148.57   13.95
  -3  -6   8  125.36   12.65
  -3  -6   8  119.72   10.87
  -3  -6   9   75.42    9.90
  -3  -6  11   -0.92    5.18
  -3  -6  12  212.19   14.84
  -3  -6  13   10.71    4.58
  -3  -6  14  234.59   13.99
  -3  -6  15   21.06    4.02
  -3  -5 -22   59.06    6.61
  -3  -5 -21   19.04    5.28
  -3  -5 -20  219.71   15.71
  -3  -5 -20  232.59   14.24
  -3  -5 -19    1.56    3.96
  -3  -5 -19   -4.66    4.87
  -3  -5 -18  171.21   13.44
  -3  -5 -17  244.48   18.63
  -3  -5 -17  300.41   18.49
  -3  -5 -16   70.78   10.30
  -3  -5 -15   -1.13    6.57
  -3  -5 -14   11.15    6.48
  -3  -5 -13  224.16   15.43
  -3  -5 -13  213.39   16.68
  -3  -5 -12   55.20    7.72
  -3  -5 -12   36.95    8.19
  -3  -5 -11    7.77    5.71
  -3  -5 -11    8.87    4.70
  -3  -5 -10   67.68    8.66
  -3  -5  -9  118.12   10.87
  -3  -5  -8  273.78   16.73
  -3  -5  -8  254.84   15.32
  -3  -5  -7    0.70    3.63
  -3  -5  -7    4.67    4.38
  -3  -5  -7    4.96    4.37
  -3  -5  -6    2.23    4.50
  -3  -5  -6    1.43    3.68
  -3  -5  -6    3.54    3.35
  -3  -5  -6    0.80    4.65
  -3  -5  -5  994.81   42.80
  -3  -5  -5  977.93   43.68
  -3  -5  -5 1099.52   45.05
  -3  -5  -4   83.10    7.87
  -3  -5  -4   90.34    8.64
  -3  -5  -4   86.38    8.75
  -3  -5  -3 1046.89   45.55
  -3  -5  -3 1087.36   45.62
  -3  -5  -3 1103.35   46.49
  -3  -5  -2  557.13   26.24
  -3  -5  -2  548.36   27.00
  -3  -5  -2  569.71   27.02
  -3  -5  -1   73.97    7.76
  -3  -5  -1   76.76    7.37
  -3  -5  -1   85.57    8.45
  -3  -5   0    2.83    4.15
  -3  -5   0    8.23    4.44
  -3  -5   1   71.09    7.78
  -3  -5   1   83.15    8.97
  -3  -5   1  100.16    9.41
  -3  -5   2    7.73    4.53
  -3  -5   2   -0.82    4.05
  -3  -5   2    0.82    4.62
  -3  -5   3  162.90   11.81
  -3  -5   3  159.97   12.48
  -3  -5   4   85.34    8.45
  -3  -5   4   85.16    9.08
  -3  -5   5   13.19    4.55
  -3  -5   5   17.00    5.12
  -3  -5   6   29.66    5.44
  -3  -5   6   14.47    5.00
  -3  -5   7  431.28   23.34
  -3  -5   8   16.38    5.40
  -3  -5  10  262.50   18.68
  -3  -5  11   12.24    5.75
  -3  -5  11   13.71    5.22
  -3  -5  12   11.58    5.79
  -3  -5  12   12.77    4.70
  -3  -5  13    5.40    4.24
  -3  -5  14    7.74    4.60
  -3  -5  14    8.00    4.32
  -3  -5  15   -4.61    4.17
  -3  -5  15   -1.20    3.87
  -3  -5  15   -1.28    3.88
  -3  -5  16    0.48    2.97
  -3  -4 -22   31.61    5.93
  -3  -4 -21    4.92    5.01
  -3  -4 -20   93.13   10.32
  -3  -4 -18   55.96    9.05
  -3  -4 -18   67.31    8.38
  -3  -4 -17   11.38    6.26
  -3  -4 -16   50.94    9.28
  -3  -4 -15   16.10    7.24
  -3  -4 -14    5.57    6.04
  -3  -4 -13  194.28   15.89
  -3  -4 -12   25.41    5.41
  -3  -4 -12   27.90    7.07
  -3  -4 -11   45.88    6.54
  -3  -4 -11   46.30    7.78
  -3  -4 -10  224.34   15.56
  -3  -4  -9  151.12   12.12
  -3  -4  -8  316.37   18.66
  -3  -4  -8  339.82   17.05
  -3  -4  -7   68.98    6.37
  -3  -4  -7   52.50    7.16
  -3  -4  -7   67.90    6.51
  -3  -4  -6  261.88   14.49
  -3  -4  -6  288.97   15.38
  -3  -4  -6  268.06   15.82
  -3  -4  -5   50.42    5.98
  -3  -4  -5   36.06    5.39
  -3  -4  -5   38.87    5.89
  -3  -4  -4  382.77   19.22
  -3  -4  -4  407.98   19.94
  -3  -4  -4  382.45   19.83
  -3  -4  -3  175.67   11.47
  -3  -4  -3  159.95   11.03
  -3  -4  -2    5.26    3.87
  -3  -4  -2    3.86    3.59
  -3  -4  -2    8.03    4.45
  -3  -4  -2    5.29    3.59
  -3  -4  -1   49.22    6.30
  -3  -4  -1   58.55    6.67
  -3  -4  -1   56.50    6.21
  -3  -4   0  164.23    9.88
  -3  -4   0  156.33   10.01
  -3  -4   0  130.23    9.99
  -3  -4   0  176.09   11.63
  -3  -4   0  145.25   10.36
  -3  -4   1   87.20    7.95
  -3  -4   1   95.59    8.08
  -3  -4   1   99.91    8.78
  -3  -4   1   92.72    8.48
  -3  -4   1   93.66    7.18
  -3  -4   2   27.94    4.99
  -3  -4   2   27.06    5.51
  -3  -4   2   21.51    5.33
  -3  -4   3    6.48    3.77
  -3  -4   3    5.51    4.21
  -3  -4   4  344.87   17.47
  -3  -4   4  346.19   18.36
  -3  -4   4  372.33   19.50
  -3  -4   5  295.87   15.54
  -3  -4   5  262.78   15.61
  -3  -4   5  288.83   16.63
  -3  -4   6  245.05   14.69
  -3  -4   6  257.69   15.05
  -3  -4   6  282.40   16.11
  -3  -4   7  150.27   11.26
  -3  -4   7  138.79   10.42
  -3  -4   8    8.80    4.53
  -3  -4   8    6.19    4.05
  -3  -4   9  345.73   19.15
  -3  -4   9  346.79   19.45
  -3  -4  10  220.58   14.87
  -3  -4  11   51.43    7.40
  -3  -4  12   -0.97    5.62
  -3  -4  13    0.93    4.66
  -3  -4  13    2.62    4.49
  -3  -4  14   35.44    6.79
  -3  -4  15   37.67    6.24
  -3  -4  15   29.33    6.46
  -3  -4  16    4.66    4.21
  -3  -4  16    2.85    4.39
  -3  -4  17  101.80    8.82
  -3  -4  18    9.05    3.85
  -3  -3 -23    5.27    4.30
  -3  -3 -22    0.74    4.32
  -3  -3 -21   36.43    7.01
  -3  -3 -20   12.71    6.21
  -3  -3 -20   13.25    5.26
  -3  -3 -20   15.65    5.70
  -3  -3 -19    1.06    5.48
  -3  -3 -19    1.94    4.93
  -3  -3 -19    3.03    4.75
  -3  -3 -18   28.82    6.79
  -3  -3 -18    5.60    6.17
  -3  -3 -17   21.77    7.17
  -3  -3 -16  171.07   13.27
  -3  -3 -16  187.42   14.98
  -3  -3 -16  165.36   15.39
  -3  -3 -15  280.76   17.84
  -3  -3 -15  286.05   18.08
  -3  -3 -15  295.47   20.56
  -3  -3 -15  286.86   19.44
  -3  -3 -14   -2.18    6.25
  -3  -3 -14    0.87    3.92
  -3  -3 -13  477.50   25.33
  -3  -3 -13  486.49   27.15
  -3  -3 -12  476.29   24.72
  -3  -3 -12  457.83   25.77
  -3  -3 -12  465.67   24.82
  -3  -3 -11   61.83    8.05
  -3  -3 -11   48.83    5.73
  -3  -3 -11   33.46    5.54
  -3  -3 -11   51.08    7.25
  -3  -3 -11   46.43    7.07
  -3  -3 -10 1006.49   41.21
  -3  -3 -10  940.13   42.41
  -3  -3 -10  987.80   43.67
  -3  -3 -10  980.93   42.28
  -3  -3 -10  941.62   42.15
  -3  -3  -9  294.58   15.74
  -3  -3  -9  262.74   16.17
  -3  -3  -9  312.75   17.58
  -3  -3  -9  258.61   14.29
  -3  -3  -9  291.92   16.08
  -3  -3  -9  306.12   16.24
  -3  -3  -8 2267.24   88.20
  -3  -3  -8 2506.00   89.57
  -3  -3  -8 2209.74   86.94
  -3  -3  -8 2207.90   88.11
  -3  -3  -8 2225.01   88.18
  -3  -3  -7  157.11    9.93
  -3  -3  -7  164.41   10.94
  -3  -3  -7  176.27   11.00
  -3  -3  -7  155.01   10.85
  -3  -3  -7  161.42   10.46
  -3  -3  -6   94.67    8.45
  -3  -3  -6  101.30    8.50
  -3  -3  -6  112.69    8.83
  -3  -3  -6  116.02    8.47
  -3  -3  -6  102.60    8.92
  -3  -3  -6   96.93    7.63
  -3  -3  -6   99.91    7.51
  -3  -3  -6  113.44    8.22
  -3  -3  -5 1894.98   74.47
  -3  -3  -5 1956.53   74.77
  -3  -3  -5 2075.02   75.12
  -3  -3  -5 1800.67   73.64
  -3  -3  -5 1932.15   74.05
  -3  -3  -5 1891.24   75.10
  -3  -3  -5 1857.71   73.84
  -3  -3  -4  276.82   14.42
  -3  -3  -4  273.86   14.94
  -3  -3  -4  285.36   14.01
  -3  -3  -4  268.43   13.97
  -3  -3  -4  332.45   15.83
  -3  -3  -4  311.41   15.48
  -3  -3  -4  281.88   14.76
  -3  -3  -4  286.93   15.76
  -3  -3  -4  328.11   15.52
  -3  -3  -4  290.19   14.62
  -3  -3  -3   84.50    6.59
  -3  -3  -3   85.27    6.62
  -3  -3  -3   77.41    6.97
  -3  -3  -3   83.32    6.24
  -3  -3  -3   80.11    6.17
  -3  -3  -3   88.98    7.44
  -3  -3  -3   88.47    7.41
  -3  -3  -3   84.41    6.30
  -3  -3  -3   79.46    6.89
  -3  -3  -3   82.01    7.71
  -3  -3  -3   82.79    7.24
  -3  -3  -2   -3.02    3.22
  -3  -3  -2    0.37    3.17
  -3  -3  -2    1.26    3.58
  -3  -3  -2   -2.10    3.20
  -3  -3  -2    4.25    3.09
  -3  -3  -2   -2.77    3.89
  -3  -3  -2    3.02    3.79
  -3  -3  -2   -0.51    4.09
  -3  -3  -2    3.80    3.67
  -3  -3  -2    2.85    3.10
  -3  -3  -2   -0.47    3.91
  -3  -3  -1  138.81    8.99
  -3  -3  -1  148.91    8.80
  -3  -3  -1  125.04    8.31
  -3  -3  -1  140.32    9.57
  -3  -3  -1  149.16   10.01
  -3  -3  -1  147.48   10.01
  -3  -3  -1  146.19    9.44
  -3  -3  -1  153.74   10.07
  -3  -3  -1  142.61    9.30
  -3  -3  -1  120.78    8.23
  -3  -3   0 1175.13   48.11
  -3  -3   0 1239.21   49.31
  -3  -3   0 1180.77   49.12
  -3  -3   0 1340.19   50.02
  -3  -3   0 1155.11   48.02
  -3  -3   0 1181.53   48.13
  -3  -3   0 1228.70   48.21
  -3  -3   0 1242.12   49.05
  -3  -3   0 1226.48   48.97
  -3  -3   0 1293.76   49.32
  -3  -3   0 1181.05   48.37
  -3  -3   1   24.57    4.38
  -3  -3   1   33.62    5.26
  -3  -3   1   42.38    5.95
  -3  -3   1   32.21    5.34
  -3  -3   1   29.07    4.56
  -3  -3   1   31.72    4.75
  -3  -3   1   28.59    3.34
  -3  -3   1   39.96    5.19
  -3  -3   1   38.06    5.66
  -3  -3   1   30.87    3.56
  -3  -3   2 2457.65   88.79
  -3  -3   2 2305.83   87.63
  -3  -3   2 2333.18   89.61
  -3  -3   2 2274.61   89.79
  -3  -3   2 2230.51   90.17
  -3  -3   2 2547.56   90.80
  -3  -3   2 2211.91   88.45
  -3  -3   3   44.03    6.00
  -3  -3   3   43.85    4.92
  -3  -3   3   34.29    5.01
  -3  -3   3   37.27    4.46
  -3  -3   3   28.45    3.95
  -3  -3   3   40.54    5.41
  -3  -3   4  285.41   15.34
  -3  -3   4  259.82   14.52
  -3  -3   5   59.08    6.33
  -3  -3   5   54.57    5.57
  -3  -3   5   48.83    6.17
  -3  -3   6   38.92    5.16
  -3  -3   6   45.18    5.83
  -3  -3   7   13.19    3.87
  -3  -3   7   12.93    3.93
  -3  -3   8   -0.61    3.58
  -3  -3   8    0.63    3.49
  -3  -3   9   73.99    7.59
  -3  -3   9   62.44    6.92
  -3  -3  10   41.28    6.39
  -3  -3  11  440.63   23.43
  -3  -3  12   22.38    5.79
  -3  -3  12   41.12    7.26
  -3  -3  13   77.43    8.87
  -3  -3  13   66.42    8.65
  -3  -3  14    5.09    4.71
  -3  -3  15  204.80   15.51
  -3  -3  16  242.78   17.11
  -3  -3  16  257.93   16.86
  -3  -3  17   41.37    6.87
  -3  -3  18    3.51    4.03
  -3  -3  19  130.78    9.98
  -3  -2 -23   11.42    4.22
  -3  -2 -23   -0.56    4.12
  -3  -2 -23    4.79    3.73
  -3  -2 -22   -0.77    4.45
  -3  -2 -22   -0.72    4.20
  -3  -2 -22    3.65    3.86
  -3  -2 -21   21.81    6.14
  -3  -2 -21   20.62    6.29
  -3  -2 -21   13.03    5.54
  -3  -2 -20   -1.02    5.20
  -3  -2 -20    1.96    4.98
  -3  -2 -19    3.16    5.36
  -3  -2 -19    1.11    5.24
  -3  -2 -18    5.50    5.97
  -3  -2 -17    2.23    6.05
  -3  -2 -16   37.05    6.92
  -3  -2 -16   46.50    8.36
  -3  -2 -15  427.60   23.66
  -3  -2 -15  425.69   25.30
  -3  -2 -14   99.12   11.19
  -3  -2 -14  103.74    9.62
  -3  -2 -14  101.19   10.06
  -3  -2 -13  756.66   34.41
  -3  -2 -13  700.12   35.97
  -3  -2 -13  766.98   35.05
  -3  -2 -12   38.87    7.46
  -3  -2 -12   44.41    6.80
  -3  -2 -11  323.90   20.47
  -3  -2 -11  416.85   20.61
  -3  -2 -10   24.04    4.62
  -3  -2 -10   30.29    6.16
  -3  -2 -10   25.70    5.23
  -3  -2  -9  120.60    9.73
  -3  -2  -9  141.43    9.37
  -3  -2  -8   16.50    4.80
  -3  -2  -8   10.03    4.15
  -3  -2  -8    6.23    4.47
  -3  -2  -8   13.80    3.76
  -3  -2  -7    0.57    5.03
  -3  -2  -7    2.50    4.38
  -3  -2  -7    0.53    4.03
  -3  -2  -7    6.45    3.72
  -3  -2  -7    2.10    3.84
  -3  -2  -7    3.27    2.40
  -3  -2  -7    0.40    3.11
  -3  -2  -6  296.59   16.56
  -3  -2  -6  350.54   16.79
  -3  -2  -6  343.08   17.01
  -3  -2  -6  326.37   17.35
  -3  -2  -6  327.55   16.03
  -3  -2  -6  345.77   15.41
  -3  -2  -6  339.29   16.87
  -3  -2  -5  426.46   19.17
  -3  -2  -5  381.24   18.15
  -3  -2  -5  388.90   18.21
  -3  -2  -5  417.42   19.61
  -3  -2  -5  359.97   18.06
  -3  -2  -5  409.49   17.94
  -3  -2  -5  404.77   19.18
  -3  -2  -5  401.86   18.78
  -3  -2  -5  401.14   18.95
  -3  -2  -5  406.02   19.00
  -3  -2  -4   30.04    4.49
  -3  -2  -4   40.03    5.44
  -3  -2  -4   47.15    4.91
  -3  -2  -4   37.56    5.17
  -3  -2  -4   41.89    5.39
  -3  -2  -4   44.25    5.24
  -3  -2  -4   47.92    4.81
  -3  -2  -4   42.58    4.99
  -3  -2  -4   49.11    6.06
  -3  -2  -4   43.76    5.32
  -3  -2  -3   90.24    6.80
  -3  -2  -3  110.21    7.65
  -3  -2  -3   90.12    7.25
  -3  -2  -3  105.33    7.07
  -3  -2  -3   92.79    6.85
  -3  -2  -3   88.04    7.29
  -3  -2  -3  111.56    7.86
  -3  -2  -3   96.06    7.67
  -3  -2  -3  115.92    7.71
  -3  -2  -3  105.08    7.37
  -3  -2  -3   99.76    7.83
  -3  -2  -3  109.86    7.43
  -3  -2  -2   97.91    6.87
  -3  -2  -2   95.71    6.60
  -3  -2  -2   78.72    6.38
  -3  -2  -2   91.68    6.97
  -3  -2  -2  101.54    7.34
  -3  -2  -2   87.18    6.60
  -3  -2  -2  105.77    6.95
  -3  -2  -2   94.67    7.04
  -3  -2  -2   87.60    7.11
  -3  -2  -2  107.82    7.65
  -3  -2  -2   95.80    7.03
  -3  -2  -2   88.86    6.95
  -3  -2  -2   86.62    7.43
  -3  -2  -1  354.22   17.03
  -3  -2  -1  404.43   17.00
  -3  -2  -1  357.53   16.59
  -3  -2  -1  372.71   17.27
  -3  -2  -1  357.13   17.15
  -3  -2  -1  368.44   17.09
  -3  -2  -1  344.18   17.00
  -3  -2  -1  372.40   17.14
  -3  -2  -1  367.98   17.35
  -3  -2  -1  380.71   17.24
  -3  -2  -1  432.87   18.03
  -3  -2  -1  364.20   17.30
  -3  -2  -1  368.45   17.72
  -3  -2   0   18.31    1.87
  -3  -2   0   26.91    4.65
  -3  -2   0   27.30    4.38
  -3  -2   0   22.57    4.42
  -3  -2   0   26.42    4.52
  -3  -2   0   28.26    4.44
  -3  -2   0   26.99    4.04
  -3  -2   0   25.75    3.80
  -3  -2   0   22.29    4.19
  -3  -2   0   27.72    1.84
  -3  -2   0   30.46    4.27
  -3  -2   0   28.25    4.44
  -3  -2   0   29.37    4.94
  -3  -2   0   29.11    4.85
  -3  -2   1   38.62    5.08
  -3  -2   1   34.21    5.04
  -3  -2   1   34.72    4.82
  -3  -2   1   27.59    4.69
  -3  -2   1   34.36    4.79
  -3  -2   1   36.24    2.81
  -3  -2   1   41.03    4.82
  -3  -2   1   41.61    4.98
  -3  -2   1   40.36    4.42
  -3  -2   1   32.19    3.77
  -3  -2   1   34.44    4.66
  -3  -2   2  599.94   24.87
  -3  -2   2  628.18   25.81
  -3  -2   2  605.97   27.02
  -3  -2   2  611.93   26.88
  -3  -2   2  659.32   27.12
  -3  -2   2  632.22   26.30
  -3  -2   2  591.68   24.41
  -3  -2   2  610.15   26.12
  -3  -2   2  621.90   26.29
  -3  -2   2  673.70   26.52
  -3  -2   3  418.53   18.68
  -3  -2   3  401.42   17.39
  -3  -2   3  419.52   20.08
  -3  -2   3  429.99   20.17
  -3  -2   3  419.88   19.71
  -3  -2   3  438.79   19.26
  -3  -2   3  406.00   17.87
  -3  -2   3  452.51   19.75
  -3  -2   3  453.65   19.20
  -3  -2   3  448.46   19.33
  -3  -2   3  410.06   18.91
  -3  -2   4  976.87   40.76
  -3  -2   4 1014.11   40.05
  -3  -2   4 1031.78   42.07
  -3  -2   4 1044.29   41.68
  -3  -2   4 1015.03   40.33
  -3  -2   4 1020.11   41.44
  -3  -2   5  631.78   27.44
  -3  -2   5  666.23   28.96
  -3  -2   5  724.22   28.69
  -3  -2   6   18.01    3.63
  -3  -2   6   16.61    4.05
  -3  -2   6   20.66    3.89
  -3  -2   7   97.50    7.62
  -3  -2   7  112.94    8.22
  -3  -2   8    2.71    3.01
  -3  -2   8    3.70    3.35
  -3  -2   9  466.74   22.89
  -3  -2   9  471.03   22.37
  -3  -2  10   34.84    5.69
  -3  -2  11  235.63   15.06
  -3  -2  12    1.68    4.32
  -3  -2  12    0.79    4.69
  -3  -2  13   50.18    7.82
  -3  -2  14   68.79    8.92
  -3  -2  15   15.43    5.38
  -3  -2  16   74.25    9.78
  -3  -2  17  136.66   12.36
  -3  -2  18  119.15   10.92
  -3  -2  19   38.34    6.58
  -3  -2  20   -5.62    4.10
  -3  -2  21    0.47    3.54
  -3  -1 -23    0.59    3.76
  -3  -1 -23    2.32    3.21
  -3  -1 -23    2.49    3.94
  -3  -1 -22   25.37    5.67
  -3  -1 -22   17.42    5.07
  -3  -1 -22   24.89    5.77
  -3  -1 -21    7.50    4.83
  -3  -1 -21    2.38    4.71
  -3  -1 -21    3.58    5.15
  -3  -1 -20   80.66    9.99
  -3  -1 -20   65.69    8.89
  -3  -1 -19   62.20    8.91
  -3  -1 -18    3.15    6.10
  -3  -1 -17   32.00    7.91
  -3  -1 -16    3.68    4.87
  -3  -1 -16    2.11    5.28
  -3  -1 -15  397.72   23.81
  -3  -1 -15  396.75   22.45
  -3  -1 -14    7.50    4.85
  -3  -1 -13   94.22    9.37
  -3  -1 -12   49.92    6.74
  -3  -1 -12   36.85    5.88
  -3  -1 -11   12.49    4.66
  -3  -1 -11   18.30    4.56
  -3  -1 -10   58.52    6.77
  -3  -1 -10   59.85    6.56
  -3  -1 -10   52.98    5.72
  -3  -1  -9  102.32    8.35
  -3  -1  -9  101.88    8.32
  -3  -1  -9   80.83    7.09
  -3  -1  -8  396.20   18.77
  -3  -1  -8  374.69   18.61
  -3  -1  -8  398.17   18.29
  -3  -1  -8  371.00   16.65
  -3  -1  -8  378.81   19.52
  -3  -1  -8  374.84   18.83
  -3  -1  -7  276.66   14.25
  -3  -1  -7  282.50   14.28
  -3  -1  -7  269.81   13.79
  -3  -1  -7  249.46   12.43
  -3  -1  -7  253.24   14.60
  -3  -1  -7  258.24   13.49
  -3  -1  -7  291.44   14.68
  -3  -1  -6 1327.23   53.47
  -3  -1  -6 1313.81   52.37
  -3  -1  -6 1340.46   52.87
  -3  -1  -6 1324.64   53.14
  -3  -1  -6 1255.55   51.46
  -3  -1  -6 1345.95   53.10
  -3  -1  -6 1345.39   51.22
  -3  -1  -6 1359.41   53.19
  -3  -1  -6 1358.56   52.90
  -3  -1  -6 1418.58   52.79
  -3  -1  -5    0.46    3.96
  -3  -1  -5    3.42    3.45
  -3  -1  -5   -1.18    3.82
  -3  -1  -5    5.31    3.53
  -3  -1  -5    5.31    4.12
  -3  -1  -5    4.06    3.35
  -3  -1  -5   -1.16    3.70
  -3  -1  -5    6.63    2.84
  -3  -1  -5    3.90    3.26
  -3  -1  -5    2.91    2.37
  -3  -1  -5    1.67    3.99
  -3  -1  -4 1458.44   57.90
  -3  -1  -4 1484.76   58.01
  -3  -1  -4 1503.86   57.43
  -3  -1  -4 1460.59   57.20
  -3  -1  -4 1415.15   57.09
  -3  -1  -4 1472.40   57.57
  -3  -1  -4 1480.71   56.62
  -3  -1  -4 1533.50   57.39
  -3  -1  -4 1450.29   57.12
  -3  -1  -4 1465.87   57.10
  -3  -1  -4 1458.78   56.40
  -3  -1  -4 1503.61   57.90
  -3  -1  -3    2.59    3.58
  -3  -1  -3    3.26    3.58
  -3  -1  -3    6.90    3.98
  -3  -1  -3    3.51    3.30
  -3  -1  -3    1.81    3.57
  -3  -1  -3   -1.06    3.21
  -3  -1  -3    0.33    3.13
  -3  -1  -3    0.69    3.17
  -3  -1  -3   -0.90    2.88
  -3  -1  -3    2.74    3.22
  -3  -1  -3   -1.40    3.48
  -3  -1  -3   -0.65    3.02
  -3  -1  -3   -0.36    3.10
  -3  -1  -3    2.63    2.73
  -3  -1  -3    4.34    3.90
  -3  -1  -3    1.37    3.21
  -3  -1  -2   19.23    4.07
  -3  -1  -2   18.46    4.29
  -3  -1  -2   21.46    4.44
  -3  -1  -2   24.30    4.09
  -3  -1  -2   18.44    3.91
  -3  -1  -2   24.04    4.34
  -3  -1  -2   24.19    4.04
  -3  -1  -2   19.41    3.82
  -3  -1  -2   17.11    3.41
  -3  -1  -2   22.21    3.65
  -3  -1  -2   17.92    4.62
  -3  -1  -2   20.02    3.91
  -3  -1  -2   22.25    4.05
  -3  -1  -2   15.96    3.82
  -3  -1  -2   18.14    3.57
  -3  -1  -2   17.87    3.90
  -3  -1  -1  880.44   36.49
  -3  -1  -1  908.61   35.88
  -3  -1  -1  950.18   36.22
  -3  -1  -1  920.32   36.40
  -3  -1  -1  918.82   36.79
  -3  -1  -1  915.34   36.79
  -3  -1  -1  918.23   36.64
  -3  -1  -1  873.18   36.44
  -3  -1  -1  925.01   36.64
  -3  -1  -1  890.95   36.45
  -3  -1  -1  922.80   36.10
  -3  -1  -1  910.24   36.29
  -3  -1  -1  905.51   36.17
  -3  -1  -1  870.34   36.22
  -3  -1  -1  871.54   36.64
  -3  -1  -1  916.33   36.32
  -3  -1   0   15.43    3.99
  -3  -1   0   11.96    3.81
  -3  -1   0   12.67    3.90
  -3  -1   0   12.55    3.85
  -3  -1   0   11.88    3.92
  -3  -1   0   18.83    4.12
  -3  -1   0   14.75    3.28
  -3  -1   0   10.64    3.56
  -3  -1   0   12.44    3.28
  -3  -1   0   10.49    3.55
  -3  -1   0   13.19    3.24
  -3  -1   0   19.69    4.32
  -3  -1   0   14.50    3.89
  -3  -1   0   13.48    3.68
  -3  -1   0   15.27    3.21
  -3  -1   0   15.05    3.71
  -3  -1   1    0.39    3.51
  -3  -1   1    1.01    3.03
  -3  -1   1   -1.02    2.60
  -3  -1   1   -2.83    3.18
  -3  -1   1    2.48    1.40
  -3  -1   1   -1.01    3.54
  -3  -1   1    3.73    3.48
  -3  -1   1    1.05    3.45
  -3  -1   1    2.88    2.96
  -3  -1   1   -2.11    2.96
  -3  -1   1    1.73    3.49
  -3  -1   1    4.11    3.94
  -3  -1   1    0.87    2.88
  -3  -1   1   -1.23    3.07
  -3  -1   2 1101.40   42.59
  -3  -1   2 1081.85   42.15
  -3  -1   2  989.22   41.93
  -3  -1   2 1062.64   42.11
  -3  -1   2 1129.50   41.10
  -3  -1   2  994.93   39.89
  -3  -1   2 1049.92   41.57
  -3  -1   2 1135.06   41.59
  -3  -1   2 1034.44   41.85
  -3  -1   3  480.76   21.71
  -3  -1   3  513.01   20.56
  -3  -1   3  481.09   20.01
  -3  -1   3  464.29   21.99
  -3  -1   3  519.61   22.03
  -3  -1   3  488.59   21.10
  -3  -1   3  520.83   21.18
  -3  -1   4 1481.33   60.27
  -3  -1   4 1511.76   58.76
  -3  -1   4 1524.39   59.01
  -3  -1   4 1633.68   60.84
  -3  -1   4 1606.07   59.52
  -3  -1   4 1583.13   59.47
  -3  -1   5  267.31   13.55
  -3  -1   5  259.88   11.69
  -3  -1   5  264.80   12.66
  -3  -1   5  269.20   13.81
  -3  -1   5  264.52   12.38
  -3  -1   5  240.55   12.21
  -3  -1   6  119.27    7.10
  -3  -1   6  131.88    9.07
  -3  -1   6  120.59    8.18
  -3  -1   6  128.67    8.66
  -3  -1   7  661.47   28.35
  -3  -1   7  638.80   28.76
  -3  -1   7  660.36   28.15
  -3  -1   8    0.51    3.61
  -3  -1   8    2.72    3.57
  -3  -1   8   -2.72    3.00
  -3  -1   9  247.15   14.35
  -3  -1  10    0.66    3.81
  -3  -1  11   68.69    7.73
  -3  -1  12  629.12   30.74
  -3  -1  13    0.91    4.63
  -3  -1  14  705.99   34.09
  -3  -1  14  662.86   34.12
  -3  -1  15   12.97    5.88
  -3  -1  15   20.08    6.48
  -3  -1  16   46.32    8.35
  -3  -1  18    1.95    5.02
  -3  -1  19   30.26    6.49
  -3  -1  20    1.54    4.23
  -3  -1  21   -3.15    4.03
  -3   0 -22   20.98    5.37
  -3   0 -22   23.52    5.29
  -3   0 -21   34.43    5.85
  -3   0 -21   30.76    6.48
  -3   0 -21   37.09    6.69
  -3   0 -20   21.36    5.60
  -3   0 -20   34.29    7.57
  -3   0 -18  102.61   10.71
  -3   0 -17    6.98    5.41
  -3   0 -16   27.88    7.00
  -3   0 -16   17.75    5.65
  -3   0 -15   80.50    9.90
  -3   0 -15   78.80    9.58
  -3   0 -14   53.10    7.63
  -3   0 -13   67.27    7.99
  -3   0 -12   32.39    5.96
  -3   0 -11   18.49    4.86
  -3   0 -10  515.36   24.45
  -3   0 -10  506.24   23.31
  -3   0  -9 1404.84   55.58
  -3   0  -9 1429.03   55.67
  -3   0  -9 1359.15   54.63
  -3   0  -9 1434.43   56.70
  -3   0  -9 1396.75   57.20
  -3   0  -8   60.69    6.18
  -3   0  -8   68.87    7.11
  -3   0  -8   58.84    6.22
  -3   0  -8   57.72    4.85
  -3   0  -8   75.65    6.43
  -3   0  -8   70.86    6.19
  -3   0  -8   61.68    6.55
  -3   0  -7   16.17    4.21
  -3   0  -7   17.70    4.82
  -3   0  -7   10.30    4.14
  -3   0  -7   15.07    2.67
  -3   0  -7   11.37    3.75
  -3   0  -7    9.96    3.94
  -3   0  -7   14.89    3.86
  -3   0  -6  217.18   11.51
  -3   0  -6  217.67   11.43
  -3   0  -6  203.13   11.85
  -3   0  -6  206.54   11.47
  -3   0  -6  196.68    9.50
  -3   0  -6  232.74   11.92
  -3   0  -6  212.97   11.71
  -3   0  -5   89.75    7.28
  -3   0  -5   91.09    6.83
  -3   0  -5   99.14    7.06
  -3   0  -5  105.94    7.42
  -3   0  -5   89.56    4.93
  -3   0  -5  108.84    5.90
  -3   0  -5   99.45    7.36
  -3   0  -5  110.98    7.42
  -3   0  -5  109.58    7.21
  -3   0  -4  725.02   29.00
  -3   0  -4  678.82   27.75
  -3   0  -4  713.34   28.37
  -3   0  -4  727.86   28.02
  -3   0  -4  745.97   28.42
  -3   0  -4  719.80   28.31
  -3   0  -4  662.86   26.71
  -3   0  -4  751.91   28.35
  -3   0  -4  709.32   28.05
  -3   0  -4  738.93   27.99
  -3   0  -3  274.43   13.45
  -3   0  -3  294.44   13.89
  -3   0  -3  282.56   13.68
  -3   0  -3  269.35   13.36
  -3   0  -3  307.80   14.47
  -3   0  -3  286.67   14.22
  -3   0  -3  271.47   13.73
  -3   0  -3  276.20   13.51
  -3   0  -3  281.03   13.71
  -3   0  -3  270.80   13.57
  -3   0  -3  269.83   12.64
  -3   0  -3  263.78   13.38
  -3   0  -3  272.60   13.38
  -3   0  -3  291.59   13.43
  -3   0  -3  265.14   13.58
  -3   0  -2  205.54   10.85
  -3   0  -2  193.44    8.22
  -3   0  -2  209.12   11.29
  -3   0  -2  192.27   10.92
  -3   0  -2  218.37   10.97
  -3   0  -2  227.78   11.26
  -3   0  -2  199.12   11.24
  -3   0  -2  198.96   10.60
  -3   0  -2  201.67   10.98
  -3   0  -2  220.28   10.63
  -3   0  -2  201.78   10.87
  -3   0  -2  203.46   10.67
  -3   0  -2  206.13   10.59
  -3   0  -2  223.04   10.72
  -3   0  -2  206.04   10.88
  -3   0  -1   27.85    4.72
  -3   0  -1   32.56    1.94
  -3   0  -1   37.68    4.76
  -3   0  -1   40.17    4.89
  -3   0  -1   29.58    4.57
  -3   0  -1   34.05    4.83
  -3   0  -1   33.05    4.57
  -3   0  -1   38.88    3.95
  -3   0  -1   27.34    4.44
  -3   0  -1   34.42    4.71
  -3   0  -1   35.57    4.26
  -3   0  -1   35.35    4.20
  -3   0  -1   27.10    4.04
  -3   0  -1   33.15    4.76
  -3   0  -1   33.94    4.31
  -3   0   0    0.20    1.50
  -3   0   0   -0.39    1.10
  -3   0   0    0.74    3.72
  -3   0   0    0.36    3.49
  -3   0   0    1.45    3.61
  -3   0   0   -2.70    3.63
  -3   0   0    2.25    3.38
  -3   0   0    3.73    3.90
  -3   0   0   -0.48    2.53
  -3   0   0    5.59    3.65
  -3   0   0    2.66    3.07
  -3   0   0    2.19    3.74
  -3   0   0   -0.57    2.93
  -3   0   0    0.29    2.95
  -3   0   0    1.65    3.49
  -3   0   0    1.78    3.04
  -3   0   0   -0.31    3.08
  -3   0   1  241.36   10.71
  -3   0   1  267.58   10.48
  -3   0   1  261.91   13.07
  -3   0   1  235.48   12.87
  -3   0   1  241.53   12.63
  -3   0   1  241.48   12.43
  -3   0   1  245.47   12.88
  -3   0   1  257.55   12.51
  -3   0   1  252.77   12.94
  -3   0   1  245.79   11.50
  -3   0   1  278.74   12.42
  -3   0   1  257.32   12.02
  -3   0   1  257.55   12.29
  -3   0   1  250.79   12.61
  -3   0   2  269.45   12.02
  -3   0   2  293.30   11.77
  -3   0   2  271.44   13.61
  -3   0   2  290.01   13.25
  -3   0   2  279.67   13.21
  -3   0   2  291.98   12.88
  -3   0   2  281.01   13.20
  -3   0   2  264.04   13.43
  -3   0   2  268.02   13.45
  -3   0   2  249.34   13.74
  -3   0   2  279.33   12.24
  -3   0   3   48.86    4.16
  -3   0   3   50.76    5.04
  -3   0   3   46.60    4.63
  -3   0   3   47.75    4.66
  -3   0   3   46.38    4.64
  -3   0   3   40.11    4.11
  -3   0   3   45.91    3.74
  -3   0   4  175.44    8.97
  -3   0   4  160.91    8.80
  -3   0   4  185.19    9.65
  -3   0   4  173.18    9.23
  -3   0   4  188.54    9.75
  -3   0   4  188.33    9.77
  -3   0   5  110.44    6.85
  -3   0   5   88.18    5.77
  -3   0   5   86.26    6.50
  -3   0   5  108.20    7.03
  -3   0   6 1009.70   41.28
  -3   0   6 1107.20   42.45
  -3   0   6 1114.29   43.31
  -3   0   6 1139.21   43.01
  -3   0   7  146.10    8.25
  -3   0   7  137.85    9.46
  -3   0   7  144.03    9.44
  -3   0   7  151.13    9.06
  -3   0   8    2.65    3.67
  -3   0   8    1.23    3.08
  -3   0   9  423.31   22.05
  -3   0   9  487.06   22.49
  -3   0  10   43.42    6.64
  -3   0  10   59.36    6.75
  -3   0  11    6.65    4.38
  -3   0  11    4.55    4.77
  -3   0  12    0.81    4.35
  -3   0  12   -7.55    5.37
  -3   0  13   25.70    6.43
  -3   0  14   -3.83    5.50
  -3   0  15    5.09    5.46
  -3   0  16  301.31   20.10
  -3   0  17    7.53    5.98
  -3   0  19   28.64    7.41
  -3   0  20    2.66    4.56
  -3   0  21   54.05    7.40
  -3   0  22    6.63    3.99
  -3   1 -22    2.44    3.46
  -3   1 -22   -1.28    4.52
  -3   1 -21   52.37    6.96
  -3   1 -21   29.06    6.24
  -3   1 -20   -3.64    5.45
  -3   1 -20    4.77    5.65
  -3   1 -19    1.08    5.39
  -3   1 -17   -5.52    5.51
  -3   1 -16    2.83    5.18
  -3   1 -15    3.62    5.09
  -3   1 -15   12.99    5.39
  -3   1 -14   12.31    5.65
  -3   1 -14   22.19    5.75
  -3   1 -13   31.86    6.56
  -3   1 -13   40.74    6.91
  -3   1 -12   99.17    9.43
  -3   1 -11  369.84   20.46
  -3   1 -10   32.49    4.61
  -3   1  -9   -0.39    2.26
  -3   1  -9   -1.59    3.90
  -3   1  -9   -3.56    4.80
  -3   1  -9   -2.50    4.19
  -3   1  -8 2869.52  108.43
  -3   1  -8 2698.23  106.59
  -3   1  -8 2865.64  106.98
  -3   1  -8 2906.49  106.41
  -3   1  -8 2828.41  107.82
  -3   1  -8 2923.33  107.79
  -3   1  -8 2746.84  106.81
  -3   1  -7 1230.59   47.98
  -3   1  -7 1148.85   46.58
  -3   1  -7 1158.31   46.93
  -3   1  -7 1220.72   46.08
  -3   1  -7 1176.53   47.55
  -3   1  -7 1158.48   46.80
  -3   1  -7 1187.07   47.60
  -3   1  -6   44.71    4.87
  -3   1  -6   53.22    5.71
  -3   1  -6   42.18    5.33
  -3   1  -6   49.23    4.07
  -3   1  -6   59.72    5.77
  -3   1  -6   51.21    5.25
  -3   1  -6   43.55    4.94
  -3   1  -5  335.82   15.34
  -3   1  -5  332.69   15.65
  -3   1  -5  317.00   14.04
  -3   1  -5  315.77   14.67
  -3   1  -5  353.50   15.73
  -3   1  -5  325.96   15.75
  -3   1  -4   36.73    5.53
  -3   1  -4   45.93    5.03
  -3   1  -4   46.20    5.21
  -3   1  -4   48.99    4.99
  -3   1  -4   44.12    4.74
  -3   1  -4   50.56    3.47
  -3   1  -4   38.12    3.61
  -3   1  -4   40.22    4.86
  -3   1  -4   33.97    4.81
  -3   1  -3  179.13    9.22
  -3   1  -3  201.96   10.80
  -3   1  -3  174.66    9.88
  -3   1  -3  179.46   10.56
  -3   1  -3  189.08   10.13
  -3   1  -3  178.06    9.80
  -3   1  -3  181.13   10.03
  -3   1  -3  164.33   10.06
  -3   1  -3  164.69    8.15
  -3   1  -3  185.21    7.94
  -3   1  -3  176.35    9.72
  -3   1  -3  169.33    9.56
  -3   1  -2  129.54    7.27
  -3   1  -2  106.06    7.49
  -3   1  -2  142.76    8.54
  -3   1  -2  137.98    8.66
  -3   1  -2  132.56    8.14
  -3   1  -2  128.74    7.92
  -3   1  -2  122.81    7.86
  -3   1  -2  128.18    8.02
  -3   1  -2  129.59    8.08
  -3   1  -2  139.28    8.33
  -3   1  -2  122.64    5.73
  -3   1  -2  111.16    5.64
  -3   1  -2  125.81    7.73
  -3   1  -2  121.74    7.59
  -3   1  -2  122.60    7.60
  -3   1  -1   44.12    3.87
  -3   1  -1   41.71    5.11
  -3   1  -1   46.50    5.02
  -3   1  -1   46.37    4.96
  -3   1  -1   50.72    5.17
  -3   1  -1   42.28    4.31
  -3   1  -1   45.79    5.33
  -3   1  -1   45.03    4.91
  -3   1  -1   52.26    5.31
  -3   1  -1   54.60    4.92
  -3   1  -1   42.14    4.61
  -3   1  -1   36.71    4.26
  -3   1   0  337.10   15.05
  -3   1   0  338.35   14.86
  -3   1   0  340.09   16.41
  -3   1   0  368.23   16.42
  -3   1   0  365.42   16.46
  -3   1   0  356.60   16.20
  -3   1   0  373.93   15.95
  -3   1   0  352.39   16.51
  -3   1   0  330.08   16.20
  -3   1   0  362.06   16.52
  -3   1   0  330.19   15.85
  -3   1   0  360.36   15.61
  -3   1   0  356.37   15.74
  -3   1   1   68.39    6.02
  -3   1   1   69.24    4.62
  -3   1   1   79.95    6.28
  -3   1   1   60.36    5.93
  -3   1   1   62.89    4.92
  -3   1   1   64.89    5.03
  -3   1   1   68.98    5.37
  -3   1   1   66.82    5.95
  -3   1   1   60.56    5.12
  -3   1   1   60.36    5.74
  -3   1   2  831.55   32.09
  -3   1   2  805.13   32.62
  -3   1   2  733.47   30.39
  -3   1   2  787.15   31.50
  -3   1   2  826.31   31.74
  -3   1   2  806.44   32.47
  -3   1   2  784.15   30.89
  -3   1   2  791.11   31.36
  -3   1   3   65.45    5.55
  -3   1   3   57.55    3.85
  -3   1   3   62.07    5.40
  -3   1   3   68.82    5.16
  -3   1   3   62.92    4.95
  -3   1   3   67.67    4.66
  -3   1   4  291.10   12.89
  -3   1   4  264.29   13.45
  -3   1   4  281.39   12.69
  -3   1   4  278.76   13.57
  -3   1   4  269.37   12.76
  -3   1   5   66.09    5.29
  -3   1   5   73.20    6.29
  -3   1   5   65.00    4.85
  -3   1   5   68.58    5.75
  -3   1   5   71.02    5.23
  -3   1   6  483.10   19.55
  -3   1   6  460.65   20.98
  -3   1   6  435.94   18.73
  -3   1   7   23.03    3.35
  -3   1   7   20.45    4.78
  -3   1   7   12.02    3.64
  -3   1   8    0.47    3.21
  -3   1   9   93.48    7.10
  -3   1   9   98.38    8.75
  -3   1   9   81.82    7.34
  -3   1  10   46.18    5.11
  -3   1  10   49.33    6.49
  -3   1  10   47.41    6.84
  -3   1  11  102.96   10.10
  -3   1  11  111.80    9.74
  -3   1  12   56.97    8.26
  -3   1  12   75.66    8.39
  -3   1  13   41.95    7.43
  -3   1  14    6.96    5.78
  -3   1  15   45.13    8.02
  -3   1  16  341.23   21.61
  -3   1  17   58.75    9.30
  -3   1  19   66.65    9.23
  -3   1  20   24.92    7.09
  -3   1  21   56.06    8.15
  -3   1  22    1.38    4.21
  -3   2 -21   -1.92    3.94
  -3   2 -21    0.61    3.80
  -3   2 -20   65.30    8.29
  -3   2 -20   87.71    8.92
  -3   2 -20   83.93    7.68
  -3   2 -19  173.98   13.46
  -3   2 -19  181.58   14.10
  -3   2 -18  151.75   13.29
  -3   2 -17   24.04    5.92
  -3   2 -17   56.03    8.85
  -3   2 -16   34.93    7.64
  -3   2 -15   42.27    7.57
  -3   2 -14   86.83    8.93
  -3   2 -13  110.44    9.39
  -3   2 -12   23.62    4.92
  -3   2 -11  194.17   12.10
  -3   2 -11  154.71   11.33
  -3   2 -10  291.94   15.97
  -3   2 -10  273.25   15.28
  -3   2  -9    0.53    3.36
  -3   2  -9    3.27    3.06
  -3   2  -8   71.64    6.62
  -3   2  -8   74.95    6.39
  -3   2  -7  118.20    7.80
  -3   2  -7  111.79    8.20
  -3   2  -7  110.88    7.89
  -3   2  -7  117.03    7.77
  -3   2  -6   75.28    6.64
  -3   2  -6   76.26    6.04
  -3   2  -6   80.22    5.96
  -3   2  -6   74.51    6.27
  -3   2  -6   78.05    7.53
  -3   2  -5  135.25    7.94
  -3   2  -5  115.86    7.57
  -3   2  -5  132.56    8.78
  -3   2  -5  115.49    8.37
  -3   2  -5  123.87    7.87
  -3   2  -5  130.29    7.61
  -3   2  -5  150.33    8.67
  -3   2  -5  134.25    7.52
  -3   2  -5  148.59    9.90
  -3   2  -4  182.47    9.54
  -3   2  -4  179.98    9.75
  -3   2  -4  193.50   10.83
  -3   2  -4  184.46    9.48
  -3   2  -4  172.12    9.23
  -3   2  -4  172.97    9.48
  -3   2  -4  206.75   11.59
  -3   2  -4  175.54   10.30
  -3   2  -3  290.38   14.63
  -3   2  -3  282.13   13.90
  -3   2  -3  296.32   13.65
  -3   2  -3  274.29   13.84
  -3   2  -3  282.47   14.00
  -3   2  -3  269.60   12.65
  -3   2  -3  293.20   13.46
  -3   2  -3  267.07   12.79
  -3   2  -2  492.96   21.90
  -3   2  -2  506.24   21.39
  -3   2  -2  483.98   21.04
  -3   2  -2  481.87   21.21
  -3   2  -2  480.33   21.22
  -3   2  -2  486.67   19.74
  -3   2  -2  464.05   20.77
  -3   2  -2  516.69   22.11
  -3   2  -2  473.63   20.06
  -3   2  -1 1998.99   74.53
  -3   2  -1 1925.17   73.93
  -3   2  -1 1897.66   73.89
  -3   2  -1 1895.30   73.80
  -3   2  -1 1984.40   74.00
  -3   2  -1 1925.58   73.69
  -3   2  -1 1931.36   74.46
  -3   2  -1 1934.74   72.65
  -3   2   0 1530.17   61.08
  -3   2   0 1639.48   61.71
  -3   2   0 1580.23   61.39
  -3   2   0 1592.68   61.34
  -3   2   0 1624.81   61.49
  -3   2   0 1625.12   61.76
  -3   2   0 1569.10   61.26
  -3   2   0 1569.43   60.07
  -3   2   1   13.25    3.64
  -3   2   1    2.96    3.48
  -3   2   1   10.15    3.68
  -3   2   1    6.68    3.53
  -3   2   1    6.82    3.13
  -3   2   1   10.08    3.62
  -3   2   1    7.78    3.53
  -3   2   1    7.91    3.36
  -3   2   2 3391.93  125.47
  -3   2   2 3309.70  125.40
  -3   2   2 3448.33  125.52
  -3   2   2 3430.48  125.35
  -3   2   2 3300.21  124.87
  -3   2   2 3265.36  125.05
  -3   2   2 3260.28  125.34
  -3   2   3  279.72   14.24
  -3   2   3  285.98   13.68
  -3   2   3  273.12   14.09
  -3   2   4   95.45    7.63
  -3   2   5  136.30    9.20
  -3   2   5  126.32    6.98
  -3   2   6   51.63    5.59
  -3   2   6   40.99    5.84
  -3   2   6   49.20    5.19
  -3   2   6   44.22    4.15
  -3   2   7  674.66   29.50
  -3   2   7  700.71   29.67
  -3   2   8    8.08    3.58
  -3   2   8    1.86    4.29
  -3   2   8    4.57    3.36
  -3   2   9   23.75    4.27
  -3   2   9   31.57    5.81
  -3   2   9   32.48    5.12
  -3   2  10   52.36    5.72
  -3   2  10   61.07    7.66
  -3   2  10   38.83    6.38
  -3   2  10   42.86    6.21
  -3   2  11  229.62   13.66
  -3   2  11  261.45   16.42
  -3   2  11  258.84   15.96
  -3   2  11  242.59   15.17
  -3   2  12    4.33    4.64
  -3   2  12    4.64    5.44
  -3   2  13   57.17    8.84
  -3   2  13   52.48    7.93
  -3   2  14  102.46   11.28
  -3   2  15   38.88    8.16
  -3   2  16   46.60    8.77
  -3   2  17   65.24    9.74
  -3   2  19  156.09   14.11
  -3   2  20  242.06   17.31
  -3   2  21    2.63    5.25
  -3   2  22   22.62    5.69
  -3   3 -20   -0.53    3.52
  -3   3 -19   52.02    6.89
  -3   3 -19   47.83    6.39
  -3   3 -18   30.31    6.48
  -3   3 -18   40.75    6.50
  -3   3 -17    0.94    5.25
  -3   3 -17   11.54    4.99
  -3   3 -17    9.81    5.13
  -3   3 -16  211.32   15.64
  -3   3 -16  225.33   16.60
  -3   3 -16  267.70   17.74
  -3   3 -15   -1.12    7.06
  -3   3 -14  155.29   14.29
  -3   3 -14  177.14   12.88
  -3   3 -13   97.68    9.45
  -3   3 -12    3.72    3.88
  -3   3 -11  120.52   10.35
  -3   3 -11  125.46   10.55
  -3   3 -11  127.86   10.31
  -3   3 -10   19.71    4.94
  -3   3 -10   22.00    4.98
  -3   3  -9    0.65    3.21
  -3   3  -9    3.74    3.42
  -3   3  -8   74.38    8.44
  -3   3  -8   73.67    6.92
  -3   3  -8   58.67    6.60
  -3   3  -7   83.08    8.31
  -3   3  -7   71.69    7.12
  -3   3  -7   96.97    7.55
  -3   3  -6    7.13    4.23
  -3   3  -6   15.18    4.62
  -3   3  -6    8.39    3.37
  -3   3  -6   10.39    4.24
  -3   3  -6   11.98    4.05
  -3   3  -5    0.59    4.07
  -3   3  -5    3.74    3.77
  -3   3  -5    3.49    2.69
  -3   3  -5    2.56    2.76
  -3   3  -5    6.46    4.04
  -3   3  -5    4.96    3.42
  -3   3  -4   79.29    7.85
  -3   3  -4   67.99    5.81
  -3   3  -4   89.20    7.56
  -3   3  -4   92.29    6.65
  -3   3  -4   81.26    6.29
  -3   3  -4   88.20    7.22
  -3   3  -4   86.28    6.77
  -3   3  -3  143.26    9.49
  -3   3  -2  429.22   19.34
  -3   3  -2  393.41   18.25
  -3   3  -2  400.46   18.28
  -3   3  -1   23.55    3.77
  -3   3  -1   22.65    4.13
  -3   3  -1   25.38    3.88
  -3   3  -1   21.66    4.22
  -3   3  -1   26.20    4.39
  -3   3   0  300.77   14.32
  -3   3   0  298.18   14.33
  -3   3   0  271.92   14.03
  -3   3   0  306.67   14.76
  -3   3   0  324.08   14.95
  -3   3   1 1836.12   75.58
  -3   3   1 1970.25   74.84
  -3   3   1 1932.08   74.67
  -3   3   1 1973.18   74.69
  -3   3   1 1982.97   74.77
  -3   3   1 1950.70   74.84
  -3   3   1 2043.65   76.23
  -3   3   2 2700.49  101.90
  -3   3   2 2709.34  101.86
  -3   3   2 2742.88  101.95
  -3   3   2 2652.90  102.04
  -3   3   2 2620.84  102.70
  -3   3   2 2759.30  103.44
  -3   3   3  416.73   19.14
  -3   3   3  406.19   19.14
  -3   3   3  407.01   19.13
  -3   3   3  414.58   18.87
  -3   3   3  473.45   20.94
  -3   3   3  418.04   19.79
  -3   3   4  795.22   31.58
  -3   3   4  744.04   31.71
  -3   3   4  767.04   32.29
  -3   3   4  758.91   32.65
  -3   3   5    1.00    3.55
  -3   3   5    4.42    2.76
  -3   3   5    2.02    3.68
  -3   3   5    7.81    3.01
  -3   3   6    1.82    2.31
  -3   3   6    4.19    4.02
  -3   3   6    4.50    4.28
  -3   3   6   -0.51    3.68
  -3   3   7  128.38   10.17
  -3   3   7  132.32    9.57
  -3   3   7  116.43    8.91
  -3   3   8  227.31   14.37
  -3   3   8  229.80   13.23
  -3   3   8  202.75   12.79
  -3   3   8  210.69   12.93
  -3   3   9   48.30    7.12
  -3   3   9   55.83    6.63
  -3   3   9   49.56    6.49
  -3   3   9   67.07    7.10
  -3   3  10  179.25   13.56
  -3   3  10  173.17   11.93
  -3   3  10  168.12   11.51
  -3   3  10  201.15   12.83
  -3   3  11  130.27   10.24
  -3   3  11  134.38   12.02
  -3   3  11  114.87    9.45
  -3   3  11  139.70   10.91
  -3   3  12    3.07    5.55
  -3   3  12    9.76    3.74
  -3   3  12   -0.83    4.84
  -3   3  13  288.67   19.56
  -3   3  13  287.61   18.42
  -3   3  14    1.17    5.58
  -3   3  15   14.51    7.26
  -3   3  16  107.26   12.31
  -3   3  17   14.49    6.57
  -3   3  19    1.09    5.53
  -3   3  20    9.88    6.27
  -3   3  21    1.72    4.66
  -3   3  22    6.41    4.00
  -3   3  22    1.18    3.67
  -3   4 -17   65.59    7.64
  -3   4 -16   16.39    5.45
  -3   4 -14   88.67    9.12
  -3   4 -13   28.75    5.95
  -3   4 -12   11.27    4.59
  -3   4 -11   -1.67    3.86
  -3   4 -11    3.19    4.42
  -3   4 -10   28.78    5.47
  -3   4 -10   34.55    6.11
  -3   4  -9  170.22   12.14
  -3   4  -9  154.06   11.75
  -3   4  -8  122.31    9.68
  -3   4  -8  104.18    9.39
  -3   4  -7  590.83   26.99
  -3   4  -7  543.62   26.81
  -3   4  -6   10.82    3.80
  -3   4  -6   12.98    3.97
  -3   4  -5    1.14    3.01
  -3   4  -5    1.13    2.87
  -3   4  -5    3.07    3.95
  -3   4  -5    0.56    3.19
  -3   4  -4  428.07   22.87
  -3   4  -4  456.03   21.56
  -3   4  -3   84.14    7.03
  -3   4  -3  107.02    9.07
  -3   4  -2    8.25    3.30
  -3   4  -2    6.55    4.04
  -3   4  -1  200.13   11.43
  -3   4   0   11.60    3.69
  -3   4   0   13.69    4.51
  -3   4   1   24.62    4.60
  -3   4   1   19.64    4.38
  -3   4   1   38.74    5.78
  -3   4   1   37.11    5.25
  -3   4   2  118.89    8.93
  -3   4   2  142.46   10.38
  -3   4   2  116.27    8.86
  -3   4   2  119.55    9.48
  -3   4   3   45.90    6.36
  -3   4   3   46.65    5.58
  -3   4   3   49.30    5.85
  -3   4   3   36.43    5.59
  -3   4   4   -0.71    4.66
  -3   4   4   -1.56    3.83
  -3   4   4   -2.01    3.64
  -3   4   4    0.62    3.56
  -3   4   5    1.03    3.11
  -3   4   5    0.74    4.56
  -3   4   5    3.18    4.30
  -3   4   5    0.63    3.76
  -3   4   5    2.47    2.92
  -3   4   6  254.41   15.42
  -3   4   6  267.45   16.28
  -3   4   6  243.22   14.91
  -3   4   6  283.15   14.61
  -3   4   7    6.55    4.08
  -3   4   7    5.67    4.45
  -3   4   7    0.68    4.17
  -3   4   7    3.06    3.12
  -3   4   8  531.87   25.97
  -3   4   8  579.09   28.09
  -3   4   8  520.06   26.27
  -3   4   9 1040.93   44.80
  -3   4   9 1042.53   45.29
  -3   4   9 1033.65   46.74
  -3   4  10  385.46   20.48
  -3   4  10  353.25   21.56
  -3   4  10  357.26   20.31
  -3   4  11  401.77   21.83
  -3   4  11  350.32   20.57
  -3   4  11  400.68   23.44
  -3   4  11  416.35   21.89
  -3   4  12  102.75   10.15
  -3   4  12   78.61    8.51
  -3   4  12   92.01    9.70
  -3   4  12  115.44   11.88
  -3   4  13  333.14   20.78
  -3   4  13  298.62   18.84
  -3   4  13  361.56   22.81
  -3   4  13  379.17   20.40
  -3   4  14    5.08    5.31
  -3   4  14   11.25    6.95
  -3   4  15    3.16    5.28
  -3   4  15   12.81    7.03
  -3   4  16  127.93   13.80
  -3   4  18    5.77    6.26
  -3   4  19   69.52    9.56
  -3   4  20    7.45    5.41
  -3   4  21   33.39    6.32
  -3   4  22    7.10    4.31
  -3   5 -16    3.25    4.47
  -3   5 -14    6.82    3.75
  -3   5 -12   20.03    5.31
  -3   5 -11   48.71    7.34
  -3   5 -11   39.94    6.91
  -3   5 -10   32.68    6.06
  -3   5 -10   39.87    6.67
  -3   5  -9   47.01    6.90
  -3   5  -9   43.46    6.74
  -3   5  -8   27.59    5.81
  -3   5  -8   31.59    6.11
  -3   5  -7    0.80    3.75
  -3   5  -7   -3.10    4.68
  -3   5  -6  417.74   21.60
  -3   5  -6  388.82   21.38
  -3   5  -5   18.89    4.92
  -3   5  -5   14.26    4.43
  -3   5  -4  530.32   25.97
  -3   5  -4  536.20   25.56
  -3   5   0  101.53    9.89
  -3   5   1    9.85    4.49
  -3   5   1   22.17    5.28
  -3   5   2    2.07    3.83
  -3   5   2   -2.40    4.65
  -3   5   3  284.60   16.93
  -3   5   3  272.60   16.08
  -3   5   4   -0.86    5.38
  -3   5   4    2.71    3.62
  -3   5   4   -2.33    4.06
  -3   5   5   28.29    6.39
  -3   5   5   33.05    5.42
  -3   5   5   21.70    5.26
  -3   5   6  113.28   11.20
  -3   5   6  148.12   11.29
  -3   5   6  130.78   10.15
  -3   5   7    3.37    3.74
  -3   5   7    5.02    4.85
  -3   5   7   -0.95    5.31
  -3   5   7   -1.58    4.68
  -3   5   8  545.03   29.02
  -3   5   8  582.82   28.50
  -3   5   8  536.47   27.19
  -3   5   8  536.35   26.41
  -3   5   9    9.12    4.72
  -3   5   9   17.42    6.38
  -3   5   9    6.31    5.52
  -3   5  10  424.12   23.64
  -3   5  10  468.16   25.77
  -3   5  10  435.36   24.52
  -3   5  11   25.45    6.37
  -3   5  11   26.91    6.92
  -3   5  11   27.16    7.84
  -3   5  12   18.20    6.31
  -3   5  12   10.41    4.85
  -3   5  12   16.50    6.07
  -3   5  12   26.21    7.77
  -3   5  13    1.01    5.05
  -3   5  13    6.02    4.37
  -3   5  13    3.83    5.25
  -3   5  13   -1.25    6.42
  -3   5  14   16.68    7.39
  -3   5  14   18.50    6.04
  -3   5  14   13.66    5.93
  -3   5  15   15.51    6.86
  -3   5  17   28.62    7.76
  -3   5  18  130.44   13.03
  -3   5  19   22.11    6.66
  -3   5  20  154.32   12.39
  -3   5  21  101.83    9.42
  -3   6 -15   33.90    5.54
  -3   6 -13   59.54    6.56
  -3   6 -12    4.80    3.90
  -3   6 -11  133.98   11.23
  -3   6 -11  142.37   11.33
  -3   6  -9   34.87    6.42
  -3   6  -9   39.44    6.47
  -3   6  -8   24.30    5.77
  -3   6  -8   12.13    5.07
  -3   6  -7  181.12   13.46
  -3   6  -7  181.42   13.32
  -3   6  -6   14.38    4.78
  -3   6  -6   13.48    5.07
  -3   6  -5    1.63    4.53
  -3   6  -5    4.14    3.97
  -3   6  -4  186.39   13.21
  -3   6  -4  170.24   12.55
  -3   6  -3   78.71    8.59
  -3   6  -2   50.19    8.48
  -3   6  -1  119.86   11.87
  -3   6   0  765.79   37.49
  -3   6   1   72.77    9.12
  -3   6   2  126.26   11.21
  -3   6   2   87.65    9.47
  -3   6   3  464.45   25.19
  -3   6   3  503.45   26.37
  -3   6   4   72.09    9.11
  -3   6   4   60.06    8.07
  -3   6   5  281.15   17.93
  -3   6   5  320.15   19.12
  -3   6   6   63.18    8.34
  -3   6   6   86.85   10.30
  -3   6   6   66.64    7.91
  -3   6   7    0.92    4.63
  -3   6   7    7.46    6.05
  -3   6   7   -0.84    4.34
  -3   6   8  215.84   14.39
  -3   6   8  172.26   14.15
  -3   6   8  209.85   16.09
  -3   6   9   68.35    8.45
  -3   6   9   67.99    9.98
  -3   6  10   72.56    9.32
  -3   6  10   89.53   10.51
  -3   6  10   71.12   10.01
  -3   6  11   -1.95    5.42
  -3   6  11   -1.08    6.01
  -3   6  11    3.55    5.84
  -3   6  12  160.71   13.97
  -3   6  12  196.08   16.30
  -3   6  12  194.91   15.55
  -3   6  13  281.00   20.08
  -3   6  14   73.58   10.05
  -3   6  14   90.06   11.53
  -3   6  15  122.50   12.36
  -3   6  16   20.86    6.30
  -3   6  16   27.95    7.62
  -3   6  17  295.45   19.80
  -3   6  18    6.63    5.73
  -3   6  19    3.24    4.85
  -3   6  20   28.79    5.51
  -3   7 -13   12.25    3.75
  -3   7 -12   53.83    5.59
  -3   7 -12   52.11    6.98
  -3   7 -11   14.74    3.96
  -3   7 -10   -2.62    3.92
  -3   7 -10    8.91    3.81
  -3   7 -10    0.70    4.33
  -3   7  -9   50.92    7.23
  -3   7  -9   58.09    7.13
  -3   7  -8   15.94    4.89
  -3   7  -8   10.75    4.44
  -3   7  -6   10.10    4.48
  -3   7  -6   13.65    5.18
  -3   7  -6   24.38    6.90
  -3   7  -5  264.77   17.16
  -3   7  -5  275.17   17.35
  -3   7  -5  276.96   19.31
  -3   7  -4  137.68   11.80
  -3   7  -4  154.42   11.97
  -3   7  -3  264.13   16.75
  -3   7  -3  245.65   16.19
  -3   7  -2  231.29   15.91
  -3   7  -2  263.59   18.43
  -3   7  -1   84.67   10.35
  -3   7   0  486.55   27.53
  -3   7   1   15.68    6.73
  -3   7   2    5.54    6.01
  -3   7   3  110.52   11.41
  -3   7   4  173.77   14.27
  -3   7   5   49.88    8.24
  -3   7   5   38.19    7.40
  -3   7   6  399.97   22.24
  -3   7   6  325.56   21.32
  -3   7   7    4.10    5.29
  -3   7   7   17.40    5.44
  -3   7   8  238.86   16.30
  -3   7   8  226.27   16.58
  -3   7  10  104.52   11.76
  -3   7  11   30.69    7.13
  -3   7  11   41.60    7.99
  -3   7  12   71.19    9.53
  -3   7  13   57.77    8.45
  -3   7  13   20.55    8.26
  -3   7  14  118.32   12.07
  -3   7  14  151.07   13.73
  -3   7  15  120.27   11.84
  -3   7  15  117.14   12.16
  -3   7  16   11.26    5.65
  -3   7  16   17.49    6.01
  -3   7  17   15.55    5.55
  -3   7  18    0.74    4.50
  -3   7  19   64.56    7.26
  -3   8 -10   23.02    4.75
  -3   8  -9   25.84    4.56
  -3   8  -9   35.99    5.92
  -3   8  -9   31.30    5.18
  -3   8  -8   -2.06    3.11
  -3   8  -8   -3.47    3.40
  -3   8  -8    0.82    4.61
  -3   8  -7   46.57    6.00
  -3   8  -7   46.15    6.39
  -3   8  -7   56.87    8.10
  -3   8  -6   17.19    4.73
  -3   8  -6   13.10    4.33
  -3   8  -6   16.44    6.04
  -3   8  -5   32.68    5.82
  -3   8  -5   40.31    6.01
  -3   8  -5   51.47    8.10
  -3   8  -4  415.46   21.69
  -3   8  -4  347.49   20.73
  -3   8  -4  411.89   23.43
  -3   8  -3   32.59    6.99
  -3   8  -2  479.84   26.90
  -3   8  -1    0.89    4.18
  -3   8  -1   -2.13    5.10
  -3   8   0    4.27    5.50
  -3   8   1    2.15    5.23
  -3   8   2   77.20    9.92
  -3   8   3   46.99    8.17
  -3   8   4    8.48    5.24
  -3   8   5   32.37    7.00
  -3   8   6  158.55   13.67
  -3   8   7   90.25   10.25
  -3   8   8   12.73    5.33
  -3   8   9    6.71    5.07
  -3   8  10   72.92    9.17
  -3   8  11   46.50    7.59
  -3   8  12   56.72    8.17
  -3   8  13  212.97   15.30
  -3   8  14    2.44    4.36
  -3   8  15  168.39   13.02
  -3   9  -6    0.43    2.96
  -3   9  -6   -0.61    3.52
  -3   9  -5   83.81    7.21
  -3   9  -5   72.84    7.70
  -3   9  -4   67.43    6.69
  -3   9  -4   65.82    7.54
  -3   9  -3   10.41    3.83
  -3   9  -3   13.24    4.77
  -3   9  -2  142.07   10.60
  -3   9  -2  137.32   11.35
  -3   9  -1    7.49    3.97
  -3   9  -1   13.24    5.06
  -3   9   0   10.66    4.35
  -3   9   0   10.94    4.85
  -3   9   1   22.20    5.31
  -3   9   1    9.36    5.13
  -3   9   2    0.76    3.83
  -3   9   2   -0.86    4.59
  -3   9   3   -2.57    4.71
  -3   9   4    1.71    4.57
  -3   9   5   -1.68    4.68
  -3   9   6    2.49    4.34
  -3   9   7    7.34    4.74
  -3   9   8  126.08   11.04
  -3   9   9   40.29    6.66
  -3   9  10   62.98    7.77
  -3   9  11   28.82    5.85
  -3   9  12    4.79    4.53
  -3   9  13   31.96    5.56
  -3   9  14   11.57    4.09
  -3  10   1    3.90    2.96
  -3  10   1    2.66    3.37
  -3  10   2    6.82    3.03
  -3  10   2   -0.54    3.02
  -3  10   3   20.24    3.76
  -3  10   3   15.93    4.13
  -3  10   4    8.71    3.51
  -3  10   4    1.10    3.40
  -3  10   4   10.91    3.62
  -3  10   5  105.96    7.78
  -3  10   5   85.42    7.56
  -3  10   5   80.63    7.46
  -3  10   6   10.44    3.66
  -3  10   6    7.02    3.47
  -3  10   7   12.67    3.77
  -2 -10 -11   26.68    4.82
  -2 -10 -10    8.73    3.96
  -2 -10  -9   14.55    4.11
  -2 -10  -8   78.76    7.36
  -2 -10  -8  107.26    8.64
  -2 -10  -7    6.53    3.78
  -2 -10  -7   12.87    4.20
  -2 -10  -6   35.95    5.70
  -2 -10  -6   31.64    5.39
  -2 -10  -5   18.12    4.71
  -2 -10  -5   10.23    4.23
  -2 -10  -4   26.67    4.98
  -2 -10  -4   18.48    4.17
  -2 -10  -3   13.64    4.61
  -2 -10  -2   15.27    4.53
  -2 -10  -1   -1.90    3.39
  -2 -10   0    2.35    3.41
  -2 -10   1   46.29    5.66
  -2  -9 -16    6.14    3.68
  -2  -9 -15    8.33    3.94
  -2  -9 -15    5.80    3.94
  -2  -9 -14  101.20    9.07
  -2  -9 -14   94.74    8.65
  -2  -9 -13   -2.89    4.82
  -2  -9 -13   -1.38    4.45
  -2  -9 -12   35.59    6.33
  -2  -9 -12   33.41    6.12
  -2  -9 -11  119.44   10.11
  -2  -9 -11  102.17   10.10
  -2  -9 -10   41.46    6.93
  -2  -9  -9   39.80    6.49
  -2  -9  -9   61.49    8.32
  -2  -9  -8  212.85   14.56
  -2  -9  -8  210.77   15.28
  -2  -9  -7   52.23    7.35
  -2  -9  -7   31.80    7.00
  -2  -9  -6   46.75    7.76
  -2  -9  -6   41.15    7.47
  -2  -9  -5   43.50    7.56
  -2  -9  -5   40.16    7.14
  -2  -9  -4   89.42    9.81
  -2  -9  -4   76.94    8.78
  -2  -9  -3   -0.98    5.65
  -2  -9  -3    5.67    4.55
  -2  -9  -2   18.43    6.13
  -2  -9  -2   18.38    4.81
  -2  -9  -1   20.79    6.53
  -2  -9  -1   17.71    4.46
  -2  -9   0   71.61    8.83
  -2  -9   1  298.77   18.42
  -2  -9   2    4.72    4.12
  -2  -9   2   12.91    4.74
  -2  -9   3   88.36    8.88
  -2  -9   3   90.17    8.40
  -2  -9   4   27.88    5.23
  -2  -9   4   32.19    5.80
  -2  -9   5    7.98    3.45
  -2  -9   5   -4.37    4.64
  -2  -9   6   60.86    6.80
  -2  -9   7   -1.02    3.59
  -2  -8 -18   90.20    8.25
  -2  -8 -17   16.80    5.16
  -2  -8 -17    7.17    3.78
  -2  -8 -16   57.63    6.94
  -2  -8 -15    9.25    4.44
  -2  -8 -14   45.59    7.14
  -2  -8 -13   34.60    6.97
  -2  -8 -12   78.05    9.70
  -2  -8 -11   37.66    7.48
  -2  -8 -10   30.04    7.00
  -2  -8  -9   42.24    7.89
  -2  -8  -9   33.20    6.45
  -2  -8  -8   26.92    6.71
  -2  -8  -1  209.15   14.96
  -2  -8   0    5.17    4.68
  -2  -8   0   12.27    5.51
  -2  -8   1  204.77   15.18
  -2  -8   1  247.31   17.13
  -2  -8   2    1.02    5.24
  -2  -8   2   -3.73    5.58
  -2  -8   3   47.97    7.70
  -2  -8   3   37.06    7.13
  -2  -8   4    0.93    4.71
  -2  -8   5    1.73    4.13
  -2  -8   6   22.50    5.13
  -2  -8   6   12.61    5.43
  -2  -8   7   17.91    4.80
  -2  -8   7   13.58    5.50
  -2  -8   8   21.04    5.65
  -2  -8   9    3.48    4.38
  -2  -8  10    9.08    4.18
  -2  -7 -20   -3.31    4.04
  -2  -7 -19   10.67    4.53
  -2  -7 -16   12.08    4.69
  -2  -7 -15   30.68    6.53
  -2  -7  -5    1.99    5.11
  -2  -7  -4   15.38    5.90
  -2  -7  -3    9.37    5.28
  -2  -7  -2 1193.25   51.87
  -2  -7  -2 1164.79   50.87
  -2  -7  -1  186.16   13.63
  -2  -7  -1  158.82   12.67
  -2  -7   0  124.18   11.01
  -2  -7   0   96.72    9.98
  -2  -7   1  159.18   12.17
  -2  -7   1  143.80   12.72
  -2  -7   2  198.02   13.86
  -2  -7   2  209.26   15.48
  -2  -7   3    8.63    4.74
  -2  -7   4  163.98   13.24
  -2  -7   4  127.54   12.10
  -2  -7   5  116.98   11.58
  -2  -7   6    8.45    4.64
  -2  -7   7    6.09    4.37
  -2  -7   7   13.20    4.80
  -2  -7   7   15.16    5.36
  -2  -7   8   16.68    5.06
  -2  -7   8   12.86    5.46
  -2  -7   9   41.45    6.55
  -2  -7   9   47.40    7.78
  -2  -7  10   67.08    8.79
  -2  -7  10   68.04    7.72
  -2  -7  11   82.98    8.78
  -2  -7  11   75.09    7.88
  -2  -7  12   19.79    5.20
  -2  -7  12   12.29    4.16
  -2  -7  13   65.78    6.87
  -2  -6 -21  112.93    9.18
  -2  -6 -21  120.61    8.79
  -2  -6 -20   -0.70    4.26
  -2  -6 -20    1.99    3.81
  -2  -6 -19  124.32   11.00
  -2  -6 -18   -2.68    5.94
  -2  -6 -16  115.57   11.49
  -2  -6 -15   64.33    9.04
  -2  -6 -14   38.55    7.95
  -2  -6 -13    2.97    5.62
  -2  -6 -12   91.84   10.21
  -2  -6 -11  113.67   10.87
  -2  -6 -10   48.71    7.33
  -2  -6  -3  131.41    9.76
  -2  -6  -3  104.56    9.42
  -2  -6  -2  245.50   14.45
  -2  -6  -2  226.83   14.88
  -2  -6  -2  214.48   14.16
  -2  -6  -1  156.84   11.50
  -2  -6  -1  142.54   11.34
  -2  -6  -1  155.98   11.56
  -2  -6   0  383.41   19.70
  -2  -6   0  385.38   20.66
  -2  -6   0  358.25   20.31
  -2  -6   1   49.09    6.14
  -2  -6   1   29.57    5.88
  -2  -6   1   39.08    6.17
  -2  -6   2  401.76   21.13
  -2  -6   2  442.01   22.02
  -2  -6   2  374.24   22.28
  -2  -6   3   -2.87    4.42
  -2  -6   3    5.81    3.99
  -2  -6   3   -0.89    4.15
  -2  -6   4    3.03    3.80
  -2  -6   4    3.74    4.34
  -2  -6   5   57.96    7.94
  -2  -6   5   58.16    7.61
  -2  -6   5   52.78    8.20
  -2  -6   6   10.98    4.91
  -2  -6   6    5.84    4.07
  -2  -6   6    6.12    5.19
  -2  -6   7  114.98   10.73
  -2  -6   7  144.10   11.75
  -2  -6   7  112.70   11.93
  -2  -6   8  297.55   18.24
  -2  -6   8  251.21   19.46
  -2  -6   9  136.93   13.36
  -2  -6  10    3.43    3.97
  -2  -6  10    1.10    5.59
  -2  -6  11  104.55   10.18
  -2  -6  11  107.35   11.67
  -2  -6  12   17.30    5.53
  -2  -6  12   18.95    6.18
  -2  -6  13   70.67    8.48
  -2  -6  13   59.04    7.53
  -2  -6  13   55.21    8.23
  -2  -6  14    4.16    4.11
  -2  -6  14    2.62    4.12
  -2  -6  15   28.79    4.91
  -2  -6  15   26.09    4.95
  -2  -6  16   81.09    6.28
  -2  -6  16   51.73    5.62
  -2  -5 -22   88.99    8.41
  -2  -5 -21   38.35    7.01
  -2  -5 -20   92.28   10.13
  -2  -5 -20   93.17    8.64
  -2  -5 -18   17.43    6.81
  -2  -5 -17   92.69   10.93
  -2  -5 -16   -1.08    5.35
  -2  -5 -15  115.82   11.96
  -2  -5 -14    5.21    5.85
  -2  -5 -13    0.99    5.83
  -2  -5 -12  213.80   15.60
  -2  -5 -11  265.94   17.42
  -2  -5 -10   54.91    7.75
  -2  -5  -9    3.01    4.27
  -2  -5  -8  180.28   12.46
  -2  -5  -5  200.08   11.67
  -2  -5  -5  212.92   11.97
  -2  -5  -5  200.78   12.50
  -2  -5  -4  414.48   19.40
  -2  -5  -4  405.99   19.62
  -2  -5  -4  383.51   19.42
  -2  -5  -3  100.74    7.79
  -2  -5  -2   67.40    6.54
  -2  -5  -1   17.04    4.72
  -2  -5  -1   13.31    3.98
  -2  -5   0   29.16    4.97
  -2  -5   0   32.59    5.30
  -2  -5   1   94.33    7.65
  -2  -5   1  108.06    8.65
  -2  -5   1   93.99    8.64
  -2  -5   2    1.09    2.99
  -2  -5   2   -1.83    3.43
  -2  -5   2   -0.70    3.61
  -2  -5   3   31.19    4.98
  -2  -5   3   26.68    4.94
  -2  -5   3   20.08    5.20
  -2  -5   4   22.29    4.73
  -2  -5   4   23.47    4.46
  -2  -5   4   22.04    5.60
  -2  -5   5   62.10    6.79
  -2  -5   5   63.60    7.13
  -2  -5   6  146.36   11.18
  -2  -5   6  137.60   11.27
  -2  -5   7   12.36    4.73
  -2  -5   7    6.28    4.16
  -2  -5   8   64.36    8.09
  -2  -5   8   54.11    7.03
  -2  -5   9  135.66   11.49
  -2  -5  10  129.28   11.61
  -2  -5  12   56.83    8.18
  -2  -5  13  114.90   10.98
  -2  -5  14   15.02    5.17
  -2  -5  15    3.90    4.38
  -2  -5  15    6.76    4.36
  -2  -5  16  112.65   10.86
  -2  -5  16  116.07   10.21
  -2  -5  16  129.69    9.73
  -2  -5  17   16.93    4.83
  -2  -5  17   20.80    3.88
  -2  -5  17   14.65    4.39
  -2  -5  17    9.35    3.91
  -2  -4 -23   37.12    5.89
  -2  -4 -22   21.11    5.76
  -2  -4 -21    9.60    5.39
  -2  -4 -19   25.03    7.55
  -2  -4 -18   10.84    6.03
  -2  -4 -17  378.12   23.69
  -2  -4 -16  139.93   13.19
  -2  -4 -15  191.16   15.45
  -2  -4 -14  900.24   43.10
  -2  -4 -13   86.61   10.30
  -2  -4 -12  452.01   24.92
  -2  -4 -11    5.74    5.06
  -2  -4 -10  277.51   17.03
  -2  -4  -9    8.06    3.94
  -2  -4  -9    8.88    4.64
  -2  -4  -8  582.16   26.35
  -2  -4  -7 1098.39   46.46
  -2  -4  -7 1136.60   45.64
  -2  -4  -6  128.42    9.44
  -2  -4  -6  141.70    8.44
  -2  -4  -6  129.43    8.69
  -2  -4  -6  129.36    7.99
  -2  -4  -5  194.43   11.15
  -2  -4  -5  201.47   12.21
  -2  -4  -5  225.30   11.73
  -2  -4  -5  212.72   10.88
  -2  -4  -4   23.33    4.71
  -2  -4  -4   22.71    4.14
  -2  -4  -4   23.97    3.98
  -2  -4  -4   14.65    3.31
  -2  -4  -3   49.31    4.75
  -2  -4  -3   53.20    5.81
  -2  -4  -3   41.11    5.26
  -2  -4  -2   48.07    4.83
  -2  -4  -2   47.09    5.55
  -2  -4  -2   39.79    5.18
  -2  -4  -1  757.88   32.26
  -2  -4  -1  794.14   32.57
  -2  -4   0  893.88   38.50
  -2  -4   0  975.76   39.67
  -2  -4   0  950.02   39.16
  -2  -4   0  991.31   38.04
  -2  -4   1  511.12   24.35
  -2  -4   1  512.95   23.58
  -2  -4   1  577.33   23.12
  -2  -4   1  532.13   23.05
  -2  -4   1  564.14   24.52
  -2  -4   2    5.76    3.04
  -2  -4   2    2.42    3.28
  -2  -4   3  671.99   29.60
  -2  -4   3  726.67   30.38
  -2  -4   4  151.10    9.78
  -2  -4   4  148.39    9.69
  -2  -4   5  293.30   15.57
  -2  -4   5  282.02   15.04
  -2  -4   6   48.93    5.95
  -2  -4   6   51.54    5.55
  -2  -4   6   46.43    6.23
  -2  -4   7   97.51    8.55
  -2  -4   7   87.75    8.16
  -2  -4   8   51.77    6.38
  -2  -4   8   61.00    7.14
  -2  -4   9  145.99   11.37
  -2  -4  10   45.33    7.18
  -2  -4  11    6.00    4.76
  -2  -4  12   57.34    8.15
  -2  -4  14   24.06    6.33
  -2  -4  15  202.84   14.90
  -2  -4  16   94.82    8.82
  -2  -4  16   70.48    9.05
  -2  -4  17  114.32   10.74
  -2  -4  18  159.89   12.55
  -2  -4  18  151.60   11.67
  -2  -4  19   45.65    6.12
  -2  -3 -23   23.94    5.35
  -2  -3 -22   -0.81    4.62
  -2  -3 -21   10.16    6.17
  -2  -3 -21   12.32    5.28
  -2  -3 -19    8.59    6.04
  -2  -3 -17  160.68   13.48
  -2  -3 -16   36.29    7.04
  -2  -3 -15  511.13   26.93
  -2  -3 -14  479.09   25.35
  -2  -3 -13   42.59    6.32
  -2  -3 -13   31.96    6.06
  -2  -3 -12 1256.75   51.33
  -2  -3 -12 1175.88   51.03
  -2  -3 -11    2.63    3.86
  -2  -3 -10  510.03   25.27
  -2  -3 -10  560.03   25.25
  -2  -3  -9   78.11    7.38
  -2  -3  -9   79.27    6.95
  -2  -3  -8  163.20   10.59
  -2  -3  -8  161.54    9.87
  -2  -3  -8  147.93    9.65
  -2  -3  -8  157.32    8.58
  -2  -3  -8  159.83    8.74
  -2  -3  -7  785.54   33.31
  -2  -3  -7  751.74   31.09
  -2  -3  -7  768.14   31.90
  -2  -3  -7  858.22   33.51
  -2  -3  -7  790.69   32.55
  -2  -3  -7  711.23   31.74
  -2  -3  -6    7.27    3.26
  -2  -3  -6    3.83    3.16
  -2  -3  -6    2.83    3.91
  -2  -3  -6    2.51    3.63
  -2  -3  -6    4.73    3.17
  -2  -3  -6    4.69    3.02
  -2  -3  -5 1164.31   46.14
  -2  -3  -5 1163.90   45.42
  -2  -3  -5 1218.64   46.26
  -2  -3  -5 1184.11   46.12
  -2  -3  -5 1212.84   47.22
  -2  -3  -5 1220.42   47.61
  -2  -3  -5 1144.63   46.18
  -2  -3  -4   71.91    5.45
  -2  -3  -4   69.55    5.39
  -2  -3  -4   67.60    4.79
  -2  -3  -4   77.94    5.58
  -2  -3  -4   93.20    6.78
  -2  -3  -4   76.29    6.83
  -2  -3  -4   75.62    5.89
  -2  -3  -3  375.91   16.62
  -2  -3  -3  393.18   16.83
  -2  -3  -3  375.29   17.56
  -2  -3  -3  396.26   16.44
  -2  -3  -3  390.72   16.40
  -2  -3  -3  374.50   17.51
  -2  -3  -3  386.40   18.10
  -2  -3  -3  434.55   18.28
  -2  -3  -3  372.83   16.61
  -2  -3  -3  398.69   16.57
  -2  -3  -2  285.07   13.03
  -2  -3  -2  309.95   13.93
  -2  -3  -2  300.87   12.87
  -2  -3  -2  298.88   12.85
  -2  -3  -2  277.46   12.74
  -2  -3  -2  301.42   13.03
  -2  -3  -2  276.81   14.05
  -2  -3  -2  275.40   14.32
  -2  -3  -1 1127.01   44.32
  -2  -3  -1 1153.03   43.63
  -2  -3  -1 1126.48   42.83
  -2  -3  -1 1098.62   42.76
  -2  -3  -1 1092.55   42.79
  -2  -3  -1 1101.12   43.25
  -2  -3   0  149.50    9.24
  -2  -3   0  152.37    8.67
  -2  -3   0  160.94    8.38
  -2  -3   0  162.12    8.42
  -2  -3   0  171.74    8.87
  -2  -3   0  165.30    8.43
  -2  -3   1  169.70    9.74
  -2  -3   1  166.87    8.15
  -2  -3   1  163.42    8.88
  -2  -3   1  182.28    9.02
  -2  -3   1  169.32    8.77
  -2  -3   1  159.25    8.95
  -2  -3   2 1613.72   62.35
  -2  -3   2 1657.95   64.14
  -2  -3   2 1689.46   62.98
  -2  -3   2 1714.06   63.40
  -2  -3   2 1639.69   63.05
  -2  -3   3    0.43    2.08
  -2  -3   3    0.67    2.92
  -2  -3   3    2.16    2.41
  -2  -3   3    0.72    2.56
  -2  -3   5 1170.56   46.71
  -2  -3   5 1130.85   46.43
  -2  -3   5 1195.35   47.35
  -2  -3   6  122.41    8.77
  -2  -3   6  127.49    8.22
  -2  -3   6  126.79    8.88
  -2  -3   7  118.69    8.64
  -2  -3   7  122.33    9.00
  -2  -3   8    7.47    3.39
  -2  -3   8    9.03    4.03
  -2  -3   9   45.63    6.18
  -2  -3  10   93.40    8.92
  -2  -3  11  182.18   13.22
  -2  -3  12   39.20    6.69
  -2  -3  13   44.56    7.64
  -2  -3  14    0.96    5.12
  -2  -3  16   13.72    5.77
  -2  -3  17    4.78    5.18
  -2  -3  18  103.24   10.42
  -2  -3  18  101.21   10.01
  -2  -3  19   -4.31    4.55
  -2  -3  20    8.30    4.24
  -2  -2 -23   -2.62    4.29
  -2  -2 -23    5.26    4.05
  -2  -2 -23    0.69    4.02
  -2  -2 -22   19.69    5.80
  -2  -2 -22   21.62    5.76
  -2  -2 -21   12.00    6.17
  -2  -2 -19   46.58    7.58
  -2  -2 -18    2.92    5.40
  -2  -2 -17  263.07   17.78
  -2  -2 -16   33.16    6.77
  -2  -2 -15   74.09    8.59
  -2  -2 -14  201.04   13.39
  -2  -2 -14  197.70   13.81
  -2  -2 -13   29.13    5.64
  -2  -2 -13   28.18    5.49
  -2  -2 -12   35.22    5.90
  -2  -2 -11   25.15    4.97
  -2  -2 -11   28.66    5.09
  -2  -2 -10    9.21    3.17
  -2  -2 -10   12.46    4.21
  -2  -2 -10    9.72    4.35
  -2  -2  -9  115.87    7.75
  -2  -2  -9  126.03    8.86
  -2  -2  -9  119.63    8.30
  -2  -2  -8    2.13    3.09
  -2  -2  -8    6.36    3.90
  -2  -2  -8    3.07    1.82
  -2  -2  -8    3.13    2.65
  -2  -2  -8    3.93    3.19
  -2  -2  -7   90.85    6.68
  -2  -2  -7   81.83    5.87
  -2  -2  -7   86.14    5.26
  -2  -2  -7   84.37    6.14
  -2  -2  -6   87.51    6.50
  -2  -2  -6   85.74    5.75
  -2  -2  -6   74.47    5.56
  -2  -2  -6   86.12    5.51
  -2  -2  -5 5101.84  186.11
  -2  -2  -5 5198.85  186.15
  -2  -2  -5 5238.49  186.21
  -2  -2  -5 4855.42  185.77
  -2  -2  -5 4971.57  184.64
  -2  -2  -5 5075.33  186.39
  -2  -2  -5 4892.39  185.16
  -2  -2  -5 4965.05  185.19
  -2  -2  -4 1621.53   62.25
  -2  -2  -4 1547.23   61.31
  -2  -2  -4 1664.84   62.01
  -2  -2  -4 1560.94   61.17
  -2  -2  -4 1590.49   61.58
  -2  -2  -4 1633.22   61.68
  -2  -2  -4 1725.53   62.38
  -2  -2  -4 1695.04   62.05
  -2  -2  -4 1573.25   60.46
  -2  -2  -4 1620.41   62.07
  -2  -2  -3  352.05   14.93
  -2  -2  -3  372.77   15.94
  -2  -2  -3  348.40   15.34
  -2  -2  -3  342.29   15.50
  -2  -2  -3  343.95   14.92
  -2  -2  -3  335.39   14.86
  -2  -2  -3  350.91   15.33
  -2  -2  -3  332.15   13.68
  -2  -2  -3  380.14   16.15
  -2  -2  -3  356.51   15.66
  -2  -2  -3  316.25   13.94
  -2  -2  -3  350.83   15.99
  -2  -2  -3  354.59   15.37
  -2  -2  -2    3.00    2.75
  -2  -2  -2    7.39    2.77
  -2  -2  -2    4.35    3.14
  -2  -2  -2    0.68    2.65
  -2  -2  -2    3.27    2.82
  -2  -2  -2    1.17    1.53
  -2  -2  -2    2.29    3.16
  -2  -2  -2    3.75    3.56
  -2  -2  -2    1.13    2.48
  -2  -2  -2    1.23    3.16
  -2  -2  -2    1.12    3.00
  -2  -2  -2    2.53    3.57
  -2  -2  -1   85.87    5.59
  -2  -2  -1   95.01    5.34
  -2  -2  -1   73.46    4.55
  -2  -2  -1   82.82    5.63
  -2  -2  -1   78.29    5.63
  -2  -2  -1   92.07    5.67
  -2  -2  -1   83.49    5.88
  -2  -2  -1   84.01    5.65
  -2  -2  -1   88.67    6.07
  -2  -2  -1   90.74    6.31
  -2  -2  -1  102.09    6.20
  -2  -2  -1   85.51    6.12
  -2  -2  -1   87.27    6.41
  -2  -2   0    5.80    2.93
  -2  -2   0    7.71    3.43
  -2  -2   0    5.75    3.52
  -2  -2   0    1.99    2.76
  -2  -2   0    1.47    2.93
  -2  -2   0    4.34    3.05
  -2  -2   0    4.30    2.93
  -2  -2   0    3.29    2.20
  -2  -2   0    3.21    2.70
  -2  -2   0    2.33    1.77
  -2  -2   1   17.73    3.43
  -2  -2   1   11.12    3.45
  -2  -2   1   16.46    3.35
  -2  -2   1   13.92    3.82
  -2  -2   1   12.64    3.35
  -2  -2   1   15.44    3.26
  -2  -2   1   11.27    2.47
  -2  -2   1   16.60    2.42
  -2  -2   2  743.23   29.25
  -2  -2   2  775.41   28.98
  -2  -2   2  781.32   30.01
  -2  -2   2  718.55   29.19
  -2  -2   2  699.58   29.94
  -2  -2   2  797.38   30.49
  -2  -2   2  686.74   27.58
  -2  -2   2  744.39   28.75
  -2  -2   2  764.81   29.62
  -2  -2   2  785.39   29.85
  -2  -2   3  384.42   16.16
  -2  -2   3  436.15   17.55
  -2  -2   3  333.87   14.48
  -2  -2   3  412.37   16.96
  -2  -2   3  394.93   16.20
  -2  -2   3  374.69   16.04
  -2  -2   3  371.48   15.80
  -2  -2   4  689.88   26.97
  -2  -2   4  653.57   27.33
  -2  -2   4  681.63   27.78
  -2  -2   4  729.23   28.28
  -2  -2   4  624.50   26.51
  -2  -2   5  392.84   16.39
  -2  -2   5  349.22   16.90
  -2  -2   5  373.30   16.99
  -2  -2   6  793.32   31.73
  -2  -2   7  112.07    7.99
  -2  -2   8   91.10    7.12
  -2  -2   8  111.67    8.27
  -2  -2   9   71.97    6.93
  -2  -2  10 1244.56   51.65
  -2  -2  11  176.80   12.41
  -2  -2  12  816.78   37.30
  -2  -2  13  360.60   20.78
  -2  -2  14   67.10    8.88
  -2  -2  15   52.48    8.59
  -2  -2  17   67.97    9.37
  -2  -2  18   -4.75    5.03
  -2  -2  18    3.08    4.84
  -2  -2  19    6.10    4.96
  -2  -2  20   31.03    6.01
  -2  -2  21   18.62    4.97
  -2  -1 -23   47.91    6.87
  -2  -1 -23   37.45    5.88
  -2  -1 -23   45.31    6.49
  -2  -1 -22  205.30   13.85
  -2  -1 -22  198.61   13.44
  -2  -1 -21   34.23    6.52
  -2  -1 -21   34.76    6.90
  -2  -1 -19   78.97    9.77
  -2  -1 -18   -0.99    5.29
  -2  -1 -17  239.96   16.66
  -2  -1 -16  266.43   17.58
  -2  -1 -15  100.04    9.44
  -2  -1 -14    0.70    3.60
  -2  -1 -13   -1.28    3.46
  -2  -1 -12    6.99    3.98
  -2  -1 -12    3.21    3.57
  -2  -1 -11  420.84   20.35
  -2  -1 -11  416.47   20.32
  -2  -1 -10   42.13    5.26
  -2  -1 -10   38.22    4.40
  -2  -1 -10   45.17    5.21
  -2  -1 -10   37.60    4.54
  -2  -1  -9   18.51    4.10
  -2  -1  -9   19.60    3.51
  -2  -1  -9   23.80    3.98
  -2  -1  -9   11.34    3.50
  -2  -1  -8  125.91    8.14
  -2  -1  -8  125.71    7.52
  -2  -1  -8  116.05    7.57
  -2  -1  -8  112.97    7.26
  -2  -1  -7  347.82   16.51
  -2  -1  -7  374.56   16.29
  -2  -1  -7  364.02   16.14
  -2  -1  -6   13.83    3.16
  -2  -1  -6   13.11    2.00
  -2  -1  -6   13.14    3.51
  -2  -1  -6   14.46    3.35
  -2  -1  -6   12.30    3.50
  -2  -1  -6   12.53    3.63
  -2  -1  -5  591.40   24.54
  -2  -1  -5  595.49   23.72
  -2  -1  -5  591.61   25.09
  -2  -1  -5  622.48   25.04
  -2  -1  -5  649.44   25.03
  -2  -1  -5  620.35   25.21
  -2  -1  -5  592.65   25.04
  -2  -1  -4   20.59    2.72
  -2  -1  -4   21.40    3.32
  -2  -1  -4   28.31    3.74
  -2  -1  -4   22.16    3.89
  -2  -1  -4   23.81    3.57
  -2  -1  -4   26.24    4.26
  -2  -1  -4   26.06    3.19
  -2  -1  -4   19.84    3.65
  -2  -1  -4   19.74    3.46
  -2  -1  -4   17.79    3.53
  -2  -1  -4   20.05    3.72
  -2  -1  -3    1.36    1.32
  -2  -1  -3    2.32    2.97
  -2  -1  -3    0.73    2.91
  -2  -1  -3    3.76    3.26
  -2  -1  -3    4.07    1.28
  -2  -1  -3    2.18    3.24
  -2  -1  -3    5.60    2.80
  -2  -1  -3    5.59    3.21
  -2  -1  -3    4.02    2.80
  -2  -1  -3    6.38    3.55
  -2  -1  -3    3.40    2.89
  -2  -1  -3    6.91    3.06
  -2  -1  -3    0.23    2.88
  -2  -1  -3    3.06    2.82
  -2  -1  -3    2.32    2.47
  -2  -1  -3    2.73    2.38
  -2  -1  -3    4.60    2.79
  -2  -1  -3    2.78    1.16
  -2  -1  -2  778.97   30.14
  -2  -1  -2  745.14   30.57
  -2  -1  -2  760.34   30.59
  -2  -1  -2  774.36   30.49
  -2  -1  -2  739.57   30.25
  -2  -1  -2  731.38   30.21
  -2  -1  -2  757.37   30.44
  -2  -1  -2  763.78   30.17
  -2  -1  -2  808.61   30.38
  -2  -1  -2  769.63   30.31
  -2  -1  -2  731.53   30.24
  -2  -1  -2  811.47   30.49
  -2  -1  -2  800.39   30.32
  -2  -1  -2  771.01   30.34
  -2  -1  -2  788.08   30.22
  -2  -1  -2  780.64   30.76
  -2  -1  -1  155.41    7.95
  -2  -1  -1  153.48    8.18
  -2  -1  -1  140.84    8.16
  -2  -1  -1  148.82    8.19
  -2  -1  -1  148.57    8.10
  -2  -1  -1  153.29    8.19
  -2  -1  -1  145.91    8.08
  -2  -1  -1  148.84    8.11
  -2  -1  -1  166.57    7.86
  -2  -1  -1  150.84    8.01
  -2  -1  -1  156.45    7.97
  -2  -1  -1  148.75    8.03
  -2  -1  -1  146.52    8.47
  -2  -1  -1  155.13    8.08
  -2  -1  -1  168.67    8.22
  -2  -1  -1  164.63    8.01
  -2  -1   0 1355.65   49.68
  -2  -1   0 1390.68   51.53
  -2  -1   0 1369.36   51.54
  -2  -1   0 1335.35   51.69
  -2  -1   0 1318.78   51.61
  -2  -1   0 1269.49   51.57
  -2  -1   0 1365.16   51.60
  -2  -1   0 1303.59   51.59
  -2  -1   0 1356.58   51.01
  -2  -1   0 1413.96   51.52
  -2  -1   0 1319.47   51.35
  -2  -1   0 1410.83   51.38
  -2  -1   0 1458.26   51.61
  -2  -1   0 1337.46   51.64
  -2  -1   0 1368.00   51.91
  -2  -1   0 1291.06   51.54
  -2  -1   1  282.43   12.63
  -2  -1   1  280.26   12.87
  -2  -1   1  274.82   13.05
  -2  -1   1  272.16   12.75
  -2  -1   1  286.77   12.91
  -2  -1   1  271.27   12.64
  -2  -1   1  292.05   12.59
  -2  -1   1  299.40   12.51
  -2  -1   1  256.69   12.50
  -2  -1   1  284.35   11.97
  -2  -1   1  287.25   11.30
  -2  -1   2   13.23    2.96
  -2  -1   2   13.72    2.97
  -2  -1   2   11.55    3.14
  -2  -1   2    9.46    3.54
  -2  -1   2   14.54    3.34
  -2  -1   2   12.93    3.12
  -2  -1   2   14.24    3.00
  -2  -1   2   11.57    2.34
  -2  -1   2    6.11    2.08
  -2  -1   3  862.00   32.70
  -2  -1   3  809.43   32.68
  -2  -1   3  865.26   33.51
  -2  -1   3  793.11   33.10
  -2  -1   3  879.52   33.35
  -2  -1   3  861.09   32.70
  -2  -1   3  787.35   32.77
  -2  -1   3  885.26   32.14
  -2  -1   4   53.40    3.95
  -2  -1   4   50.31    4.11
  -2  -1   4   61.38    4.82
  -2  -1   4   54.60    3.40
  -2  -1   4   54.93    4.43
  -2  -1   5  244.73   11.68
  -2  -1   5  233.12   10.44
  -2  -1   5  246.66   11.69
  -2  -1   6   26.48    4.21
  -2  -1   6   27.73    3.45
  -2  -1   6   22.47    2.49
  -2  -1   6   21.19    3.50
  -2  -1   6   21.46    3.71
  -2  -1   7  303.58   14.34
  -2  -1   7  315.44   14.46
  -2  -1   8  890.59   37.06
  -2  -1   8  870.70   35.71
  -2  -1   8  917.05   36.24
  -2  -1   8  893.71   37.06
  -2  -1   9  373.32   17.92
  -2  -1   9  389.25   18.75
  -2  -1   9  382.44   18.85
  -2  -1  10   -2.86    3.50
  -2  -1  10    6.32    3.95
  -2  -1  11  283.30   15.95
  -2  -1  11  271.25   15.91
  -2  -1  12  230.70   14.90
  -2  -1  12  248.46   15.14
  -2  -1  13   31.37    6.08
  -2  -1  13   20.90    5.36
  -2  -1  14   69.80    8.83
  -2  -1  14   64.85    8.30
  -2  -1  15  199.57   15.45
  -2  -1  16  364.52   22.84
  -2  -1  16  407.38   23.99
  -2  -1  17  204.15   15.93
  -2  -1  19    5.95    5.82
  -2  -1  20  258.21   17.25
  -2  -1  21   23.68    5.52
  -2  -1  22   53.84    6.76
  -2   0 -23    7.97    4.10
  -2   0 -23    6.29    4.00
  -2   0 -22    3.36    4.71
  -2   0 -22    0.60    3.58
  -2   0 -22    6.58    3.94
  -2   0 -21    5.26    4.88
  -2   0 -21   -5.64    5.66
  -2   0 -20   86.21    9.79
  -2   0 -20   97.00   10.20
  -2   0 -19  149.23   13.13
  -2   0 -16   68.04    8.43
  -2   0 -15    0.81    4.08
  -2   0 -15    4.61    4.27
  -2   0 -14    2.93    3.77
  -2   0 -14    4.30    4.46
  -2   0 -13   26.65    4.88
  -2   0 -13   15.10    4.47
  -2   0 -12  593.64   27.30
  -2   0 -12  595.72   27.52
  -2   0 -10 1839.68   70.29
  -2   0 -10 1848.63   70.68
  -2   0 -10 1816.60   71.13
  -2   0  -9  105.27    7.10
  -2   0  -9  109.73    7.12
  -2   0  -9  117.30    7.66
  -2   0  -9  119.50    7.62
  -2   0  -8  310.16   14.99
  -2   0  -8  346.07   15.20
  -2   0  -8  313.92   15.25
  -2   0  -8  345.89   15.18
  -2   0  -7   23.14    3.68
  -2   0  -7   23.94    3.73
  -2   0  -7   21.19    3.07
  -2   0  -7   21.72    1.73
  -2   0  -7   17.30    4.11
  -2   0  -7   16.29    3.54
  -2   0  -6  428.52   19.27
  -2   0  -6  449.11   19.27
  -2   0  -6  459.71   18.64
  -2   0  -6  458.52   17.57
  -2   0  -6  454.91   19.61
  -2   0  -6  442.29   19.11
  -2   0  -6  457.19   19.11
  -2   0  -5 2097.28   79.92
  -2   0  -5 2156.38   79.91
  -2   0  -5 2208.27   78.98
  -2   0  -5 2047.24   78.45
  -2   0  -5 2158.84   80.14
  -2   0  -5 2166.58   79.87
  -2   0  -5 2094.72   79.60
  -2   0  -4 7415.17  266.66
  -2   0  -4 7253.48  266.41
  -2   0  -4 7332.61  266.59
  -2   0  -4 7209.52  266.59
  -2   0  -4 7249.18  266.91
  -2   0  -4 7234.59  265.42
  -2   0  -4 7112.22  265.54
  -2   0  -4 7362.65  266.78
  -2   0  -4 7390.24  266.94
  -2   0  -4 7333.59  266.66
  -2   0  -3 1982.07   76.33
  -2   0  -3 2062.26   76.24
  -2   0  -3 2051.46   76.62
  -2   0  -3 2054.86   76.34
  -2   0  -3 2028.58   76.40
  -2   0  -3 2037.04   76.65
  -2   0  -3 2076.79   76.64
  -2   0  -3 2001.19   74.88
  -2   0  -3 2081.72   76.51
  -2   0  -3 2071.73   76.68
  -2   0  -3 2020.03   76.60
  -2   0  -3 2003.76   76.40
  -2   0  -3 2093.85   75.64
  -2   0  -2  893.03   36.41
  -2   0  -2  905.72   36.46
  -2   0  -2  964.88   36.04
  -2   0  -2  915.73   36.19
  -2   0  -2  915.97   36.29
  -2   0  -2  936.24   36.19
  -2   0  -2  919.39   36.28
  -2   0  -2  903.22   36.08
  -2   0  -2  957.14   35.70
  -2   0  -2  970.48   36.19
  -2   0  -2  939.93   36.34
  -2   0  -2  928.97   36.31
  -2   0  -2  942.55   36.04
  -2   0  -2  952.72   35.95
  -2   0  -2  922.04   35.47
  -2   0  -1  346.32   13.99
  -2   0  -1  327.16   14.77
  -2   0  -1  308.15   12.82
  -2   0  -1  346.82   14.89
  -2   0  -1  332.27   14.66
  -2   0  -1  334.76   14.69
  -2   0  -1  341.14   14.57
  -2   0  -1  358.84   14.59
  -2   0  -1  340.38   14.73
  -2   0  -1  322.04   14.28
  -2   0  -1  353.25   14.68
  -2   0  -1  347.48   14.27
  -2   0  -1  346.25   14.31
  -2   0  -1  339.06   14.27
  -2   0  -1  344.11   14.15
  -2   0  -1  327.05   14.47
  -2   0   0   56.20    4.12
  -2   0   0   56.59    4.93
  -2   0   0   53.49    4.66
  -2   0   0   48.75    4.73
  -2   0   0   44.99    3.71
  -2   0   0   46.04    2.98
  -2   0   0   49.57    4.56
  -2   0   0   50.55    4.09
  -2   0   0   42.84    4.77
  -2   0   0   47.14    4.19
  -2   0   0   56.37    4.76
  -2   0   0   49.72    4.14
  -2   0   0   46.52    4.83
  -2   0   0   51.54    2.69
  -2   0   0   61.60    4.20
  -2   0   0   50.76    4.11
  -2   0   1    4.66    2.33
  -2   0   1    6.95    2.13
  -2   0   1    8.06    3.18
  -2   0   1   11.46    2.66
  -2   0   1    4.33    3.60
  -2   0   1    5.87    2.85
  -2   0   1    5.52    3.25
  -2   0   1    5.34    2.74
  -2   0   1    3.90    1.59
  -2   0   1    6.19    3.47
  -2   0   1    7.32    2.93
  -2   0   1    3.61    2.54
  -2   0   2   16.57    2.35
  -2   0   2   14.00    2.55
  -2   0   2   12.82    2.80
  -2   0   2   16.55    2.29
  -2   0   2   14.39    3.02
  -2   0   2   12.62    2.57
  -2   0   2   10.75    3.11
  -2   0   2   16.81    3.55
  -2   0   2   15.69    3.09
  -2   0   3  152.64    7.79
  -2   0   3  159.46    7.56
  -2   0   3  157.14    7.28
  -2   0   3  153.51    7.81
  -2   0   3  155.17    8.01
  -2   0   3  151.96    7.64
  -2   0   3  137.16    7.04
  -2   0   4   14.78    3.14
  -2   0   4    9.72    2.64
  -2   0   4   11.60    2.72
  -2   0   4   12.59    2.69
  -2   0   4   14.22    2.69
  -2   0   4    8.85    2.16
  -2   0   4   12.12    3.06
  -2   0   4    7.47    2.71
  -2   0   5 2072.48   74.60
  -2   0   5 2005.79   74.28
  -2   0   5 2000.34   73.51
  -2   0   5 2044.51   74.28
  -2   0   5 2107.83   74.47
  -2   0   5 1991.96   74.48
  -2   0   5 1980.98   74.02
  -2   0   5 1913.22   73.55
  -2   0   5 1830.02   72.87
  -2   0   6   40.77    3.98
  -2   0   6   47.98    4.80
  -2   0   6   49.12    3.06
  -2   0   6   48.41    4.79
  -2   0   6   45.20    3.88
  -2   0   6   42.34    3.58
  -2   0   7 1773.01   69.70
  -2   0   7 1898.93   68.22
  -2   0   7 1867.08   70.61
  -2   0   7 1807.40   69.32
  -2   0   7 1809.07   68.69
  -2   0   8    4.39    3.17
  -2   0   8   -1.33    3.25
  -2   0   8   -2.38    3.24
  -2   0   8    3.66    3.61
  -2   0   9   45.10    5.46
  -2   0   9   35.31    5.11
  -2   0   9   32.85    5.12
  -2   0  10   33.25    4.78
  -2   0  10   41.25    5.64
  -2   0  11    1.16    3.33
  -2   0  11   -1.58    3.39
  -2   0  11    8.44    4.85
  -2   0  12   84.49    8.02
  -2   0  12   88.77    7.76
  -2   0  12   84.30    8.63
  -2   0  13    4.88    4.09
  -2   0  13    0.66    3.65
  -2   0  13    1.65    4.67
  -2   0  14   37.54    6.83
  -2   0  14   32.26    5.78
  -2   0  14   34.38    7.03
  -2   0  15   -3.02    5.33
  -2   0  15   -0.79    4.29
  -2   0  15   -4.82    5.03
  -2   0  16    9.31    5.89
  -2   0  17    5.42    5.95
  -2   0  18  282.64   19.50
  -2   0  20   43.61    8.12
  -2   0  21    1.74    4.95
  -2   0  22  214.02   14.43
  -2   0  23    5.66    4.07
  -2   1 -22    0.73    4.15
  -2   1 -22   -3.48    4.11
  -2   1 -21   11.76    5.00
  -2   1 -20   19.75    5.86
  -2   1 -18   11.17    5.00
  -2   1 -17   94.20   10.04
  -2   1 -16   26.89    6.33
  -2   1 -15   10.05    4.15
  -2   1 -15   10.62    4.81
  -2   1 -14    9.17    4.57
  -2   1 -14   27.05    5.55
  -2   1 -13   11.00    4.22
  -2   1 -12  365.49   19.06
  -2   1 -10  890.85   35.83
  -2   1 -10  853.66   36.50
  -2   1  -9  195.25   10.45
  -2   1  -9  188.76   10.69
  -2   1  -9  177.75   10.86
  -2   1  -9  179.27   10.33
  -2   1  -8 1020.16   39.77
  -2   1  -8  995.73   39.39
  -2   1  -8  947.30   39.54
  -2   1  -8  975.76   39.39
  -2   1  -8  928.10   38.07
  -2   1  -8 1018.21   38.32
  -2   1  -7  279.11   12.82
  -2   1  -7  271.52   13.69
  -2   1  -7  276.50   13.58
  -2   1  -7  286.15   13.49
  -2   1  -7  307.16   13.92
  -2   1  -7  309.37   13.95
  -2   1  -7  266.62   12.82
  -2   1  -6   33.47    3.68
  -2   1  -6   33.65    4.20
  -2   1  -6   37.43    3.80
  -2   1  -6   38.99    4.06
  -2   1  -6   35.59    3.77
  -2   1  -6   39.55    4.04
  -2   1  -6   26.44    3.92
  -2   1  -6   32.88    3.84
  -2   1  -5 1658.96   62.14
  -2   1  -5 1660.54   62.84
  -2   1  -5 1621.07   61.95
  -2   1  -5 1581.33   62.32
  -2   1  -5 1663.67   62.10
  -2   1  -5 1632.43   62.63
  -2   1  -5 1686.52   62.17
  -2   1  -4  578.38   22.72
  -2   1  -4  553.51   22.06
  -2   1  -4  563.37   22.88
  -2   1  -4  574.34   23.22
  -2   1  -4  550.42   22.25
  -2   1  -4  531.90   22.46
  -2   1  -4  588.29   23.24
  -2   1  -4  553.73   23.04
  -2   1  -4  545.73   22.46
  -2   1  -4  582.84   22.76
  -2   1  -3  804.82   29.64
  -2   1  -3  773.93   29.97
  -2   1  -3  764.05   30.38
  -2   1  -3  785.79   29.93
  -2   1  -3  768.25   30.38
  -2   1  -3  782.33   30.01
  -2   1  -3  717.00   29.25
  -2   1  -3  748.94   29.48
  -2   1  -3  751.03   29.98
  -2   1  -3  780.09   30.40
  -2   1  -3  745.03   30.33
  -2   1  -2 9776.42  357.13
  -2   1  -2 9746.96  358.24
  -2   1  -2 9856.76  357.92
  -2   1  -2 9913.83  358.24
  -2   1  -2 9830.22  357.79
  -2   1  -2 9619.03  357.68
  -2   1  -2 9647.36  358.52
  -2   1  -2 9942.33  358.57
  -2   1  -2 9774.17  357.92
  -2   1  -2 9999.00  358.30
  -2   1  -2 9662.50  358.32
  -2   1  -1  506.27   21.09
  -2   1  -1  507.73   20.95
  -2   1  -1  505.35   21.14
  -2   1  -1  510.42   20.95
  -2   1  -1  515.77   20.75
  -2   1  -1  507.72   20.92
  -2   1  -1  520.66   20.69
  -2   1  -1  510.00   20.42
  -2   1  -1  498.52   20.52
  -2   1  -1  518.36   21.18
  -2   1   0   21.23    3.71
  -2   1   0   17.16    2.98
  -2   1   0   23.20    3.58
  -2   1   0   20.10    3.21
  -2   1   0   18.78    3.47
  -2   1   0   16.25    3.43
  -2   1   0   17.31    3.00
  -2   1   0   20.85    3.04
  -2   1   0   23.32    3.73
  -2   1   1 1383.02   53.17
  -2   1   1 1415.08   53.72
  -2   1   1 1470.92   53.58
  -2   1   1 1426.87   53.76
  -2   1   1 1391.82   53.38
  -2   1   1 1379.16   53.71
  -2   1   1 1419.90   53.04
  -2   1   1 1410.91   53.14
  -2   1   2  326.55   13.74
  -2   1   2  305.71   13.29
  -2   1   2  319.62   13.89
  -2   1   2  307.37   13.00
  -2   1   2  302.34   13.71
  -2   1   3  259.52   11.51
  -2   1   3  257.03   11.93
  -2   1   3  257.01   11.48
  -2   1   3  243.11   11.73
  -2   1   3  255.93   10.60
  -2   1   3  267.80   10.42
  -2   1   3  244.22   10.91
  -2   1   4   93.26    5.73
  -2   1   4   84.73    3.95
  -2   1   4   92.70    6.00
  -2   1   4  102.32    6.47
  -2   1   4   99.88    5.81
  -2   1   4  107.37    6.50
  -2   1   4   97.05    4.57
  -2   1   4   94.99    5.06
  -2   1   5 1300.48   47.68
  -2   1   5 1333.94   49.48
  -2   1   5 1221.22   48.09
  -2   1   5 1317.57   49.45
  -2   1   5 1325.53   50.11
  -2   1   5 1333.52   50.02
  -2   1   5 1359.03   49.16
  -2   1   5 1190.89   47.94
  -2   1   5 1319.75   48.32
  -2   1   6    7.15    2.75
  -2   1   6    7.80    2.29
  -2   1   6    3.35    2.88
  -2   1   6    6.29    2.80
  -2   1   6    6.84    3.52
  -2   1   6    5.41    3.52
  -2   1   6    5.86    1.34
  -2   1   6    5.73    1.45
  -2   1   6    5.62    2.07
  -2   1   7   84.22    5.78
  -2   1   7   89.00    5.67
  -2   1   7   89.33    5.79
  -2   1   7   98.62    7.38
  -2   1   7   87.41    6.88
  -2   1   7   74.96    3.89
  -2   1   7   87.60    4.92
  -2   1   8  129.49    8.41
  -2   1   8  124.96    9.08
  -2   1   8  129.76    7.41
  -2   1   8  118.18    8.51
  -2   1   8  119.46    7.37
  -2   1   8  106.35    7.22
  -2   1   9  225.41   11.64
  -2   1   9  246.10   13.32
  -2   1   9  234.87   11.75
  -2   1   9  225.10   12.20
  -2   1   9  260.36   14.05
  -2   1  10  136.93    9.47
  -2   1  10  165.47    8.87
  -2   1  10  145.48   10.58
  -2   1  10  158.47   11.20
  -2   1  10  168.44   11.27
  -2   1  11    0.70    4.38
  -2   1  11   -1.27    4.22
  -2   1  12   42.40    6.22
  -2   1  12   40.78    6.81
  -2   1  13   25.75    5.66
  -2   1  13   22.75    5.99
  -2   1  14   11.43    4.75
  -2   1  14    2.75    5.27
  -2   1  15   64.26    8.24
  -2   1  15   68.14    9.17
  -2   1  16   -1.81    4.41
  -2   1  16   -1.05    5.70
  -2   1  17  217.41   16.28
  -2   1  17  197.39   14.77
  -2   1  18   16.32    5.88
  -2   1  18   20.15    6.73
  -2   1  20  105.08   11.27
  -2   1  21   47.91    8.02
  -2   1  22    5.63    4.82
  -2   1  23    6.50    4.27
  -2   2 -21    2.51    4.23
  -2   2 -21   11.15    4.46
  -2   2 -21   12.47    4.49
  -2   2 -17   26.34    6.03
  -2   2 -16   66.60    8.31
  -2   2 -15  376.86   21.62
  -2   2 -14   12.97    4.73
  -2   2 -13   57.84    7.08
  -2   2 -12  166.34   12.06
  -2   2 -11  199.53   12.24
  -2   2 -11  197.13   12.37
  -2   2 -10    8.72    4.07
  -2   2 -10   15.25    4.18
  -2   2 -10   13.95    3.87
  -2   2 -10   12.07    3.73
  -2   2  -9   -0.51    3.51
  -2   2  -8   21.32    4.49
  -2   2  -8   29.89    4.54
  -2   2  -8   30.23    4.86
  -2   2  -8   26.21    4.11
  -2   2  -7  237.70   12.94
  -2   2  -7  224.92   11.75
  -2   2  -7  224.30   11.70
  -2   2  -7  236.67   12.27
  -2   2  -7  226.73   12.34
  -2   2  -6    2.56    3.54
  -2   2  -6    1.99    2.72
  -2   2  -6    4.53    2.88
  -2   2  -6    6.31    3.17
  -2   2  -6    5.98    2.76
  -2   2  -6    2.25    2.86
  -2   2  -5  457.78   19.07
  -2   2  -5  483.72   19.84
  -2   2  -5  458.40   21.18
  -2   2  -5  457.15   18.94
  -2   2  -5  494.40   19.75
  -2   2  -5  493.11   20.41
  -2   2  -5  488.93   20.64
  -2   2  -5  474.87   19.92
  -2   2  -5  478.37   19.92
  -2   2  -5  471.34   20.40
  -2   2  -4   41.86    3.46
  -2   2  -4   35.56    4.74
  -2   2  -4   35.88    3.26
  -2   2  -4   33.79    3.46
  -2   2  -4   37.88    3.26
  -2   2  -4   39.11    3.95
  -2   2  -4   35.14    3.86
  -2   2  -4   38.81    4.07
  -2   2  -4   40.29    4.32
  -2   2  -4   35.70    3.28
  -2   2  -3  937.68   35.98
  -2   2  -3  923.26   35.42
  -2   2  -3  929.32   35.40
  -2   2  -3  928.21   36.74
  -2   2  -3  908.17   35.14
  -2   2  -3  880.07   34.43
  -2   2  -3  928.40   34.84
  -2   2  -3  902.83   34.81
  -2   2  -2  483.27   20.73
  -2   2  -2  519.13   20.92
  -2   2  -2  493.71   20.15
  -2   2  -2  490.75   21.05
  -2   2  -2  496.09   20.35
  -2   2  -2  488.08   19.96
  -2   2  -2  482.06   20.30
  -2   2  -2  477.44   19.00
  -2   2  -2  513.03   20.72
  -2   2  -2  488.77   19.13
  -2   2  -1  961.02   37.50
  -2   2  -1  974.96   35.87
  -2   2  -1  978.66   37.25
  -2   2  -1  984.01   37.57
  -2   2  -1  957.72   37.58
  -2   2  -1  973.88   37.16
  -2   2  -1  945.32   37.11
  -2   2  -1  976.46   37.14
  -2   2  -1  932.83   35.50
  -2   2  -1  913.44   37.65
  -2   2   0 2573.57   92.15
  -2   2   0 2467.70   92.05
  -2   2   0 2413.91   92.15
  -2   2   0 2478.82   91.87
  -2   2   0 2441.98   91.81
  -2   2   0 2489.11   92.66
  -2   2   0 2418.41   91.80
  -2   2   0 2502.77   92.24
  -2   2   0 2392.52   92.28
  -2   2   1  739.01   29.98
  -2   2   1  748.21   30.59
  -2   2   1  772.18   30.03
  -2   2   1  794.92   30.91
  -2   2   1  767.75   30.05
  -2   2   1  744.85   29.98
  -2   2   1  747.79   30.09
  -2   2   1  776.22   30.06
  -2   2   1  753.69   30.09
  -2   2   2  119.13    6.62
  -2   2   2  115.86    7.19
  -2   2   2  113.05    7.53
  -2   2   2  113.74    7.12
  -2   2   2  110.33    5.02
  -2   2   2  117.10    6.88
  -2   2   2  116.02    6.71
  -2   2   2  114.66    6.50
  -2   2   3  932.17   36.07
  -2   2   3  869.39   33.76
  -2   2   3  913.02   35.93
  -2   2   3  937.37   35.27
  -2   2   3  962.74   36.60
  -2   2   3  884.04   34.13
  -2   2   3  936.99   35.18
  -2   2   4    2.33    1.78
  -2   2   4    1.24    3.03
  -2   2   4    5.98    3.83
  -2   2   4    3.13    2.21
  -2   2   4    7.72    2.51
  -2   2   4    1.27    2.95
  -2   2   5    0.33    3.01
  -2   2   5    1.92    3.38
  -2   2   5   -0.40    3.73
  -2   2   5   -0.89    2.15
  -2   2   5   -2.33    2.82
  -2   2   5    1.09    1.28
  -2   2   5   -0.53    1.05
  -2   2   6   12.89    4.22
  -2   2   6   20.38    3.77
  -2   2   6   18.95    4.44
  -2   2   6   17.42    2.68
  -2   2   6   16.25    2.20
  -2   2   7  186.87   10.39
  -2   2   7  170.90   10.99
  -2   2   7  175.15   11.04
  -2   2   7  179.66    8.67
  -2   2   7  190.01    8.69
  -2   2   8  377.87   17.69
  -2   2   8  349.68   16.10
  -2   2   9  356.70   17.53
  -2   2   9  352.11   18.10
  -2   2   9  335.21   18.36
  -2   2  10   89.45    7.88
  -2   2  10   84.13    8.61
  -2   2  10  102.47    8.64
  -2   2  11  107.37    9.02
  -2   2  11   94.97    7.14
  -2   2  11   95.20    7.58
  -2   2  11   97.97    9.10
  -2   2  11   90.29    9.42
  -2   2  12   73.11    7.96
  -2   2  12   56.65    7.84
  -2   2  12   79.51    8.98
  -2   2  13    7.38    5.82
  -2   2  13   22.65    6.17
  -2   2  14   26.78    7.15
  -2   2  14   29.66    6.40
  -2   2  15  320.89   20.64
  -2   2  15  296.61   19.31
  -2   2  16  154.76   13.95
  -2   2  16  154.40   13.25
  -2   2  17   91.56   11.04
  -2   2  17   70.52    9.51
  -2   2  18   94.67   10.26
  -2   2  18   95.80   11.29
  -2   2  20   43.51    8.14
  -2   2  21    8.70    5.44
  -2   2  22   24.39    6.31
  -2   2  23    1.37    4.22
  -2   3 -20  135.46   10.03
  -2   3 -20  125.17   10.09
  -2   3 -19    7.33    4.68
  -2   3 -19    8.54    4.27
  -2   3 -19    4.07    3.98
  -2   3 -18  134.58   11.44
  -2   3 -16   -0.88    3.80
  -2   3 -15   22.03    5.69
  -2   3 -14   47.18    7.25
  -2   3 -13   -0.83    4.09
  -2   3 -12   58.05    7.38
  -2   3 -12   67.87    8.19
  -2   3 -11    8.85    4.43
  -2   3 -11   13.95    4.84
  -2   3 -10   28.44    5.71
  -2   3 -10   21.58    5.25
  -2   3 -10   28.82    5.31
  -2   3  -9  130.03    9.83
  -2   3  -9  109.19    9.32
  -2   3  -9  113.56    9.33
  -2   3  -8  197.95   12.69
  -2   3  -8  196.03   12.08
  -2   3  -8  194.15   12.31
  -2   3  -7   51.50    5.06
  -2   3  -7   44.21    5.76
  -2   3  -6   31.20    3.85
  -2   3  -6   30.00    4.42
  -2   3  -6   29.56    4.66
  -2   3  -6   28.93    4.88
  -2   3  -5  190.94   11.72
  -2   3  -5  201.04    9.60
  -2   3  -5  186.83   10.80
  -2   3  -5  192.35   10.04
  -2   3  -4    5.28    3.61
  -2   3  -4    0.78    2.24
  -2   3  -4   -0.21    2.10
  -2   3  -3   22.64    3.94
  -2   3  -3   20.48    2.46
  -2   3  -3   19.22    4.40
  -2   3  -3   21.82    3.34
  -2   3  -3   26.82    4.13
  -2   3  -2  119.91    7.07
  -2   3  -2  103.02    6.02
  -2   3  -2  103.05    7.68
  -2   3  -2  104.52    7.76
  -2   3  -2   96.08    5.43
  -2   3  -2  108.33    6.89
  -2   3  -2  107.70    6.62
  -2   3  -2  101.56    5.62
  -2   3  -1  420.92   17.96
  -2   3  -1  413.28   17.15
  -2   3  -1  399.18   18.38
  -2   3  -1  425.11   19.09
  -2   3  -1  392.64   18.81
  -2   3  -1  433.72   18.04
  -2   3  -1  415.82   18.09
  -2   3   0  155.91    8.66
  -2   3   0  144.16    7.70
  -2   3   0  144.72    7.45
  -2   3   0  141.14    7.34
  -2   3   0  126.73    8.54
  -2   3   0  132.22    8.62
  -2   3   0  143.60    8.77
  -2   3   0  154.68    8.36
  -2   3   0  145.68    7.69
  -2   3   1   87.57    5.39
  -2   3   1   89.20    6.52
  -2   3   1   89.06    5.36
  -2   3   1   86.50    5.27
  -2   3   1   82.05    5.23
  -2   3   1   82.62    6.29
  -2   3   1   88.91    6.61
  -2   3   1   84.59    6.41
  -2   3   1   90.61    7.28
  -2   3   1   84.12    5.32
  -2   3   2  131.12    7.94
  -2   3   2  113.86    7.26
  -2   3   2  112.12    6.67
  -2   3   2  118.33    6.65
  -2   3   2  122.11    6.68
  -2   3   2  127.24    7.83
  -2   3   2  113.40    7.46
  -2   3   2  127.33    8.68
  -2   3   2  107.83    7.51
  -2   3   2  128.69    5.58
  -2   3   3   26.52    3.92
  -2   3   3   25.65    3.45
  -2   3   3   22.32    3.43
[truncated: 454,513 more chars]
