# Supplementary material for: Synthesis and crystal structure of rac-2-(1,3-dioxo­isoindolin-2-yl)ethyl 4-methyl-N-phenyl-N′-(tri­iso­propyl­sil­yl)benzene­sulfondiimidoate: the first member of a new substance class
Source: Acta Crystallogr E Crystallogr Commun. 2022 Jun 10;78(Pt 7):699–702. doi: 10.1107/S2056989022005904 (PMC9260357; doi:10.1107/S2056989022005904)
Supplement: Supplementary file 2 [file e-78-00699-Isup2.hkl]

data_I                                                                          
_shelx_title ' exp_104257_a.res in P-1'                                         
_shelx_refln_list_code          4                                               
_shelx_F_calc_maximum      164.52                                               
_exptl_crystal_F_000       616.00                                               
_reflns_d_resolution_high  0.8370                                               
                                                                                
loop_                                                                           
 _space_group_symop_operation_xyz                                               
 'x, y, z'                                                                      
 '-x, -y, -z'                                                                   
                                                                                
_cell_length_a     8.6752                                                       
_cell_length_b     8.8765                                                       
_cell_length_c    20.2299                                                       
_cell_angle_alpha  78.107                                                       
_cell_angle_beta   87.922                                                       
_cell_angle_gamma  89.512                                                       
                                                                                
_shelx_F_squared_multiplier     1.000                                           
                                                                                
loop_                                                                           
 _refln_index_h                                                                 
 _refln_index_k                                                                 
 _refln_index_l                                                                 
 _refln_F_squared_calc                                                          
 _refln_F_squared_meas                                                          
 _refln_F_squared_sigma                                                         
 _refln_observed_status                                                         
   1   0   0       4433.91       4481.30        40.88 o                         
   2   0   0        131.00        133.33         2.21 o                         
   3   0   0          0.46          1.57         1.48 o                         
   4   0   0        862.48        851.94        14.53 o                         
   5   0   0       1065.48       1128.43        21.06 o                         
   6   0   0        855.80        871.39        15.25 o                         
   7   0   0          1.03          0.62         4.26 o                         
   8   0   0        656.63        643.65        20.89 o                         
   9   0   0         42.97         45.16         6.97 o                         
  10   0   0         47.42         52.33         8.27 o                         
 -10   1   0        158.80        123.36         9.99 o                         
  -9   1   0        287.95        306.53        11.82 o                         
  -8   1   0        255.89        253.09        11.77 o                         
  -7   1   0         63.79         73.69         6.02 o                         
  -6   1   0        933.47        846.18        16.35 o                         
  -5   1   0        275.14        250.59         7.02 o                         
  -4   1   0         10.01          7.11         2.24 o                         
  -3   1   0        918.35        918.38         9.61 o                         
  -2   1   0         71.99         53.23         2.07 o                         
  -1   1   0       1699.68       1635.14        14.35 o                         
   0   1   0       2446.52       2516.98        31.34 o                         
   1   1   0       3052.56       3403.75        36.51 o                         
   2   1   0       3366.60       3606.98        31.23 o                         
   3   1   0         30.28         36.99         2.34 o                         
   4   1   0        791.12        744.31        10.91 o                         
   5   1   0          7.79         13.41         2.90 o                         
   6   1   0        286.71        313.13         8.85 o                         
   7   1   0         81.97         80.10         5.54 o                         
   8   1   0       1398.68       1353.52        30.37 o                         
   9   1   0        850.71        845.32        23.40 o                         
  10   1   0        130.17        118.18        17.45 o                         
 -10   2   0        162.82        150.23        17.28 o                         
  -9   2   0        404.40        390.45        15.05 o                         
  -8   2   0        690.97        657.63        18.88 o                         
  -7   2   0          6.87         12.44         4.91 o                         
  -6   2   0         83.81         85.46         5.38 o                         
  -5   2   0        130.24        137.97         6.21 o                         
  -4   2   0        329.37        291.06         6.75 o                         
  -3   2   0       3996.70       4216.94        48.97 o                         
  -2   2   0       6712.16       6546.27        67.94 o                         
  -1   2   0        214.43        261.41         3.89 o                         
   0   2   0          0.51          3.19         1.96 o                         
   1   2   0        329.28        373.38         5.56 o                         
   2   2   0          5.45          9.87         2.00 o                         
   3   2   0         51.33         69.56         2.01 o                         
   4   2   0       2504.69       2733.31        34.03 o                         
   5   2   0        538.22        595.40         9.89 o                         
   6   2   0        325.75        346.59         8.59 o                         
   7   2   0         10.09         13.16         4.95 o                         
   8   2   0          8.64          4.76         5.51 o                         
   9   2   0         10.19         13.65         5.89 o                         
  10   2   0        111.51         85.75        15.09 o                         
  -9   3   0         61.37         73.11         7.53 o                         
  -8   3   0         93.61         84.97         7.55 o                         
  -7   3   0         57.48         45.36         5.82 o                         
  -6   3   0         44.13         36.47         5.30 o                         
  -5   3   0        627.87        675.31        14.55 o                         
  -4   3   0       1236.09       1142.99        17.49 o                         
  -3   3   0        701.43        823.90        20.37 o                         
  -2   3   0        335.98        389.32         6.45 o                         
  -1   3   0         70.04         63.03         2.80 o                         
   0   3   0         34.87         62.98         2.50 o                         
   1   3   0        834.97        979.15        14.35 o                         
   2   3   0        450.96        441.59         7.28 o                         
   3   3   0       2994.13       3256.19        34.43 o                         
   4   3   0        759.03        861.89        15.90 o                         
   5   3   0        350.36        374.27         8.38 o                         
   6   3   0         35.71         37.21         4.37 o                         
   7   3   0       1122.49       1104.42        27.70 o                         
   8   3   0          0.78          5.86         8.53 o                         
   9   3   0        155.54        135.99        10.81 o                         
  -9   4   0         24.57         22.49         7.55 o                         
  -8   4   0         11.77         13.44         5.95 o                         
  -7   4   0         87.82         88.20        20.54 o                         
  -6   4   0         98.88        130.61         7.82 o                         
  -5   4   0        397.35        432.10        12.19 o                         
  -4   4   0       1213.56       1149.14        26.24 o                         
  -3   4   0         35.28         38.06         5.88 o                         
  -2   4   0          4.29          4.92         3.17 o                         
  -1   4   0        579.75        657.23        13.13 o                         
   0   4   0         14.04          8.58         2.64 o                         
   1   4   0       1530.47       1539.86        24.75 o                         
   2   4   0       2224.57       2538.49        42.18 o                         
   3   4   0        355.52        411.15        13.60 o                         
   4   4   0       1024.23       1129.87        24.77 o                         
   5   4   0        623.81        615.48        16.69 o                         
   6   4   0        312.01        316.50        11.29 o                         
   7   4   0        311.14        306.48        52.93 o                         
   8   4   0         86.96         74.25        17.16 o                         
   9   4   0         15.19         12.26        10.30 o                         
  -9   5   0         49.35         38.71         7.60 o                         
  -8   5   0          0.32         -0.10         5.12 o                         
  -7   5   0          0.74          9.43        12.98 o                         
  -6   5   0        853.05        797.56        33.34 o                         
  -5   5   0        852.82        785.24        25.35 o                         
  -4   5   0         96.53        109.76         8.09 o                         
  -3   5   0        285.74        290.43        13.31 o                         
  -2   5   0         20.23         20.53         4.21 o                         
  -1   5   0         17.13         13.43         3.14 o                         
   0   5   0        146.49        139.93         5.38 o                         
   1   5   0        256.50        287.85        10.37 o                         
   2   5   0         63.85         81.55         6.89 o                         
   3   5   0          8.46         14.44         6.16 o                         
   4   5   0        556.54        595.16        18.09 o                         
   5   5   0       1107.03       1141.18        35.66 o                         
   6   5   0        240.65        196.38        12.48 o                         
   7   5   0        219.53        217.62        18.38 o                         
   8   5   0         81.23         76.62        16.65 o                         
   9   5   0         16.83          9.76        10.03 o                         
  -8   6   0          1.30          2.79         4.72 o                         
  -7   6   0         15.97         11.92         5.00 o                         
  -6   6   0        289.08        284.82        11.85 o                         
  -5   6   0        116.24        116.41         7.61 o                         
  -4   6   0        529.93        566.35        18.58 o                         
  -3   6   0       1763.48       1854.33        40.72 o                         
  -2   6   0        579.37        551.06        13.68 o                         
  -1   6   0         37.31         47.59         5.45 o                         
   0   6   0       1104.34       1116.05        24.32 o                         
   1   6   0         51.88         57.94         5.67 o                         
   2   6   0        892.86       1013.77        20.71 o                         
   3   6   0        788.36        784.59        16.77 o                         
   4   6   0        124.37        123.72         9.13 o                         
   5   6   0         25.00         21.57         6.34 o                         
   6   6   0          0.40         -6.56         6.56 o                         
   7   6   0         66.55         82.85        12.51 o                         
   8   6   0         43.38         50.23        12.40 o                         
  -7   7   0        595.49        542.51        15.92 o                         
  -6   7   0          3.56          8.70         4.81 o                         
  -5   7   0         74.84         83.94         6.68 o                         
  -4   7   0        267.85        261.69        12.64 o                         
  -3   7   0       1254.96       1269.17        28.74 o                         
  -2   7   0        262.12        246.26        11.35 o                         
  -1   7   0         99.60         98.46         8.00 o                         
   0   7   0         35.87         30.80         5.27 o                         
   1   7   0        205.96        216.33         9.32 o                         
   2   7   0        278.82        295.01        20.42 o                         
   3   7   0        255.93        260.26        10.72 o                         
   4   7   0         93.94         96.01        19.68 o                         
   5   7   0         33.73         38.27         6.48 o                         
   6   7   0        177.68        168.17        15.60 o                         
   7   7   0         12.40         15.46        10.80 o                         
  -6   8   0          0.83          2.12         5.02 o                         
  -5   8   0         28.22         33.22         5.75 o                         
  -4   8   0        540.73        513.18        18.71 o                         
  -3   8   0         26.76         21.08         6.75 o                         
  -2   8   0          1.05         -0.51         8.82 o                         
  -1   8   0        173.68        202.31        22.42 o                         
   0   8   0        865.99        798.19        50.15 o                         
   1   8   0       2471.77       2433.54        50.48 o                         
   2   8   0         24.31         26.98         6.33 o                         
   3   8   0        434.72        458.33        21.29 o                         
   4   8   0          2.13          6.32         5.89 o                         
   5   8   0          4.97         16.66         6.60 o                         
   6   8   0         25.46         23.98         6.63 o                         
  -5   9   0         88.46         84.39         9.48 o                         
  -4   9   0        142.69        143.21         8.65 o                         
  -3   9   0         36.19         44.27         8.42 o                         
  -2   9   0        111.73        117.45         9.44 o                         
  -1   9   0          3.64          1.54         6.22 o                         
   0   9   0        137.80        138.69        11.09 o                         
   1   9   0         47.48         67.54        10.44 o                         
   2   9   0        265.23        259.98        28.73 o                         
   3   9   0        408.96        399.70        46.45 o                         
   4   9   0         14.84         12.29         6.06 o                         
   5   9   0        319.49        341.16        24.88 o                         
  -2  10   0        349.11        340.98        10.92 o                         
  -1  10   0       1117.43       1103.54        24.53 o                         
   0  10   0         37.25         38.04         4.73 o                         
   1  10   0        153.17        162.51        12.37 o                         
   2  10   0         13.04          7.06         5.03 o                         
  -2 -10   1        130.23        119.87         7.99 o                         
  -1 -10   1         40.24         44.09         6.39 o                         
   0 -10   1         99.68        108.92         6.44 o                         
   1 -10   1        323.57        352.51        11.40 o                         
   2 -10   1        276.00        269.30         9.41 o                         
  -4  -9   1         14.88         15.61         4.89 o                         
  -3  -9   1          0.21          3.66         4.80 o                         
  -2  -9   1        859.46        882.65        41.11 o                         
  -1  -9   1         51.61         41.22         7.08 o                         
   0  -9   1        516.00        518.79        23.06 o                         
   1  -9   1          7.62          8.89         6.03 o                         
   2  -9   1         17.89         26.23         6.73 o                         
   3  -9   1         46.01         39.88         7.00 o                         
   4  -9   1        253.72        251.89        12.78 o                         
  -6  -8   1        319.43        296.23        14.13 o                         
  -5  -8   1         13.89         20.34         8.27 o                         
  -4  -8   1        687.68        664.40        21.59 o                         
  -3  -8   1         37.11         40.00         6.74 o                         
  -2  -8   1        544.47        579.71        18.61 o                         
  -1  -8   1          4.10          5.51         7.50 o                         
   0  -8   1         80.50         72.52         8.82 o                         
   1  -8   1         79.63         81.99        10.43 o                         
   2  -8   1        480.93        475.31        22.01 o                         
   3  -8   1          2.26          0.23         5.97 o                         
   4  -8   1          5.02          4.11         4.54 o                         
   5  -8   1         74.47         73.40         6.19 o                         
   6  -8   1         17.72         23.42         6.60 o                         
  -7  -7   1          0.06          3.41        10.62 o                         
  -6  -7   1          2.72         -4.25         8.79 o                         
  -5  -7   1        318.46        268.02        13.85 o                         
  -4  -7   1       1121.90       1108.50        36.57 o                         
  -3  -7   1         33.16         36.59         5.98 o                         
  -2  -7   1        385.40        424.42        15.14 o                         
  -1  -7   1          0.22          6.00         4.66 o                         
   0  -7   1          5.70          6.65         5.18 o                         
   1  -7   1         58.84         53.38         6.88 o                         
   2  -7   1       1063.50       1063.41        28.13 o                         
   3  -7   1        205.95        219.77        10.79 o                         
   4  -7   1        164.28        187.41         9.05 o                         
   5  -7   1         26.57         30.81         6.26 o                         
   6  -7   1          0.34          1.98         4.27 o                         
   7  -7   1         35.74         52.21         5.20 o                         
  -8  -6   1         72.89         70.64        14.34 o                         
  -7  -6   1         12.74          0.78         6.84 o                         
  -6  -6   1         67.04         66.03         8.31 o                         
  -5  -6   1         79.75         92.19        10.91 o                         
  -4  -6   1          1.76         -3.64         6.84 o                         
  -3  -6   1        146.81        141.03         8.05 o                         
  -2  -6   1         88.11        104.35         6.82 o                         
  -1  -6   1          2.92         -0.56         4.54 o                         
   0  -6   1         16.99         10.40         4.80 o                         
   1  -6   1         74.41         66.23         6.18 o                         
   2  -6   1       1174.74       1116.60        25.37 o                         
   3  -6   1        335.66        352.88        14.39 o                         
   4  -6   1          3.70          2.97         6.49 o                         
   5  -6   1          5.35          2.15         5.55 o                         
   6  -6   1        169.90        159.63        10.34 o                         
   7  -6   1        526.37        463.94        14.18 o                         
   8  -6   1          0.19          0.80         4.52 o                         
  -9  -5   1         72.25         48.39        11.57 o                         
  -8  -5   1         42.04         86.07        16.87 o                         
  -7  -5   1        181.66        179.46        16.91 o                         
  -6  -5   1        455.79        481.73        32.98 o                         
  -5  -5   1        354.41        379.47        16.52 o                         
  -4  -5   1       4425.40       4556.97        94.32 o                         
  -3  -5   1        252.56        232.09         9.11 o                         
  -2  -5   1        214.42        263.95         9.21 o                         
  -1  -5   1          0.10         -2.43         4.24 o                         
   0  -5   1         42.16         35.35         4.24 o                         
   1  -5   1        774.44        804.56        14.68 o                         
   2  -5   1         66.65         64.89         5.69 o                         
   3  -5   1        323.96        376.80        25.79 o                         
   4  -5   1          0.74          4.91         5.41 o                         
   5  -5   1          4.66          8.28         5.18 o                         
   6  -5   1         35.49         26.26         8.72 o                         
   7  -5   1        110.86        108.48        11.60 o                         
   8  -5   1        135.51         94.98         6.63 o                         
   9  -5   1         47.12         31.47         9.94 o                         
  -9  -4   1          0.40         27.30        12.56 o                         
  -8  -4   1        279.44        232.31        24.16 o                         
  -7  -4   1        352.46        362.88        23.18 o                         
  -6  -4   1        166.12        156.67        11.10 o                         
  -5  -4   1        415.17        430.24        14.75 o                         
  -4  -4   1        188.67        209.23         7.95 o                         
  -3  -4   1        225.40        249.22         7.84 o                         
  -2  -4   1       1444.35       1446.11        28.16 o                         
  -1  -4   1         80.55         51.30         4.85 o                         
   0  -4   1         45.72         55.61         3.44 o                         
   1  -4   1        624.97        646.08        11.53 o                         
   2  -4   1         54.34         60.08         4.35 o                         
   3  -4   1        509.73        526.41        18.79 o                         
   4  -4   1        225.99        225.24         9.67 o                         
   5  -4   1       1957.83       2036.75        38.34 o                         
   6  -4   1        498.62        486.29        19.04 o                         
   7  -4   1         27.67         28.66         9.63 o                         
   8  -4   1         98.79        101.02         8.84 o                         
   9  -4   1         98.75         94.16         6.98 o                         
  -9  -3   1         12.83         12.01         7.03 o                         
  -8  -3   1         74.52         76.53         7.45 o                         
  -7  -3   1        177.40        137.86         9.07 o                         
  -6  -3   1        394.89        385.93        15.18 o                         
  -5  -3   1        100.29        118.30         5.32 o                         
  -4  -3   1        251.34        252.89         6.78 o                         
  -3  -3   1         85.28         85.45         3.07 o                         
  -2  -3   1        441.06        450.01         7.84 o                         
  -1  -3   1         56.80         42.48         3.35 o                         
   0  -3   1        993.06       1012.70        11.28 o                         
   1  -3   1        354.99        373.78         6.53 o                         
   2  -3   1       1019.64       1116.03        16.46 o                         
   3  -3   1         64.12         62.17         4.50 o                         
   4  -3   1        779.99        856.40        17.98 o                         
   5  -3   1         51.00         50.46         4.55 o                         
   6  -3   1          0.15          0.11         4.00 o                         
   7  -3   1        284.02        252.26        11.80 o                         
   8  -3   1          7.37         17.41         7.27 o                         
   9  -3   1        325.06        354.31        19.93 o                         
 -10  -2   1        140.69        122.30        16.23 o                         
  -9  -2   1          8.53          7.48         6.33 o                         
  -8  -2   1        252.26        274.97        11.02 o                         
  -7  -2   1         37.98         40.54         5.77 o                         
  -6  -2   1         16.12         21.18         3.98 o                         
  -5  -2   1        548.51        626.05        11.92 o                         
  -4  -2   1        417.43        435.39         8.99 o                         
  -3  -2   1         86.10         96.30         2.84 o                         
  -2  -2   1         30.82         35.86         2.07 o                         
  -1  -2   1        349.12        339.89         7.52 o                         
   0  -2   1       1002.27       1027.54        13.51 o                         
   1  -2   1        789.45        801.35        11.08 o                         
   2  -2   1       2618.64       2552.11        26.45 o                         
   3  -2   1       5282.96       5086.05        55.84 o                         
   4  -2   1          1.80          2.55         2.84 o                         
   5  -2   1       1220.03       1324.67        17.93 o                         
   6  -2   1        291.57        274.28         7.66 o                         
   7  -2   1        724.66        700.05        16.79 o                         
   8  -2   1        505.35        501.12        15.26 o                         
   9  -2   1        326.27        294.96        16.79 o                         
  10  -2   1         49.33         37.02        13.62 o                         
 -10  -1   1        296.93        252.56        23.57 o                         
  -9  -1   1        114.50        118.06         8.76 o                         
  -8  -1   1         13.50          4.54         6.33 o                         
  -7  -1   1        433.29        426.75        11.28 o                         
  -6  -1   1         52.34         58.24         4.90 o                         
  -5  -1   1         11.00          2.51         3.28 o                         
  -4  -1   1         94.87         75.40         3.73 o                         
  -3  -1   1          1.00          1.45         1.53 o                         
  -2  -1   1        648.07        755.87         9.21 o                         
  -1  -1   1       6036.60       6296.17        73.41 o                         
   0  -1   1       3268.33       3314.81        37.15 o                         
   1  -1   1       6358.32       6114.61        60.11 o                         
   2  -1   1       1370.91       1342.58        14.09 o                         
   3  -1   1        124.22        119.51         3.15 o                         
   4  -1   1       1386.73       1486.95        18.03 o                         
   5  -1   1        353.21        292.48         6.42 o                         
   6  -1   1        138.11        131.70         5.07 o                         
   7  -1   1        908.10        951.96        19.12 o                         
   8  -1   1        555.55        572.23        18.19 o                         
   9  -1   1         18.02         32.07         6.04 o                         
  10  -1   1         40.70         40.35         7.65 o                         
 -10   0   1        275.03        280.85        18.31 o                         
  -9   0   1         32.83         30.09         6.05 o                         
  -8   0   1        526.90        556.14        17.25 o                         
  -7   0   1        287.55        245.45         8.71 o                         
  -6   0   1        187.77        204.95         7.54 o                         
  -5   0   1        159.76        142.39         6.09 o                         
  -4   0   1        797.34        855.35        12.75 o                         
  -3   0   1        577.84        668.52         8.15 o                         
  -2   0   1         15.69         16.63         1.65 o                         
  -1   0   1       7888.73       7479.59        70.48 o                         
   1   0   1       2189.73       2154.17        20.94 o                         
   2   0   1        928.29        899.48         8.90 o                         
   3   0   1         78.18         86.34         2.10 o                         
   4   0   1        412.02        428.52         8.25 o                         
   5   0   1         25.41         43.78         3.56 o                         
   6   0   1         54.14         70.30         4.42 o                         
   7   0   1         12.06         11.73         4.32 o                         
   8   0   1        152.28        139.21        10.29 o                         
   9   0   1        127.35        118.97        25.77 o                         
  10   0   1         23.43         28.37         7.53 o                         
 -10   1   1         11.57          4.74         9.43 o                         
  -9   1   1        114.15        125.21         8.48 o                         
  -8   1   1       1593.45       1529.23        36.33 o                         
  -7   1   1        404.24        364.91        11.05 o                         
  -6   1   1        172.98        171.18         6.77 o                         
  -5   1   1         15.01          9.58         3.69 o                         
  -4   1   1        156.96        165.96         3.70 o                         
  -3   1   1        193.13        176.56         3.74 o                         
  -2   1   1       3724.36       3716.79        40.55 o                         
  -1   1   1        968.23        973.15         9.97 o                         
   0   1   1          5.47          8.19         1.01 o                         
   1   1   1        501.91        602.48         8.58 o                         
   2   1   1        354.94        409.07         5.39 o                         
   3   1   1       2303.18       2416.59        23.52 o                         
   4   1   1        188.82        218.55         5.25 o                         
   5   1   1       1126.93       1234.70        15.72 o                         
   6   1   1        139.58        153.74         5.65 o                         
   7   1   1         98.86        129.04         7.27 o                         
   8   1   1         46.52         49.07         7.26 o                         
   9   1   1        783.95        728.50        24.38 o                         
  10   1   1         19.32         24.48        11.92 o                         
 -10   2   1          6.99         -1.61         7.79 o                         
  -9   2   1        289.23        286.02        14.32 o                         
  -8   2   1        246.36        232.21        11.32 o                         
  -7   2   1        565.25        569.66        14.03 o                         
  -6   2   1         75.80         81.60         5.70 o                         
  -5   2   1         42.41         48.43         4.13 o                         
  -4   2   1         40.15         36.57         3.37 o                         
  -3   2   1         43.32         26.79         2.79 o                         
  -2   2   1       2010.51       2036.45        23.40 o                         
  -1   2   1       1577.91       1571.12        14.65 o                         
   0   2   1        255.03        286.96         4.08 o                         
   1   2   1       1003.61       1027.35        10.58 o                         
   2   2   1        206.43        224.25         4.51 o                         
   3   2   1        878.90        994.23        12.11 o                         
   4   2   1         14.61         19.13         2.94 o                         
   5   2   1        370.58        357.35         7.06 o                         
   6   2   1          1.80          2.54         3.79 o                         
   7   2   1         84.08         93.83         5.98 o                         
   8   2   1        532.50        588.68        17.80 o                         
   9   2   1          7.62         18.09         5.99 o                         
  10   2   1        102.43         79.63        14.90 o                         
  -9   3   1        207.18        230.16        11.09 o                         
  -8   3   1         34.34         24.75         5.55 o                         
  -7   3   1          6.86          3.33         5.15 o                         
  -6   3   1        345.49        392.14        10.61 o                         
  -5   3   1         55.34         36.94         3.92 o                         
  -4   3   1        940.68        947.76        15.25 o                         
  -3   3   1       5268.94       5240.77        67.18 o                         
  -2   3   1        204.82        232.85         4.50 o                         
  -1   3   1        387.57        388.21         6.53 o                         
   0   3   1        427.26        495.62         6.18 o                         
   1   3   1          6.45          3.71         1.51 o                         
   2   3   1       2728.17       3019.14        38.83 o                         
   3   3   1        327.67        369.03         7.41 o                         
   4   3   1        857.21        980.47        17.44 o                         
   5   3   1        233.51        253.95         9.51 o                         
   6   3   1          2.10          7.17         4.09 o                         
   7   3   1          1.56          9.36         4.99 o                         
   8   3   1        212.59        191.53        19.45 o                         
   9   3   1        184.11        170.56        15.38 o                         
  -9   4   1        181.45        176.76        12.39 o                         
  -8   4   1         10.17         19.21         4.94 o                         
  -7   4   1        187.69        175.42        15.56 o                         
  -6   4   1         46.50         39.30         5.50 o                         
  -5   4   1         95.58         87.99         5.77 o                         
  -4   4   1       1462.97       1574.05        30.49 o                         
  -3   4   1         78.55         84.86         5.79 o                         
  -2   4   1        452.72        460.24        10.07 o                         
  -1   4   1         79.06         61.92         3.83 o                         
   0   4   1          0.32         -0.04         2.99 o                         
   1   4   1       2524.44       2703.15        40.35 o                         
   2   4   1       1954.20       2115.93        44.03 o                         
   3   4   1        150.21        156.77         7.36 o                         
   4   4   1       1021.28       1128.12        21.79 o                         
   5   4   1        794.47        836.21        20.53 o                         
   6   4   1       1771.01       1847.68        38.64 o                         
   7   4   1        208.62        208.89        32.59 o                         
   9   4   1          0.48         -3.54        11.55 o                         
  -9   5   1        142.93        160.64        10.09 o                         
  -8   5   1         15.14         18.32         4.83 o                         
  -7   5   1         31.78         24.68         5.98 o                         
  -6   5   1        261.55        283.65        13.40 o                         
  -5   5   1       1155.45       1115.11        30.44 o                         
  -4   5   1        238.96        257.02        11.45 o                         
  -3   5   1         44.37         49.73         6.94 o                         
  -2   5   1          0.00          1.85         3.28 o                         
  -1   5   1        242.32        252.87         6.57 o                         
   0   5   1        180.98        170.36         6.13 o                         
   1   5   1         75.68         64.83         7.04 o                         
   2   5   1         45.84         45.08         5.12 o                         
   3   5   1        220.54        209.40        10.45 o                         
   4   5   1       2484.37       2496.74        49.81 o                         
   5   5   1         22.58         34.35         6.23 o                         
   6   5   1        111.31        100.31         8.53 o                         
   7   5   1         65.51         67.25        11.89 o                         
   8   5   1          3.48          4.26        12.24 o                         
   9   5   1          0.25          1.41         9.13 o                         
  -8   6   1         14.96         13.98         5.09 o                         
  -7   6   1        182.02        166.13         9.11 o                         
  -6   6   1        355.89        299.07        19.67 o                         
  -5   6   1        321.21        331.39        15.91 o                         
  -4   6   1        188.96        176.86         9.56 o                         
  -3   6   1        199.26        214.89        10.07 o                         
  -2   6   1        712.96        730.94        16.07 o                         
  -1   6   1       1543.46       1504.67        24.36 o                         
   0   6   1         23.00         30.07         4.98 o                         
   1   6   1          6.04          3.31         4.06 o                         
   2   6   1        357.02        404.13        12.47 o                         
   3   6   1        432.95        456.61        15.44 o                         
   4   6   1       1932.99       2130.42        41.12 o                         
   5   6   1        156.41        145.15        11.27 o                         
   6   6   1        227.41        226.92        13.90 o                         
   7   6   1         32.56         27.39        16.88 o                         
   8   6   1          4.13        -10.06        12.24 o                         
  -7   7   1         12.40         15.96         5.23 o                         
  -6   7   1         87.81        106.60         6.21 o                         
  -5   7   1         12.99         12.11         5.19 o                         
  -4   7   1          0.96         -2.09         6.96 o                         
  -3   7   1         88.77         84.94        12.92 o                         
  -2   7   1        159.18        163.99         8.88 o                         
  -1   7   1        535.84        514.25        16.04 o                         
   0   7   1        425.56        397.26        14.58 o                         
   1   7   1         88.75         76.45         6.87 o                         
   2   7   1        428.14        473.98        17.58 o                         
   3   7   1         69.08         83.71         6.97 o                         
   4   7   1         73.38        116.27        13.99 o                         
   5   7   1         77.55         77.81         8.84 o                         
   6   7   1        230.99        207.12        34.68 o                         
   7   7   1        126.87        121.08        16.97 o                         
  -6   8   1          1.19         -3.67         4.52 o                         
  -5   8   1        793.20        844.23        18.82 o                         
  -4   8   1        161.00        159.12         8.71 o                         
  -3   8   1          7.04          8.01         6.69 o                         
  -2   8   1        472.99        449.28        26.58 o                         
  -1   8   1         55.43         47.00         8.15 o                         
   0   8   1         23.95         14.68         7.84 o                         
   1   8   1        965.68        965.43        28.85 o                         
   2   8   1        534.87        627.91        21.97 o                         
   3   8   1        156.85        152.98        10.09 o                         
   4   8   1        337.12        329.91        17.74 o                         
   5   8   1          0.46         -3.68         5.95 o                         
   6   8   1        768.41        705.78        25.95 o                         
  -5   9   1        143.63        159.26        10.44 o                         
  -4   9   1         20.05         24.02         5.50 o                         
  -3   9   1         39.47         40.16         6.88 o                         
  -2   9   1        166.53        166.44        12.31 o                         
  -1   9   1        270.65        298.51        16.47 o                         
   0   9   1        216.52        223.76        12.35 o                         
   1   9   1          0.56         -0.35         5.41 o                         
   2   9   1         35.38         43.98         5.42 o                         
   3   9   1          5.26         -6.39         7.33 o                         
   4   9   1        115.26        118.18         8.10 o                         
   5   9   1         17.24         -7.61        10.22 o                         
  -3  10   1         10.67         10.65         4.28 o                         
  -2  10   1        195.87        202.83         8.67 o                         
  -1  10   1         40.04         44.01         5.21 o                         
   0  10   1          3.95          8.60         5.40 o                         
   1  10   1        414.01        415.58        17.07 o                         
   2  10   1          0.16         -4.44         4.78 o                         
   3  10   1         10.03         18.06         6.13 o                         
  -1 -10   2        462.94        431.17        28.80 o                         
   0 -10   2         81.74         77.32        10.51 o                         
   1 -10   2        348.14        358.63        11.19 o                         
  -4  -9   2         19.72         15.89         4.81 o                         
  -3  -9   2        143.72        137.71         7.10 o                         
  -2  -9   2         28.74         21.87         4.86 o                         
  -1  -9   2        340.05        323.08        11.21 o                         
   0  -9   2        364.81        394.62        14.08 o                         
   1  -9   2        438.14        446.23        15.35 o                         
   2  -9   2        278.65        293.63        12.09 o                         
   3  -9   2        358.52        423.16        29.46 o                         
   4  -9   2         74.87         75.39         8.02 o                         
  -6  -8   2         68.85         63.38         9.02 o                         
  -5  -8   2          5.38          3.30         5.40 o                         
  -4  -8   2          5.69          5.49         5.20 o                         
  -3  -8   2        157.66        176.93        17.86 o                         
  -2  -8   2          0.29          1.93         6.43 o                         
  -1  -8   2         13.69         13.61         5.76 o                         
   0  -8   2          0.36          1.61         6.38 o                         
   1  -8   2          7.81         15.02         5.98 o                         
   2  -8   2        285.25        310.03        15.27 o                         
   3  -8   2       1200.93       1205.18        39.32 o                         
   4  -8   2          3.92         -3.08         5.20 o                         
   5  -8   2        348.99        396.71        14.70 o                         
   6  -8   2         71.04         64.70         6.66 o                         
  -7  -7   2         27.51         24.85        10.99 o                         
  -6  -7   2        546.07        515.99        19.46 o                         
  -5  -7   2         36.48         41.23        11.24 o                         
  -4  -7   2         50.46         57.79         8.36 o                         
  -3  -7   2         36.17         46.08         6.19 o                         
  -2  -7   2        521.01        538.18        15.89 o                         
  -1  -7   2        361.23        329.24        15.57 o                         
   0  -7   2        107.97        112.72         8.84 o                         
   1  -7   2        146.30        131.01        12.22 o                         
   2  -7   2        358.93        392.65        17.78 o                         
   3  -7   2        693.40        704.80        19.69 o                         
   4  -7   2        348.68        368.96        12.43 o                         
   5  -7   2          9.26         14.42         5.17 o                         
   6  -7   2          3.92         12.01         4.63 o                         
   7  -7   2        258.22        268.84        11.61 o                         
  -8  -6   2         15.02         17.43        10.40 o                         
  -7  -6   2         35.81         28.20         7.49 o                         
  -6  -6   2        521.42        531.30        28.33 o                         
  -5  -6   2        758.26        823.38        45.56 o                         
  -4  -6   2        838.67        813.11        26.68 o                         
  -3  -6   2        480.74        474.79        14.72 o                         
  -2  -6   2       1064.48       1105.03        22.87 o                         
  -1  -6   2        311.66        316.22        10.29 o                         
   0  -6   2         17.56         14.05         4.88 o                         
   1  -6   2       1828.23       1848.92        39.73 o                         
   2  -6   2         25.65         17.64         5.44 o                         
   3  -6   2        127.36        124.75         9.46 o                         
   4  -6   2         49.49         57.96         5.72 o                         
   5  -6   2         25.26         35.95         6.53 o                         
   6  -6   2         24.69         33.43         8.68 o                         
   7  -6   2        381.70        379.74        11.00 o                         
   8  -6   2         85.35         69.15         6.13 o                         
  -8  -5   2          0.31         -4.12        11.68 o                         
  -7  -5   2        268.85        263.79        28.31 o                         
  -6  -5   2        110.46        132.37        14.84 o                         
  -5  -5   2       1291.38       1367.98        36.59 o                         
  -4  -5   2          1.51          0.69         6.07 o                         
  -3  -5   2          6.66          8.42         4.90 o                         
  -2  -5   2          0.18          0.83         3.57 o                         
  -1  -5   2        630.57        682.43        19.96 o                         
   0  -5   2        383.63        390.55        10.60 o                         
   1  -5   2          6.48          1.10         3.63 o                         
   2  -5   2       1638.28       1616.25        35.94 o                         
   3  -5   2         51.91         39.29         8.05 o                         
   4  -5   2          0.29         -1.67         6.07 o                         
   5  -5   2        629.93        613.43        20.71 o                         
   6  -5   2        753.93        760.79        25.42 o                         
   7  -5   2        229.58        211.53        14.71 o                         
   8  -5   2          1.33         -0.78         4.69 o                         
  -9  -4   2          0.09         -1.62         9.98 o                         
  -8  -4   2         32.07         23.65        13.46 o                         
  -7  -4   2         17.85          8.77        10.18 o                         
  -6  -4   2        409.62        395.17        28.04 o                         
  -5  -4   2        345.19        345.60        22.10 o                         
  -4  -4   2          3.34         -0.09         5.69 o                         
  -3  -4   2         65.22         63.53         5.52 o                         
  -2  -4   2         11.69         10.30         4.39 o                         
  -1  -4   2       3511.40       3692.47        59.27 o                         
   0  -4   2       3491.59       3958.43        62.50 o                         
   1  -4   2       1228.66       1304.21        21.27 o                         
   2  -4   2        188.34        164.25         7.06 o                         
   3  -4   2         35.99         19.44         5.23 o                         
   4  -4   2          6.24          2.95         4.36 o                         
   5  -4   2        486.80        434.92        12.36 o                         
   6  -4   2          4.03          8.26         5.94 o                         
   7  -4   2         50.18         34.87         7.89 o                         
   8  -4   2         25.25         23.99         7.59 o                         
   9  -4   2          5.54          2.98         4.95 o                         
  -9  -3   2        346.64        321.25        18.28 o                         
  -8  -3   2          2.35          6.88         7.04 o                         
  -7  -3   2        269.20        253.31        11.24 o                         
  -6  -3   2          0.65         -0.46         5.04 o                         
  -5  -3   2         40.36         44.25         3.63 o                         
  -4  -3   2         56.25         70.39         3.86 o                         
  -3  -3   2       5619.64       6248.69        68.51 o                         
  -2  -3   2       4139.17       4407.81        52.84 o                         
  -1  -3   2         71.29         52.75         3.40 o                         
   0  -3   2       2217.63       2471.54        30.94 o                         
   1  -3   2        103.14         89.46         3.16 o                         
   2  -3   2        299.64        277.72         5.62 o                         
   3  -3   2       1124.87       1082.95        25.03 o                         
   4  -3   2       3332.15       3312.47        42.69 o                         
   5  -3   2        301.48        301.68         8.64 o                         
   6  -3   2          0.08          3.00         4.19 o                         
   7  -3   2        203.27        191.87         9.35 o                         
   8  -3   2        660.25        635.06        24.80 o                         
   9  -3   2         13.81         13.77         5.57 o                         
 -10  -2   2         92.94         76.22        12.85 o                         
  -9  -2   2         67.24         73.20         8.00 o                         
  -8  -2   2        545.98        529.13        18.06 o                         
  -7  -2   2       1230.73       1233.87        31.97 o                         
  -6  -2   2         50.06         62.22         5.65 o                         
  -5  -2   2         13.74         28.36         3.45 o                         
  -4  -2   2        567.94        600.12        11.35 o                         
  -3  -2   2       1688.18       1650.88        17.58 o                         
  -2  -2   2       2000.06       1986.93        19.97 o                         
  -1  -2   2       9218.13       9535.92       104.72 o                         
   0  -2   2       2622.25       2701.91        31.35 o                         
   1  -2   2          1.56          3.48         2.18 o                         
   2  -2   2       1403.19       1299.16        14.32 o                         
   3  -2   2       1287.75       1262.68        14.52 o                         
   4  -2   2        355.29        370.70         7.22 o                         
   5  -2   2         73.38         86.72         4.63 o                         
   6  -2   2       1147.61       1135.74        18.59 o                         
   7  -2   2         39.91         41.18         5.52 o                         
   8  -2   2        376.41        396.47        13.30 o                         
   9  -2   2         34.71         30.48         7.89 o                         
  10  -2   2         92.06         94.73         8.70 o                         
 -10  -1   2         41.86         53.35        10.87 o                         
  -9  -1   2         97.93        107.19        10.40 o                         
  -8  -1   2          7.55          9.87         5.75 o                         
  -7  -1   2         29.12         24.36         4.68 o                         
  -6  -1   2        148.20        158.28         7.00 o                         
  -5  -1   2        924.11        956.38        16.15 o                         
  -4  -1   2        311.45        366.85         8.38 o                         
  -3  -1   2       2668.12       2854.58        34.03 o                         
  -2  -1   2         25.83         29.44         1.77 o                         
  -1  -1   2        412.53        409.51         5.63 o                         
   0  -1   2       3259.25       3083.13        30.69 o                         
   1  -1   2      14735.10      14057.15       162.67 o                         
   2  -1   2      27067.12      25928.83       262.81 o                         
   3  -1   2        296.20        328.65         4.75 o                         
   4  -1   2        950.66        985.61        13.03 o                         
   5  -1   2         72.97         65.87         3.50 o                         
   6  -1   2       1118.88       1192.11        19.30 o                         
   7  -1   2         19.53         10.74         4.62 o                         
   8  -1   2        108.11        102.48        12.16 o                         
   9  -1   2         67.78         59.93        12.42 o                         
  10  -1   2          5.84         14.95         6.69 o                         
 -10   0   2         97.37         82.55        10.47 o                         
  -9   0   2         54.62         53.38         7.56 o                         
  -8   0   2         30.26         37.98         6.60 o                         
  -7   0   2        559.59        558.19        13.59 o                         
  -6   0   2        481.60        450.98        10.74 o                         
  -5   0   2        198.68        262.82        10.67 o                         
  -4   0   2          2.59          7.33         2.27 o                         
  -3   0   2        687.35        722.92         8.41 o                         
  -2   0   2         43.99         39.82         1.58 o                         
  -1   0   2        131.81        112.69         1.74 o                         
   0   0   2       3422.09       3057.19        30.26 o                         
   1   0   2        134.20        124.22         2.37 o                         
   2   0   2       2404.05       2464.66        23.00 o                         
   3   0   2        556.96        545.61         6.37 o                         
   4   0   2        803.34        790.75        12.95 o                         
   5   0   2        328.66        351.18         6.84 o                         
   6   0   2        714.17        678.44        16.47 o                         
   7   0   2        211.81        215.53         9.03 o                         
   8   0   2         88.35         76.07         8.68 o                         
   9   0   2        163.42        148.53        16.64 o                         
  10   0   2        567.83        475.29        19.95 o                         
 -10   1   2         21.57         18.95        18.52 o                         
  -9   1   2        450.53        442.64        17.54 o                         
  -8   1   2        368.23        332.02        12.92 o                         
  -7   1   2       2218.00       2139.33        41.78 o                         
  -6   1   2        178.79        162.11         6.65 o                         
  -5   1   2          1.83          6.07         4.42 o                         
  -4   1   2         15.09         16.25         2.27 o                         
  -3   1   2       2096.68       2076.13        22.85 o                         
  -2   1   2        804.30        829.38        11.86 o                         
  -1   1   2      15626.80      14663.58       138.53 o                         
   0   1   2       5553.29       5493.36        56.13 o                         
   1   1   2       2825.85       3130.07        31.12 o                         
   2   1   2       1915.91       2049.22        20.20 o                         
   3   1   2         66.38         55.18         2.54 o                         
   4   1   2        110.34        139.55         4.32 o                         
   5   1   2        240.44        243.97         6.64 o                         
   6   1   2        551.59        570.21        10.58 o                         
   7   1   2        258.47        261.88         8.47 o                         
   8   1   2        148.45        142.22         9.30 o                         
   9   1   2        441.55        409.18        17.90 o                         
  10   1   2         19.75         11.20        11.12 o                         
 -10   2   2         86.58         76.46        11.39 o                         
  -9   2   2        265.47        269.79        10.06 o                         
  -8   2   2        165.61        137.16         7.06 o                         
  -7   2   2         29.80         25.17         5.14 o                         
  -6   2   2        174.90        182.17         7.53 o                         
  -5   2   2        140.12        180.15         6.64 o                         
  -4   2   2         62.00         86.81         4.91 o                         
  -3   2   2       8407.10       8827.34        99.50 o                         
  -2   2   2        361.41        305.23         4.67 o                         
  -1   2   2       3039.82       2994.64        31.90 o                         
   0   2   2       3190.07       3486.82        35.16 o                         
   1   2   2      12542.50      13621.34       128.80 o                         
   2   2   2          5.69          6.39         1.84 o                         
   3   2   2        191.97        250.34         5.14 o                         
   4   2   2         15.75         10.69         2.72 o                         
   5   2   2        168.66        188.82         5.03 o                         
   6   2   2        211.37        225.35         7.05 o                         
   7   2   2         33.27         41.67         5.58 o                         
   8   2   2        165.21        175.69        10.14 o                         
   9   2   2       1508.90       1401.69        44.11 o                         
  -9   3   2        854.26        849.79        22.67 o                         
  -8   3   2         28.91         33.94         5.21 o                         
  -7   3   2         27.31         22.21         5.00 o                         
  -6   3   2         44.71         48.26         5.10 o                         
  -5   3   2         33.52         37.09         3.61 o                         
  -4   3   2        106.01        110.95         5.64 o                         
  -3   3   2       7024.01       7237.84        91.65 o                         
  -2   3   2        353.88        319.51         5.23 o                         
  -1   3   2          5.40          7.72         1.55 o                         
   0   3   2          1.93          3.77         1.46 o                         
   1   3   2        681.30        754.98        10.95 o                         
   2   3   2        717.25        776.96         9.29 o                         
   3   3   2          8.98          1.52         2.32 o                         
   4   3   2        609.76        724.29        14.19 o                         
   5   3   2        248.03        295.95         7.32 o                         
   6   3   2        321.01        367.52         9.46 o                         
   7   3   2        785.93        811.68        18.45 o                         
   8   3   2          0.35         -2.52         6.69 o                         
   9   3   2        118.84        104.92        12.90 o                         
  -9   4   2          0.25          3.38         6.00 o                         
  -8   4   2          2.32          8.23         5.43 o                         
  -7   4   2         20.91         31.15         7.16 o                         
  -6   4   2        591.02        521.15        16.25 o                         
  -5   4   2         14.08         15.70         4.79 o                         
  -4   4   2        186.69        167.41         7.36 o                         
  -3   4   2        335.01        326.12         9.47 o                         
  -2   4   2          0.38          1.13         2.59 o                         
  -1   4   2         18.57         17.18         2.82 o                         
   0   4   2       1287.51       1280.56        16.91 o                         
   1   4   2        731.23        844.73        15.58 o                         
   2   4   2        131.46        124.57         5.67 o                         
   3   4   2         14.16         17.22         3.70 o                         
   4   4   2        187.16        217.36         8.88 o                         
   5   4   2        290.02        312.63        11.43 o                         
   6   4   2        256.09        288.13        11.74 o                         
   7   4   2         42.87         29.49         7.89 o                         
   9   4   2         94.84         78.27        15.48 o                         
  -9   5   2         22.50         23.57         6.64 o                         
  -8   5   2         59.18         62.37         5.83 o                         
  -7   5   2         30.60         27.74         6.19 o                         
  -6   5   2        680.71        668.48        20.62 o                         
  -5   5   2          3.57          7.80         5.15 o                         
  -4   5   2         89.36         92.42         6.91 o                         
  -3   5   2          8.43          3.08         5.03 o                         
  -2   5   2       1085.19        999.02        16.44 o                         
  -1   5   2        577.62        594.58         9.53 o                         
   0   5   2         67.66         47.17         3.89 o                         
   1   5   2       1241.11       1440.49        29.91 o                         
   2   5   2        162.40        176.51         8.00 o                         
   3   5   2       1516.94       1491.48        31.80 o                         
   4   5   2       1815.81       1877.70        39.59 o                         
   5   5   2       1017.00       1080.83        27.36 o                         
   6   5   2        237.97        256.92        11.32 o                         
   7   5   2         65.56         84.49        10.17 o                         
   8   5   2          0.98        -10.59        12.93 o                         
   9   5   2         22.79         14.18         9.76 o                         
  -8   6   2          7.85         10.01         5.13 o                         
  -7   6   2        413.81        400.66        15.35 o                         
  -6   6   2        713.93        684.71        28.30 o                         
  -5   6   2         17.29         18.16         6.11 o                         
  -4   6   2         30.82         26.31         5.84 o                         
  -3   6   2        263.79        264.51         9.28 o                         
  -2   6   2        880.48        881.24        20.63 o                         
  -1   6   2         54.24         65.85         4.60 o                         
   0   6   2        398.70        430.83        10.34 o                         
   1   6   2          3.66          3.15         4.33 o                         
   2   6   2        567.39        596.56        15.30 o                         
   3   6   2         90.86         94.50         8.50 o                         
   4   6   2        702.81        731.77        20.93 o                         
   5   6   2          0.89          2.86         6.11 o                         
   6   6   2         19.36         19.87         8.37 o                         
   7   6   2         12.42         16.18         9.36 o                         
   8   6   2        244.13        245.75        22.93 o                         
  -7   7   2         30.40         32.98         7.43 o                         
  -6   7   2        144.43        121.12         6.61 o                         
  -5   7   2        120.06        143.94         9.36 o                         
  -4   7   2        668.02        711.90        28.26 o                         
  -3   7   2         19.27         26.14         6.77 o                         
  -2   7   2        548.52        513.45        19.44 o                         
  -1   7   2         29.79         26.66         4.98 o                         
   0   7   2         12.61         15.56         5.00 o                         
   1   7   2        262.14        293.34        11.31 o                         
   2   7   2       3274.38       3169.65        56.54 o                         
   3   7   2       2436.27       2581.48        44.73 o                         
   4   7   2         56.60         55.66         9.26 o                         
   5   7   2          1.60         -7.04         7.35 o                         
   6   7   2         11.03          7.60         7.31 o                         
   7   7   2        254.12        212.27        15.44 o                         
  -6   8   2        656.56        636.04        14.29 o                         
  -5   8   2        262.31        256.77        10.28 o                         
  -4   8   2         26.39         33.67         7.21 o                         
  -3   8   2        171.74        163.96        11.58 o                         
  -2   8   2        877.42        937.73        33.70 o                         
  -1   8   2        112.24        103.98         9.80 o                         
   0   8   2        143.34        125.85         9.20 o                         
   1   8   2        134.15        161.54        10.14 o                         
   2   8   2         20.79         28.30        14.75 o                         
   3   8   2         42.15         41.11         6.74 o                         
   4   8   2         85.76         89.87        10.90 o                         
   5   8   2         69.00         65.72         7.73 o                         
   6   8   2        238.69        216.66        12.36 o                         
  -5   9   2          5.74          7.08         4.36 o                         
  -4   9   2        206.88        212.52         9.53 o                         
  -3   9   2          0.08         -3.87         6.78 o                         
  -2   9   2        221.21        205.23        17.18 o                         
  -1   9   2        113.08         78.91        12.62 o                         
   0   9   2        517.51        493.53        16.68 o                         
   1   9   2        636.64        601.59        20.35 o                         
   2   9   2         37.36         37.55         5.56 o                         
   3   9   2         12.19         14.83         5.20 o                         
   4   9   2         30.67         25.13         6.58 o                         
   5   9   2         78.23        121.88        15.91 o                         
  -3  10   2         13.34         10.88         4.20 o                         
  -2  10   2        106.96        110.92         6.55 o                         
  -1  10   2        446.91        443.55        15.02 o                         
   0  10   2          0.12          6.18         5.23 o                         
   1  10   2         43.38         45.12         7.22 o                         
   2  10   2         20.12         21.50         8.63 o                         
   3  10   2         85.43         87.83         9.04 o                         
   0 -10   3        251.32        245.80        14.24 o                         
  -4  -9   3         10.85         15.85         4.79 o                         
  -3  -9   3         12.46         10.00         4.31 o                         
  -2  -9   3        285.56        270.60        14.32 o                         
  -1  -9   3        181.28        193.59         8.09 o                         
   0  -9   3         27.31         29.91         4.84 o                         
   1  -9   3         15.97         23.83         5.73 o                         
   2  -9   3        586.64        635.78        17.23 o                         
   3  -9   3         27.12         30.31         5.24 o                         
   4  -9   3        303.86        310.26        14.08 o                         
  -6  -8   3         91.96         75.76         8.82 o                         
  -5  -8   3         99.95        114.75        11.36 o                         
  -4  -8   3         18.93         17.63         5.41 o                         
  -3  -8   3        162.86        176.49         9.93 o                         
  -2  -8   3        123.84        118.65         9.85 o                         
  -1  -8   3        155.94        158.83         8.95 o                         
   0  -8   3         81.63         74.60         8.63 o                         
   1  -8   3        475.46        472.70        18.69 o                         
   2  -8   3        253.57        253.77        12.34 o                         
   3  -8   3         86.67         86.86         9.56 o                         
   4  -8   3        837.33        896.21        23.52 o                         
   5  -8   3          4.82          8.88         4.92 o                         
   6  -8   3         14.88          8.46         7.06 o                         
  -7  -7   3          8.25         14.13        10.06 o                         
  -6  -7   3          4.53          0.64         5.73 o                         
  -5  -7   3       1630.44       1643.61        92.57 o                         
  -4  -7   3         46.18         53.67         6.32 o                         
  -3  -7   3          1.44          0.40         6.20 o                         
  -2  -7   3         14.04         16.96         7.39 o                         
  -1  -7   3        152.75        175.22        12.77 o                         
   0  -7   3        658.76        619.81        21.74 o                         
   1  -7   3         84.88         86.41         8.15 o                         
   2  -7   3         47.03         45.91         6.87 o                         
   3  -7   3        628.39        653.51        20.24 o                         
   4  -7   3        206.91        210.82         8.81 o                         
   5  -7   3         84.10         93.85         8.70 o                         
   6  -7   3        156.60        170.76         8.56 o                         
   7  -7   3        124.99        137.16        14.75 o                         
  -8  -6   3          1.96          5.93         9.98 o                         
  -7  -6   3          9.70          4.59         8.95 o                         
  -6  -6   3        462.82        497.46        48.78 o                         
  -5  -6   3        915.19        914.58        36.07 o                         
  -4  -6   3        503.78        483.50        17.18 o                         
  -3  -6   3        185.09        205.02         9.77 o                         
  -2  -6   3          1.22          2.00         4.27 o                         
  -1  -6   3          2.47         -1.09         4.88 o                         
   0  -6   3        116.94         93.67         7.06 o                         
   1  -6   3         45.92         42.91         6.40 o                         
   2  -6   3         22.06         21.67         5.51 o                         
   3  -6   3        159.49        174.39        10.31 o                         
   4  -6   3         48.16         42.12         5.71 o                         
   5  -6   3        446.13        510.78        17.58 o                         
   6  -6   3         17.45         20.23         7.72 o                         
   7  -6   3          7.62          8.28         4.86 o                         
   8  -6   3          8.48          5.39         5.59 o                         
  -8  -5   3          5.55          0.02         7.79 o                         
  -6  -5   3        232.28        236.40        18.91 o                         
  -5  -5   3         20.17         17.37         6.86 o                         
  -4  -5   3         21.96         17.37         6.65 o                         
  -3  -5   3        440.58        435.70        15.98 o                         
  -2  -5   3         70.00         72.24         5.19 o                         
  -1  -5   3        515.04        506.95        14.81 o                         
   0  -5   3        830.17        801.55        18.02 o                         
   1  -5   3        232.10        220.81         8.16 o                         
   2  -5   3        104.95         99.17         7.36 o                         
   3  -5   3        217.22        218.21        14.84 o                         
   4  -5   3       1705.44       1668.73        33.72 o                         
   5  -5   3        540.08        576.48        15.31 o                         
   6  -5   3         46.25         68.26        11.43 o                         
   7  -5   3        200.36        176.40        11.45 o                         
   8  -5   3          4.42         10.79         5.04 o                         
  -9  -4   3         25.29         24.45        10.93 o                         
  -8  -4   3         75.67         62.10        16.34 o                         
  -7  -4   3        235.45        235.51        27.99 o                         
  -6  -4   3         81.02         96.05        10.58 o                         
  -5  -4   3        200.74        223.13        14.01 o                         
  -4  -4   3         48.68         48.82         6.92 o                         
  -3  -4   3         10.75         17.25         5.73 o                         
  -2  -4   3       1870.16       1864.02        40.41 o                         
  -1  -4   3        483.09        465.59        12.73 o                         
   0  -4   3        457.08        482.45        12.02 o                         
   1  -4   3          6.36          3.62         3.79 o                         
   2  -4   3        331.95        277.83        19.33 o                         
   3  -4   3        268.47        267.42        15.10 o                         
   4  -4   3       1425.02       1347.09        29.27 o                         
   5  -4   3        517.82        561.88        16.24 o                         
   6  -4   3        232.31        208.62        11.49 o                         
   7  -4   3        304.12        324.58        18.77 o                         
   8  -4   3         35.72         32.32         7.57 o                         
   9  -4   3        173.08        173.98        10.28 o                         
  -9  -3   3         26.42         26.78         5.79 o                         
  -8  -3   3        167.76        168.36        22.69 o                         
  -7  -3   3        135.85        137.20        10.63 o                         
  -6  -3   3         23.79         37.66         5.74 o                         
  -5  -3   3          4.38          6.39         3.86 o                         
  -4  -3   3       1190.82       1283.92        27.09 o                         
  -3  -3   3         96.90        103.57         3.70 o                         
  -2  -3   3          8.82          4.56         2.22 o                         
  -1  -3   3       2352.51       2566.23        41.13 o                         
   0  -3   3        694.11        752.02        12.08 o                         
   1  -3   3       1832.62       1752.97        37.00 o                         
   2  -3   3         73.10         58.67         3.84 o                         
   3  -3   3        301.45        362.64        18.94 o                         
   4  -3   3        224.97        228.45         7.32 o                         
   5  -3   3        687.87        711.68        16.21 o                         
   6  -3   3        211.61        186.39         7.70 o                         
   7  -3   3        492.14        499.97        17.83 o                         
   8  -3   3         45.46         25.16         8.83 o                         
   9  -3   3         11.22         23.60         5.68 o                         
  -9  -2   3         99.75         96.85         8.49 o                         
  -8  -2   3        135.92        146.55        10.96 o                         
  -7  -2   3        146.99        128.02         8.22 o                         
  -6  -2   3        489.95        481.58        12.84 o                         
  -5  -2   3          2.11          1.00         3.41 o                         
  -4  -2   3       1744.04       1683.07        24.97 o                         
  -3  -2   3       1017.36       1132.62        12.04 o                         
  -2  -2   3        992.64       1051.65        16.20 o                         
  -1  -2   3        118.82        114.43         2.70 o                         
   0  -2   3       6815.71       6734.48        69.42 o                         
   1  -2   3        120.33        107.28         4.35 o                         
   2  -2   3       2553.87       2423.43        27.21 o                         
   3  -2   3        659.66        726.47         9.81 o                         
   4  -2   3         75.52         71.24         4.00 o                         
   5  -2   3        330.08        322.62         7.94 o                         
   6  -2   3        205.76        183.84         6.74 o                         
   7  -2   3        534.40        538.62        14.65 o                         
   8  -2   3         29.73         32.48         9.62 o                         
   9  -2   3         99.40        110.81         9.84 o                         
  10  -2   3          2.69         -2.48         5.57 o                         
 -10  -1   3        143.36        124.08        11.36 o                         
  -9  -1   3          0.09         -3.48         5.27 o                         
  -8  -1   3        102.29        108.52         7.68 o                         
  -7  -1   3         78.19         73.35         6.07 o                         
  -6  -1   3        616.84        599.62        16.58 o                         
  -5  -1   3          8.37         10.43         4.22 o                         
  -4  -1   3        117.13         89.48         4.51 o                         
  -3  -1   3       1197.20       1292.21        19.40 o                         
  -2  -1   3       2220.99       2265.73        28.36 o                         
  -1  -1   3        208.44        198.82         3.33 o                         
   0  -1   3       1948.22       1872.96        18.56 o                         
   1  -1   3       2679.16       2541.28        24.84 o                         
   2  -1   3       2126.83       2036.17        22.14 o                         
   3  -1   3        445.80        474.52         6.73 o                         
   4  -1   3          3.41          8.84         2.78 o                         
   5  -1   3       4011.04       4072.23        47.78 o                         
   6  -1   3        112.75        120.29         5.44 o                         
   7  -1   3        105.29         95.70         5.64 o                         
   8  -1   3        230.18        208.95        11.84 o                         
   9  -1   3         78.25         93.16        11.74 o                         
  10  -1   3          2.92          2.64         6.44 o                         
 -10   0   3          2.33         11.43         6.34 o                         
  -9   0   3        142.18        147.66         8.86 o                         
  -8   0   3       1829.88       1794.42        40.77 o                         
  -7   0   3         17.26         15.15         4.54 o                         
  -6   0   3        296.35        264.22         8.27 o                         
  -5   0   3         56.04         51.37         5.16 o                         
  -4   0   3        828.32        822.09        14.06 o                         
  -3   0   3        122.13        122.26         3.28 o                         
  -2   0   3        440.81        395.44         5.33 o                         
  -1   0   3       1685.93       1533.70        15.63 o                         
   0   0   3       1185.23       1080.68        11.25 o                         
   1   0   3       1187.96       1104.88        11.05 o                         
   2   0   3       5453.92       5386.25        50.17 o                         
   3   0   3        700.59        729.90         7.97 o                         
   4   0   3        265.14        250.31         6.19 o                         
   5   0   3       1245.10       1282.64        16.78 o                         
   6   0   3       1262.37       1312.06        18.12 o                         
   7   0   3        150.40        159.42         6.65 o                         
   8   0   3         88.43         81.93         8.84 o                         
   9   0   3        577.23        533.46        24.18 o                         
  10   0   3         14.44         11.51        12.41 o                         
 -10   1   3         72.63         67.97         8.09 o                         
  -9   1   3          4.47          1.21         5.71 o                         
  -8   1   3        139.64        124.96         8.15 o                         
  -7   1   3        563.74        527.11        12.85 o                         
  -6   1   3        269.44        262.37         9.52 o                         
  -5   1   3         98.24        103.64         6.32 o                         
  -4   1   3        211.89        178.05         5.08 o                         
  -3   1   3        148.08        171.25         3.81 o                         
  -2   1   3        696.49        677.42         8.68 o                         
  -1   1   3       3573.02       3297.27        30.61 o                         
   0   1   3       1242.90       1149.79        11.70 o                         
   1   1   3      10211.47      10456.80       114.70 o                         
   2   1   3          5.64          8.27         1.28 o                         
   3   1   3          7.04          3.45         2.06 o                         
   4   1   3        438.41        468.30         8.35 o                         
   5   1   3        592.22        568.80         9.64 o                         
   6   1   3         69.94         72.11         4.18 o                         
   7   1   3         61.74         66.29         5.06 o                         
   8   1   3          0.09         -4.99         5.67 o                         
   9   1   3        540.96        470.63        22.52 o                         
  10   1   3         79.06         76.20        10.37 o                         
 -10   2   3        264.18        244.03        16.21 o                         
  -9   2   3        310.71        288.58        10.39 o                         
  -8   2   3        436.83        430.73        13.77 o                         
  -7   2   3        663.05        651.19        21.32 o                         
  -6   2   3        383.49        372.76        10.49 o                         
  -5   2   3          0.09          1.72         3.67 o                         
  -4   2   3       1561.08       1596.25        22.19 o                         
  -3   2   3        828.68        746.74        13.82 o                         
  -2   2   3       2472.10       2469.48        26.65 o                         
  -1   2   3       9405.59       9148.00        93.84 o                         
   0   2   3        676.07        660.51         8.56 o                         
   1   2   3      13301.26      14216.20       155.44 o                         
   2   2   3        843.79        920.57        10.23 o                         
   3   2   3        304.04        270.23         6.75 o                         
   4   2   3         14.47         20.16         2.66 o                         
   5   2   3          0.39         -0.90         2.65 o                         
   6   2   3        444.23        492.16        10.51 o                         
   7   2   3         47.37         44.72         5.51 o                         
   8   2   3        121.77        133.62         9.25 o                         
   9   2   3        180.62        146.05        13.62 o                         
  -9   3   3        350.89        344.67        13.04 o                         
  -8   3   3        126.34        108.69         8.20 o                         
  -7   3   3        150.49        151.76         8.40 o                         
  -6   3   3        347.82        381.05        18.37 o                         
  -5   3   3        378.96        362.61         8.44 o                         
  -4   3   3         12.80          4.67         3.56 o                         
  -3   3   3       1129.65       1119.89        17.42 o                         
  -2   3   3         52.01         64.47         2.70 o                         
  -1   3   3       1630.78       1631.08        16.25 o                         
   0   3   3        280.68        266.71         5.50 o                         
   1   3   3       7233.00       7737.81        82.49 o                         
   2   3   3        956.00       1017.58        10.80 o                         
   3   3   3        201.79        222.88         5.22 o                         
   4   3   3          1.15          5.16         3.26 o                         
   5   3   3        830.39        911.13        14.38 o                         
   6   3   3        179.65        176.96         7.51 o                         
   7   3   3        827.88        838.34        18.94 o                         
   8   3   3        381.82        409.91        15.47 o                         
   9   3   3        133.08        118.47        18.81 o                         
  -9   4   3        131.84        119.39         8.81 o                         
  -8   4   3          1.92          7.25         4.93 o                         
  -7   4   3        175.41        153.20        11.28 o                         
  -6   4   3         95.95        141.78         8.15 o                         
  -5   4   3          2.04          6.10         4.25 o                         
  -4   4   3        526.36        554.50        13.77 o                         
  -3   4   3         97.47        115.27         5.92 o                         
  -2   4   3         45.59         51.19         3.73 o                         
  -1   4   3        212.67        182.30         5.40 o                         
   0   4   3        456.26        531.68         9.28 o                         
   1   4   3        318.16        434.20         8.11 o                         
   2   4   3         90.33        132.43         5.17 o                         
   3   4   3        332.17        421.40        13.35 o                         
   4   4   3        692.92        800.05        15.67 o                         
   5   4   3        369.74        365.58        11.48 o                         
   6   4   3         39.96         34.44         6.60 o                         
   7   4   3         50.70         44.77         8.24 o                         
   9   4   3          1.74          1.76        10.88 o                         
  -9   5   3         59.63         52.71         7.66 o                         
  -8   5   3        178.45        192.93        11.96 o                         
  -7   5   3        184.39        211.44        11.49 o                         
  -6   5   3         68.37         97.19         7.28 o                         
  -5   5   3        549.33        483.52        13.97 o                         
  -4   5   3        115.52        134.53         7.33 o                         
  -3   5   3        750.82        745.93        16.95 o                         
  -2   5   3        504.74        474.09         9.05 o                         
  -1   5   3        142.56        120.21         3.97 o                         
   0   5   3         47.86         44.32         4.05 o                         
   1   5   3        635.97        690.21        17.25 o                         
   2   5   3        278.79        288.89         9.99 o                         
   3   5   3       2597.81       2805.12        48.46 o                         
   4   5   3        234.70        261.85        11.39 o                         
   5   5   3        760.08        776.37        19.88 o                         
   6   5   3        708.32        761.15        28.09 o                         
   7   5   3        175.03        187.09        10.39 o                         
   8   5   3         73.13         45.84        14.21 o                         
   9   5   3        190.20        176.07        18.78 o                         
  -8   6   3        271.54        265.27        12.08 o                         
  -7   6   3         27.98         38.46         5.97 o                         
  -6   6   3         28.09         30.23         7.34 o                         
  -5   6   3        238.32        233.66        13.49 o                         
  -4   6   3         31.24         26.80         5.76 o                         
  -3   6   3       1310.34       1295.41        23.95 o                         
  -2   6   3         54.11         55.10         5.19 o                         
  -1   6   3        575.71        573.65        12.47 o                         
   0   6   3        450.82        468.73        11.87 o                         
   1   6   3        726.04        801.34        20.47 o                         
   2   6   3        278.16        300.08        15.38 o                         
   3   6   3       3245.46       3383.84        64.10 o                         
   4   6   3        625.23        708.15        22.66 o                         
   5   6   3       1216.88       1263.76        27.96 o                         
   6   6   3        392.64        389.48        16.93 o                         
   7   6   3        163.97        174.75        31.91 o                         
   8   6   3        202.04        176.95        19.29 o                         
  -7   7   3         61.19         67.58         6.54 o                         
  -6   7   3         32.98         34.49         4.72 o                         
  -5   7   3        640.16        612.71        29.77 o                         
  -4   7   3          3.25          2.85         8.31 o                         
  -3   7   3        375.23        393.19        20.18 o                         
  -2   7   3          0.13         -1.94         5.77 o                         
  -1   7   3        247.48        251.89         9.31 o                         
   0   7   3        255.11        274.05        11.86 o                         
   1   7   3       1747.64       1790.34        35.56 o                         
   2   7   3          4.40         14.25         5.73 o                         
   3   7   3         40.15         61.13         7.44 o                         
   4   7   3         11.65          5.08         7.35 o                         
   5   7   3         11.01         10.31         6.75 o                         
   6   7   3        116.22        120.91        11.12 o                         
   7   7   3        135.45        135.34        18.42 o                         
  -6   8   3         30.01         29.36         4.84 o                         
  -5   8   3        477.54        490.88        14.48 o                         
  -4   8   3         30.25         24.33         7.41 o                         
  -3   8   3        130.14        122.06        10.40 o                         
  -2   8   3        127.39        136.12        12.79 o                         
  -1   8   3        465.67        483.52        19.45 o                         
   0   8   3         69.66         83.16        15.38 o                         
   1   8   3       1002.27       1057.86        24.68 o                         
   2   8   3         23.67         12.91         9.54 o                         
   3   8   3          0.64          0.00         5.83 o                         
   4   8   3         43.72         47.09         7.87 o                         
   5   8   3         19.25         19.65         6.20 o                         
   6   8   3         62.44         64.35         8.97 o                         
  -5   9   3        554.83        568.71        13.93 o                         
  -4   9   3          4.04          3.67         4.87 o                         
  -3   9   3          0.40         -4.52         8.76 o                         
  -2   9   3        108.81        106.24        25.33 o                         
  -1   9   3        540.68        574.10        28.79 o                         
   0   9   3         11.61         13.19         5.66 o                         
   1   9   3          5.34          3.14         6.38 o                         
   2   9   3         19.39         25.36         6.50 o                         
   3   9   3         25.73         34.49         6.03 o                         
   4   9   3        147.00        165.75        11.14 o                         
   5   9   3         42.72         29.62         8.10 o                         
  -3  10   3         44.42         51.48         5.37 o                         
  -2  10   3        107.49        111.81         9.16 o                         
  -1  10   3        204.45        195.80         9.87 o                         
   0  10   3        229.92        260.15        12.69 o                         
   1  10   3         27.45         36.05         8.23 o                         
   2  10   3         21.71         33.44         6.15 o                         
   3  10   3        124.85        117.27        14.98 o                         
  -4  -9   4         74.83         65.05        11.89 o                         
  -3  -9   4         48.49         51.30         5.02 o                         
  -2  -9   4         68.36         81.13         6.37 o                         
  -1  -9   4         98.91         98.80         6.40 o                         
   0  -9   4         62.73         70.20         5.56 o                         
   1  -9   4         99.37        112.06         8.29 o                         
   2  -9   4        240.64        267.31         9.94 o                         
   3  -9   4        132.76        156.09         9.13 o                         
   4  -9   4        162.85        154.23        10.49 o                         
  -5  -8   4          0.03         -4.53         6.02 o                         
  -4  -8   4        279.97        295.82        10.84 o                         
  -3  -8   4        111.90        109.18         6.89 o                         
  -2  -8   4         12.54          7.85         7.59 o                         
  -1  -8   4          3.89         10.74         4.60 o                         
   0  -8   4          0.77          9.94         6.71 o                         
   1  -8   4          4.13          1.50         6.06 o                         
   2  -8   4        778.48        724.10        55.65 o                         
   3  -8   4       1006.57       1022.85        28.16 o                         
   4  -8   4         64.09         59.60         6.60 o                         
   5  -8   4          0.86          1.88         5.09 o                         
  -7  -7   4        151.52        188.84        18.65 o                         
  -6  -7   4        186.02        216.24        11.21 o                         
  -5  -7   4        131.69        139.75        10.29 o                         
  -4  -7   4        509.37        560.95        39.11 o                         
  -3  -7   4          4.66          7.79         6.89 o                         
  -2  -7   4        362.37        383.55        27.93 o                         
  -1  -7   4         13.10         18.36         7.07 o                         
   0  -7   4        101.21        101.68         8.23 o                         
   1  -7   4          1.14          5.13         6.56 o                         
   2  -7   4        737.68        691.26        23.93 o                         
   3  -7   4        344.15        376.81        14.93 o                         
   4  -7   4         15.77         19.70         4.72 o                         
   5  -7   4          0.34          3.09         4.41 o                         
   6  -7   4         21.97         22.38         5.21 o                         
   7  -7   4         51.99         68.13         7.21 o                         
  -7  -6   4          9.32         10.27         8.07 o                         
  -6  -6   4          7.54         13.12         7.24 o                         
  -5  -6   4       1415.85       1413.23        37.93 o                         
  -4  -6   4         62.55         63.32         7.17 o                         
  -3  -6   4         20.37         16.71         6.41 o                         
  -2  -6   4          0.92         -1.51         5.47 o                         
  -1  -6   4         27.35         24.15         5.24 o                         
   0  -6   4        452.86        490.51        15.02 o                         
   1  -6   4       1702.98       1733.29        31.95 o                         
   2  -6   4         22.47         38.96         5.75 o                         
   3  -6   4        475.66        467.06        14.84 o                         
   4  -6   4         36.40         28.03         5.36 o                         
   5  -6   4         11.69         10.06         6.44 o                         
   6  -6   4         33.19         50.95        11.77 o                         
   7  -6   4        330.10        337.85        12.25 o                         
   8  -6   4          0.12         -7.69         7.69 o                         
  -8  -5   4        180.99        154.12        20.54 o                         
  -7  -5   4        163.33        166.36        23.47 o                         
  -6  -5   4         14.67         24.32         6.77 o                         
  -5  -5   4        438.46        416.07        23.91 o                         
  -4  -5   4        392.63        328.16        15.12 o                         
  -3  -5   4        217.14        229.16        11.60 o                         
  -2  -5   4         40.95         55.00         4.87 o                         
  -1  -5   4          4.45         10.41         3.88 o                         
   0  -5   4        257.72        284.11        10.01 o                         
   1  -5   4        182.55        170.73         7.48 o                         
   2  -5   4       2275.70       2284.51        45.51 o                         
   3  -5   4       1467.94       1406.67        31.58 o                         
   4  -5   4          6.60         15.14         5.40 o                         
   5  -5   4        222.44        238.62         9.67 o                         
   6  -5   4          3.60          6.43         5.72 o                         
   7  -5   4          0.61          0.01         6.59 o                         
   8  -5   4        157.29        170.74         8.33 o                         
  -9  -4   4          7.60          8.27         9.63 o                         
  -8  -4   4        437.78        401.84        33.12 o                         
  -7  -4   4         15.24         24.40        15.24 o                         
  -6  -4   4         70.52         73.49         8.33 o                         
  -5  -4   4        180.84        161.83        13.96 o                         
  -4  -4   4        209.02        209.44        14.11 o                         
  -3  -4   4       1015.03        976.88        24.10 o                         
  -2  -4   4        374.72        390.40        11.54 o                         
  -1  -4   4        549.84        533.77        12.84 o                         
   0  -4   4        144.98        157.26         6.46 o                         
   1  -4   4        115.36        120.21         6.88 o                         
   2  -4   4        275.90        294.45        11.76 o                         
   3  -4   4       1256.55       1244.74        31.17 o                         
   4  -4   4         69.82         80.39         7.96 o                         
   5  -4   4        881.21        920.70        23.44 o                         
   6  -4   4        162.41        173.58        11.96 o                         
   7  -4   4         42.11         49.96         9.99 o                         
   8  -4   4         15.61          8.82         6.14 o                         
   9  -4   4        106.85         93.76         7.82 o                         
  -9  -3   4        128.95        144.95         8.48 o                         
  -8  -3   4       1065.65       1114.43        34.25 o                         
  -7  -3   4         90.65        100.93         9.56 o                         
  -6  -3   4        126.75        122.86         8.32 o                         
  -5  -3   4         76.05         83.12         5.57 o                         
  -4  -3   4        120.16        126.55         6.92 o                         
  -3  -3   4        795.90        762.89        15.05 o                         
  -2  -3   4        314.01        343.17         8.87 o                         
  -1  -3   4        653.86        852.91        16.47 o                         
   0  -3   4         41.76         38.51         2.77 o                         
   1  -3   4        217.66        156.17         7.15 o                         
   2  -3   4          3.11          3.67         3.16 o                         
   3  -3   4        250.71        226.31         5.89 o                         
   4  -3   4         52.90         44.08         4.17 o                         
   5  -3   4        405.68        424.53        13.35 o                         
   6  -3   4         47.77         58.08         6.04 o                         
   7  -3   4        624.93        590.92        23.15 o                         
   8  -3   4        834.75        851.24        31.21 o                         
   9  -3   4        160.21        149.39        11.40 o                         
  -9  -2   4         92.81         96.96         7.95 o                         
  -8  -2   4          1.11         -2.58         6.17 o                         
  -7  -2   4        645.59        602.18        16.50 o                         
  -6  -2   4         48.71         45.83         5.17 o                         
  -5  -2   4        120.36        106.75         5.49 o                         
  -4  -2   4        115.54        135.87         5.97 o                         
  -3  -2   4       2519.57       2779.65        35.35 o                         
  -2  -2   4       1643.50       1813.96        21.15 o                         
  -1  -2   4       6001.12       6045.97        60.93 o                         
   0  -2   4         64.20         64.79         2.21 o                         
   1  -2   4         58.21         48.64         3.06 o                         
   2  -2   4        105.20         98.18         2.73 o                         
   3  -2   4        433.80        478.87         7.98 o                         
   4  -2   4          6.80          9.24         3.54 o                         
   5  -2   4        278.39        264.34         7.70 o                         
   6  -2   4        184.95        184.22         7.86 o                         
   7  -2   4         58.11         57.28         7.39 o                         
   8  -2   4        152.31        167.45        14.05 o                         
   9  -2   4        136.62        130.43        16.53 o                         
 -10  -1   4         30.13         32.71         7.41 o                         
  -9  -1   4        182.96        185.20        16.09 o                         
  -8  -1   4         20.59         21.75         8.17 o                         
  -7  -1   4        156.62        176.56        10.49 o                         
  -6  -1   4        168.16        168.74         7.75 o                         
  -5  -1   4        649.32        587.82        13.91 o                         
  -4  -1   4       1096.88       1286.92        20.48 o                         
  -3  -1   4       3909.99       4173.62        47.94 o                         
  -2  -1   4        162.28        147.42         3.52 o                         
  -1  -1   4       2884.99       2733.47        28.64 o                         
   0  -1   4        727.98        664.15         8.86 o                         
   1  -1   4       3695.17       3478.88        30.61 o                         
   2  -1   4       1509.80       1486.29        16.70 o                         
   3  -1   4        100.04        116.99         3.63 o                         
   4  -1   4        675.64        650.29        10.91 o                         
   5  -1   4       1245.27       1211.10        16.78 o                         
   6  -1   4        762.19        769.17        13.66 o                         
   7  -1   4          7.13         10.29         4.58 o                         
   8  -1   4         12.28          5.75         7.84 o                         
   9  -1   4         85.95         73.24         9.03 o                         
  10  -1   4          8.11         12.79         8.49 o                         
 -10   0   4          2.67         15.42        12.92 o                         
  -9   0   4         50.10         53.26         6.27 o                         
  -8   0   4         57.44         63.64         6.86 o                         
  -7   0   4        241.47        221.94         8.79 o                         
  -6   0   4       2170.67       2222.09        30.72 o                         
  -5   0   4       1569.58       1614.44        31.18 o                         
  -4   0   4         19.20         25.55         2.87 o                         
  -3   0   4        530.66        464.74         8.52 o                         
  -2   0   4         34.78         29.90         1.85 o                         
  -1   0   4       4392.35       4068.92        48.22 o                         
   0   0   4        404.13        371.43         4.96 o                         
   1   0   4       2680.29       2509.20        24.40 o                         
   2   0   4      19798.31      18796.19       185.96 o                         
   3   0   4       1813.32       1871.69        21.31 o                         
   4   0   4          3.98          6.41         2.91 o                         
   5   0   4        278.62        268.89         6.57 o                         
   6   0   4        220.21        233.14         6.50 o                         
   7   0   4        298.20        301.30         9.21 o                         
   8   0   4         27.85         43.24         7.59 o                         
   9   0   4         11.80          2.47         9.01 o                         
  10   0   4        178.81        150.53        13.19 o                         
 -10   1   4          3.41          3.05         5.95 o                         
  -9   1   4         57.11         67.24         6.91 o                         
  -8   1   4         72.84         81.31         6.62 o                         
  -7   1   4       1998.28       1945.45        47.18 o                         
  -6   1   4         68.46         62.82         5.02 o                         
  -5   1   4          1.66          2.86         4.97 o                         
  -4   1   4        210.67        197.06         6.38 o                         
  -3   1   4        778.51        719.29        12.12 o                         
  -2   1   4        252.37        251.88         3.89 o                         
  -1   1   4       2632.22       2438.79        27.07 o                         
   0   1   4        524.10        496.87         6.54 o                         
   1   1   4      14781.60      14582.89       174.56 o                         
   2   1   4         54.54         58.90         2.33 o                         
   3   1   4       3590.92       3891.37        41.93 o                         
   4   1   4         48.40         39.01         3.24 o                         
   5   1   4        349.79        357.56         6.87 o                         
   6   1   4          6.27          5.21         3.17 o                         
   7   1   4         18.77         26.89         4.37 o                         
   8   1   4         85.05         80.96         8.59 o                         
   9   1   4        105.25         86.03        20.88 o                         
  10   1   4        355.53        260.12        25.25 o                         
 -10   2   4         12.56         16.45        11.72 o                         
  -9   2   4        517.62        544.28        14.35 o                         
  -8   2   4         77.27         84.40        10.22 o                         
  -7   2   4          2.47         -1.14         5.32 o                         
  -6   2   4        221.94        198.01         7.82 o                         
  -5   2   4         51.39         41.75         6.16 o                         
  -4   2   4        356.97        311.86         7.36 o                         
  -3   2   4        259.04        230.20         8.98 o                         
  -2   2   4          0.51          9.15         1.99 o                         
  -1   2   4        206.23        238.56         4.62 o                         
   0   2   4        918.81        987.05        10.79 o                         
   1   2   4        697.51        638.55         7.77 o                         
   2   2   4       4013.56       4264.72        46.63 o                         
   3   2   4         91.96        113.80         4.32 o                         
   4   2   4        624.21        763.81        11.84 o                         
   5   2   4        703.32        762.06        12.34 o                         
   6   2   4         45.36         48.29         4.46 o                         
   7   2   4          5.44          7.07         4.45 o                         
   8   2   4        160.59        157.46         9.86 o                         
   9   2   4        163.73        141.19        15.12 o                         
  -9   3   4        159.12        155.71         9.15 o                         
  -8   3   4          0.93         -1.79         4.90 o                         
  -7   3   4       1056.80       1047.91        19.51 o                         
  -6   3   4         44.55         48.26         4.98 o                         
  -5   3   4         20.71         16.12         3.43 o                         
  -4   3   4         59.67         96.40         5.94 o                         
  -3   3   4       1967.76       2026.85        34.95 o                         
  -2   3   4          1.85          6.32         2.86 o                         
  -1   3   4        569.64        657.02         9.45 o                         
   0   3   4        129.05        167.16         3.58 o                         
   1   3   4        694.60        833.25        10.31 o                         
   2   3   4        218.58        200.59         4.39 o                         
   3   3   4        611.59        775.93        14.89 o                         
   4   3   4        110.37        129.92         5.08 o                         
   5   3   4         79.16        106.85         6.07 o                         
   6   3   4       1675.48       1721.49        24.41 o                         
   7   3   4          2.60         -4.81         5.78 o                         
   8   3   4        176.94        206.71        25.87 o                         
  -9   4   4         55.34         58.10         7.25 o                         
  -8   4   4          0.10         -3.94         5.16 o                         
  -7   4   4        351.06        309.35        14.05 o                         
  -6   4   4         38.13         25.50         5.30 o                         
  -5   4   4        107.95        101.73         6.04 o                         
  -4   4   4        139.90        137.91         6.93 o                         
  -3   4   4          0.33         -0.55         3.63 o                         
  -2   4   4        245.32        320.96         7.05 o                         
  -1   4   4       1058.04       1100.55        14.77 o                         
   0   4   4       2567.18       2601.57        27.81 o                         
   1   4   4          7.64         24.97         2.84 o                         
   2   4   4         44.25         59.10         3.69 o                         
   3   4   4        874.54       1046.70        22.97 o                         
   4   4   4        463.83        463.35        10.53 o                         
   5   4   4          3.16          7.18         4.32 o                         
   6   4   4       3907.83       4027.58        64.70 o                         
   7   4   4          4.26         15.08         8.43 o                         
  -9   5   4        184.15        168.84        13.60 o                         
  -8   5   4        198.36        207.89        12.23 o                         
  -7   5   4          2.38          2.34         6.41 o                         
  -6   5   4          1.68          7.14         5.78 o                         
  -5   5   4         10.64          6.26         4.34 o                         
  -4   5   4         96.26        110.91         6.08 o                         
  -3   5   4          1.12         -1.45         3.79 o                         
  -2   5   4         22.39         23.46         3.49 o                         
  -1   5   4         59.51         55.38         3.47 o                         
   0   5   4         30.01         32.19         3.50 o                         
   1   5   4         28.03         29.22         4.01 o                         
   2   5   4       1033.73       1068.19        19.77 o                         
   3   5   4        241.72        223.40         8.72 o                         
   4   5   4        654.12        682.31        19.34 o                         
   5   5   4          0.49          1.12         5.70 o                         
   6   5   4         19.19         10.71         6.87 o                         
   7   5   4          2.13         -0.44         5.96 o                         
   8   5   4        521.11        494.45        35.62 o                         
  -8   6   4         80.76         75.39         8.00 o                         
  -7   6   4          7.18         11.90         5.43 o                         
  -6   6   4        394.10        412.61        17.19 o                         
  -5   6   4         61.26         68.75         8.12 o                         
  -4   6   4        587.09        582.62        16.88 o                         
  -3   6   4        154.86        172.19         8.97 o                         
  -2   6   4       1718.99       1720.33        31.16 o                         
  -1   6   4          1.03          2.27         3.77 o                         
   0   6   4         11.57         23.01         4.46 o                         
   1   6   4         32.27         32.08         5.93 o                         
   2   6   4        110.51        115.26        12.85 o                         
   3   6   4          4.67          8.21         5.60 o                         
   4   6   4        954.32        962.47        22.80 o                         
   5   6   4        160.44        157.66         9.20 o                         
   6   6   4         37.91         34.40         6.52 o                         
   7   6   4          2.56          1.45         7.29 o                         
   8   6   4          6.46          9.39        10.19 o                         
  -7   7   4        106.96        102.19         8.39 o                         
  -6   7   4         45.84         35.47         7.67 o                         
  -5   7   4        722.34        707.57        20.71 o                         
  -4   7   4        604.59        584.82        29.75 o                         
  -3   7   4        464.42        466.46        16.92 o                         
  -2   7   4         13.97         20.53         5.26 o                         
  -1   7   4        377.71        368.26        10.59 o                         
   0   7   4        704.97        707.05        18.76 o                         
   1   7   4        442.81        461.86        13.49 o                         
   2   7   4         46.43         51.53         7.05 o                         
   3   7   4        250.09        261.08        17.92 o                         
   4   7   4         55.59         55.35         9.16 o                         
   5   7   4         94.62        114.67         8.60 o                         
   6   7   4        344.74        335.73        17.27 o                         
   7   7   4         90.07         93.28        14.15 o                         
  -6   8   4        230.09        232.46        12.93 o                         
  -5   8   4        461.98        476.40        15.38 o                         
  -4   8   4         32.07         52.24        11.53 o                         
  -3   8   4         17.54         23.62         8.27 o                         
  -2   8   4          0.53          1.88         7.70 o                         
  -1   8   4         26.64         20.97         7.23 o                         
   0   8   4        611.58        599.28        19.18 o                         
   1   8   4        275.01        254.92        11.04 o                         
   2   8   4        476.79        425.95        24.97 o                         
   3   8   4        388.86        376.22        21.37 o                         
   4   8   4          1.34          1.49         6.18 o                         
   5   8   4         83.69         81.55         9.65 o                         
   6   8   4         40.57         37.39         7.18 o                         
  -5   9   4         12.59          5.19         4.25 o                         
  -4   9   4          6.79          7.42         4.61 o                         
  -3   9   4          6.82          1.18         8.65 o                         
  -2   9   4         26.26         22.93         9.60 o                         
  -1   9   4         25.65         32.13         6.87 o                         
   0   9   4        438.30        434.74        13.98 o                         
   1   9   4         77.22         88.00         8.82 o                         
   2   9   4        235.32        221.02         9.82 o                         
   3   9   4         37.25         32.80         5.92 o                         
   4   9   4        119.72        118.54         9.37 o                         
   5   9   4         85.46         81.23        10.71 o                         
  -3  10   4          6.22         17.33         4.10 o                         
  -2  10   4         11.71         13.51         4.77 o                         
  -1  10   4         19.48         23.01         6.01 o                         
   0  10   4        331.27        283.62        13.38 o                         
   1  10   4         23.38         34.87         6.17 o                         
   2  10   4         48.28         65.76         5.54 o                         
   3  10   4        214.61        166.04        17.83 o                         
  -3  -9   5        123.14        122.92         6.96 o                         
  -2  -9   5         11.28         13.19         6.40 o                         
  -1  -9   5         65.59         73.13         5.93 o                         
   0  -9   5         18.33         13.99         4.43 o                         
   1  -9   5          6.94         10.92         4.59 o                         
   2  -9   5         14.18         17.21         4.82 o                         
   3  -9   5        188.57        202.65         8.89 o                         
  -5  -8   5        664.75        626.36        34.36 o                         
  -4  -8   5          0.03         -4.71         4.71 o                         
  -3  -8   5        172.96        186.73         8.30 o                         
  -2  -8   5          0.92          5.09         5.78 o                         
  -1  -8   5         39.83         30.59         5.75 o                         
   0  -8   5         55.61         46.50         6.92 o                         
   1  -8   5       1453.43       1455.54        38.79 o                         
   2  -8   5        323.31        354.00        14.96 o                         
   3  -8   5         98.11        101.51         7.20 o                         
   4  -8   5         48.87         50.24         7.96 o                         
   5  -8   5          1.22          0.01         5.09 o                         
  -6  -7   5         16.89         18.30         6.24 o                         
  -5  -7   5       1070.82       1102.59        37.31 o                         
  -4  -7   5         35.50         59.50         9.23 o                         
  -3  -7   5        579.28        567.30        16.87 o                         
  -2  -7   5        381.13        364.61        16.28 o                         
  -1  -7   5        429.33        458.77        15.13 o                         
   0  -7   5        101.18        112.45         8.71 o                         
   1  -7   5        320.94        323.16        14.00 o                         
   2  -7   5        149.17        152.31        11.26 o                         
   3  -7   5        748.91        748.64        19.84 o                         
   4  -7   5         10.51         11.36         5.86 o                         
   5  -7   5         34.80         34.09         4.88 o                         
   6  -7   5         48.63         57.46         5.72 o                         
  -7  -6   5        325.36        313.02        28.67 o                         
  -6  -6   5          1.76          2.53         6.05 o                         
  -5  -6   5         36.85         33.37         7.39 o                         
  -4  -6   5          0.33         -1.41         6.49 o                         
  -3  -6   5          4.76         13.82         6.32 o                         
  -2  -6   5        134.60        156.74         8.80 o                         
  -1  -6   5        223.73        272.03        14.59 o                         
   0  -6   5         42.31         25.19         5.20 o                         
   1  -6   5        940.30        992.74        23.20 o                         
   2  -6   5         55.68         59.50         6.69 o                         
   3  -6   5          4.40          3.42         5.03 o                         
   4  -6   5        295.48        320.57        12.76 o                         
   5  -6   5          1.39          5.82         5.31 o                         
   6  -6   5        592.53        672.99        39.63 o                         
   7  -6   5         29.94         38.03         5.45 o                         
  -8  -5   5          3.25         -5.08        11.73 o                         
  -7  -5   5        229.42        256.66        28.15 o                         
  -6  -5   5         33.56         32.84         8.23 o                         
  -5  -5   5        459.94        394.56        28.64 o                         
  -4  -5   5        400.40        367.54        26.39 o                         
  -3  -5   5         38.33         40.09         6.53 o                         
  -2  -5   5        167.16        185.41         9.11 o                         
  -1  -5   5         45.75         40.67         5.52 o                         
   0  -5   5        540.07        578.82        18.52 o                         
   1  -5   5        113.32        106.80         5.86 o                         
   2  -5   5         44.63         50.02         5.84 o                         
   3  -5   5         47.64         47.16         5.71 o                         
   4  -5   5       2777.75       2788.02        72.26 o                         
   5  -5   5          6.77          9.93         5.04 o                         
   6  -5   5         33.13         34.23         6.98 o                         
   7  -5   5         31.66         40.92         5.89 o                         
   8  -5   5        190.51        176.26        14.89 o                         
  -9  -4   5        386.71        375.50        25.27 o                         
  -8  -4   5         29.73         28.97        12.42 o                         
  -7  -4   5        266.45        247.88        28.36 o                         
  -6  -4   5        100.42         90.93        10.72 o                         
  -5  -4   5        447.47        488.07        21.39 o                         
  -4  -4   5        902.62        892.57        25.80 o                         
  -3  -4   5        844.05        774.61        19.45 o                         
  -2  -4   5        834.00        764.79        20.52 o                         
  -1  -4   5          2.60         -1.91         3.32 o                         
   0  -4   5          3.24          1.10         5.09 o                         
   1  -4   5        197.44        210.24        11.95 o                         
   2  -4   5       2022.45       1999.47        39.22 o                         
   3  -4   5          0.89          3.37         3.59 o                         
   4  -4   5       1526.19       1563.74        31.50 o                         
   5  -4   5         56.66         68.64         8.72 o                         
   6  -4   5        550.57        553.74        19.14 o                         
   7  -4   5          7.53          7.94         7.56 o                         
   8  -4   5        597.00        574.42        27.19 o                         
   9  -4   5        123.01        116.38        10.15 o                         
  -9  -3   5        122.70        108.92         9.61 o                         
  -8  -3   5          7.23         -0.67         6.17 o                         
  -7  -3   5        427.01        422.26        20.48 o                         
  -6  -3   5         17.96         24.61         5.41 o                         
  -5  -3   5        397.27        431.47        13.41 o                         
  -4  -3   5       1225.01       1236.32        27.80 o                         
  -3  -3   5        158.43        144.79         5.97 o                         
  -2  -3   5       2912.75       3023.45        40.24 o                         
  -1  -3   5        527.81        584.24        11.76 o                         
   0  -3   5       1907.60       1889.80        27.88 o                         
   1  -3   5        389.08        429.46         8.54 o                         
   2  -3   5        626.75        527.03        11.10 o                         
   3  -3   5         10.58         13.53         3.13 o                         
   4  -3   5        270.87        247.69         7.56 o                         
   5  -3   5          1.17          1.85         5.03 o                         
   6  -3   5       1391.28       1381.57        27.80 o                         
   7  -3   5        366.42        405.53        20.87 o                         
   8  -3   5        117.14        128.14        12.22 o                         
   9  -3   5         13.98          9.27         7.38 o                         
  -9  -2   5         14.99          6.47         5.06 o                         
  -8  -2   5         68.49         48.17         8.99 o                         
  -7  -2   5         19.19         12.37         6.12 o                         
  -6  -2   5        423.98        444.04        14.57 o                         
  -5  -2   5         88.04         78.09         5.35 o                         
  -4  -2   5         31.28         44.93         4.36 o                         
  -3  -2   5       1581.18       1849.79        25.82 o                         
  -2  -2   5        971.81       1033.92        15.31 o                         
  -1  -2   5        533.79        562.80         7.69 o                         
   0  -2   5        832.61        809.62        15.17 o                         
   1  -2   5       7062.63       6980.96        78.73 o                         
   2  -2   5       1390.62       1260.74        14.87 o                         
   3  -2   5        355.39        341.07         7.73 o                         
   4  -2   5         77.72         73.61         4.10 o                         
   5  -2   5         12.21         16.53         4.08 o                         
   6  -2   5       1180.66       1209.96        29.58 o                         
   7  -2   5        590.77        591.62        16.50 o                         
   8  -2   5          2.57          0.35        10.69 o                         
   9  -2   5          7.11         13.43         7.24 o                         
  -9  -1   5         63.59         69.66         8.09 o                         
  -8  -1   5          2.43          3.27         5.46 o                         
  -7  -1   5       1358.55       1281.26        33.74 o                         
  -6  -1   5        823.44        812.68        19.21 o                         
  -5  -1   5        225.28        232.51         8.99 o                         
  -4  -1   5         86.20         67.53         4.07 o                         
  -3  -1   5        666.66        690.21        10.50 o                         
  -2  -1   5        762.19        698.87        13.87 o                         
  -1  -1   5       1027.84        962.08        12.06 o                         
   0  -1   5         13.95         14.73         2.34 o                         
   1  -1   5         34.83         42.87         1.92 o                         
   2  -1   5       4290.59       4295.13        51.60 o                         
   3  -1   5        884.49        866.54        13.36 o                         
   4  -1   5          7.79         25.09         4.02 o                         
   5  -1   5        410.62        413.70         9.18 o                         
   6  -1   5        839.71        805.00        16.23 o                         
   7  -1   5        151.92        157.15         8.94 o                         
   8  -1   5         33.90         43.91         9.84 o                         
   9  -1   5          0.38          4.42         5.90 o                         
  10  -1   5        144.41        143.76        14.45 o                         
 -10   0   5         13.80          9.08         5.51 o                         
  -9   0   5        495.92        495.52        13.92 o                         
  -8   0   5         97.59         97.48        10.50 o                         
  -7   0   5        151.58        147.21        11.41 o                         
  -6   0   5        885.12        913.09        18.35 o                         
  -5   0   5        785.62        788.02        19.79 o                         
  -4   0   5         10.43          5.79         3.11 o                         
  -3   0   5        316.27        262.31         6.42 o                         
  -2   0   5       5793.38       5312.83        52.87 o                         
  -1   0   5       4364.78       4189.24        45.08 o                         
   0   0   5        137.39        138.80         3.02 o                         
   1   0   5      10030.58       9255.79       106.47 o                         
   2   0   5       5608.44       5473.00        79.70 o                         
   3   0   5        289.09        254.60         5.97 o                         
   4   0   5       1974.57       2050.98        25.75 o                         
   5   0   5        273.83        261.48         7.33 o                         
   6   0   5         89.28         80.98         4.57 o                         
   7   0   5        315.80        308.99         9.83 o                         
   8   0   5         33.28         35.21         6.61 o                         
   9   0   5        639.35        606.49        25.27 o                         
  10   0   5         19.36         16.34         8.78 o                         
 -10   1   5         42.49         56.60         9.70 o                         
  -9   1   5        346.72        331.73        12.33 o                         
  -8   1   5        102.13        103.44         8.80 o                         
  -7   1   5         14.32         12.21         4.93 o                         
  -6   1   5       1525.56       1471.86        23.74 o                         
  -5   1   5         84.87         96.20         5.90 o                         
  -4   1   5          6.36         -0.59         3.37 o                         
  -3   1   5        185.06        175.62         4.57 o                         
  -2   1   5       3635.96       3468.67        35.07 o                         
  -1   1   5       3908.70       3555.98        38.75 o                         
   0   1   5       1070.10       1043.34        13.57 o                         
   1   1   5      10378.98       9755.25       102.75 o                         
   2   1   5       1612.94       1603.43        21.58 o                         
   3   1   5         20.24          7.09         2.03 o                         
   4   1   5        289.18        302.92         6.65 o                         
   5   1   5         40.49         58.44         3.90 o                         
   6   1   5         91.62         90.69         4.68 o                         
   7   1   5        243.91        233.38         8.22 o                         
   8   1   5        105.11        102.24        10.73 o                         
   9   1   5         17.67         21.44         8.73 o                         
  10   1   5        178.91        130.74        19.69 o                         
  -9   2   5         37.45         44.02         6.07 o                         
  -8   2   5         83.56         83.69         7.09 o                         
  -7   2   5        616.03        595.69        15.63 o                         
  -6   2   5         88.53         67.74         5.94 o                         
  -5   2   5         17.70         11.45         4.17 o                         
  -4   2   5       2043.95       1946.65        31.78 o                         
  -3   2   5        344.32        352.76         9.07 o                         
  -2   2   5          0.31         -0.62         1.55 o                         
  -1   2   5        190.81        190.04         4.19 o                         
   0   2   5         15.35         22.42         2.01 o                         
   1   2   5       4091.89       4138.07        47.13 o                         
   2   2   5      12322.83      13276.70       147.25 o                         
   3   2   5        901.78       1063.78        15.72 o                         
   4   2   5         69.86         71.40         4.17 o                         
   5   2   5        262.90        267.50         6.21 o                         
   6   2   5        567.83        635.77        12.41 o                         
   7   2   5       1024.82       1039.47        21.12 o                         
   8   2   5         18.08         15.69         8.01 o                         
   9   2   5         12.31         10.43        17.04 o                         
  -9   3   5        357.15        369.60        12.46 o                         
  -8   3   5         46.50         38.86         5.89 o                         
  -7   3   5         90.14         95.51         6.56 o                         
  -6   3   5       1082.70       1035.04        19.89 o                         
  -5   3   5         38.11         48.72         3.99 o                         
  -4   3   5       3793.40       3959.94        60.53 o                         
  -3   3   5         14.74         10.68         3.24 o                         
  -2   3   5         60.33         51.71         3.86 o                         
  -1   3   5        176.79        180.49         4.47 o                         
   0   3   5        299.25        230.40         5.66 o                         
   1   3   5        749.41        669.56         9.66 o                         
   2   3   5       2712.94       3123.57        34.94 o                         
   3   3   5       4085.27       5102.68        74.84 o                         
   4   3   5        364.57        406.61         8.26 o                         
   5   3   5        874.13        893.18        13.92 o                         
   6   3   5         30.41         37.29         4.07 o                         
   7   3   5        442.09        447.95        14.37 o                         
   8   3   5          9.29          0.82         7.11 o                         
  -9   4   5          4.84          1.17         5.48 o                         
  -8   4   5        559.37        552.11        15.08 o                         
  -7   4   5         18.42         16.47         5.71 o                         
  -6   4   5        367.72        376.93        15.27 o                         
  -5   4   5          0.18          3.33         3.91 o                         
  -4   4   5         73.50         84.99         5.14 o                         
  -3   4   5          1.83          6.48         3.01 o                         
  -2   4   5       5241.97       5516.76        64.70 o                         
  -1   4   5        505.51        472.74         7.81 o                         
   0   4   5        313.86        255.22         5.47 o                         
   1   4   5        287.21        323.15         9.44 o                         
   2   4   5        520.44        538.39         9.87 o                         
   3   4   5        125.10        107.69         5.91 o                         
   4   4   5        136.67        176.86         6.88 o                         
   5   4   5        404.19        428.61        11.73 o                         
   6   4   5         14.01         11.66         5.08 o                         
   7   4   5        207.24        189.25        14.82 o                         
  -8   5   5         44.05         56.50         6.00 o                         
  -7   5   5        168.49        183.83        13.43 o                         
  -6   5   5        142.87        169.86        12.55 o                         
  -5   5   5         81.93         91.68         6.09 o                         
  -4   5   5        106.71        119.97         6.75 o                         
  -3   5   5         65.10         71.38         6.24 o                         
  -2   5   5       3270.90       3380.79        42.41 o                         
  -1   5   5        659.25        664.68        10.59 o                         
   0   5   5        192.73        229.94         6.41 o                         
   1   5   5         15.95         21.74         4.36 o                         
   2   5   5        490.84        550.20        12.45 o                         
   3   5   5       2474.49       2712.02        62.26 o                         
   4   5   5        226.45        251.68        11.24 o                         
   5   5   5        336.83        353.09        14.05 o                         
   6   5   5        465.00        455.60        14.95 o                         
   7   5   5        425.63        474.93        22.48 o                         
   8   5   5        121.80        149.47        19.82 o                         
  -8   6   5        143.21        146.43        14.90 o                         
  -7   6   5         40.31         41.61         6.38 o                         
  -6   6   5          5.31          3.70         9.43 o                         
  -5   6   5        196.65        160.14        11.07 o                         
  -4   6   5        125.16        135.31         8.72 o                         
  -3   6   5        876.81        833.37        19.13 o                         
  -2   6   5         64.84         56.93         4.74 o                         
  -1   6   5        119.67        114.78         5.65 o                         
   0   6   5        160.91        139.36         7.03 o                         
   1   6   5         23.74         28.58         5.81 o                         
   2   6   5        633.04        577.70        37.94 o                         
   3   6   5       1857.86       2001.72        83.44 o                         
   4   6   5         15.28          9.79         5.70 o                         
   5   6   5        273.66        287.52        11.76 o                         
   6   6   5         30.11         18.76         6.82 o                         
   7   6   5        256.41        257.07        18.22 o                         
   8   6   5         59.45         58.08        12.72 o                         
  -7   7   5         31.96         43.12         6.84 o                         
  -6   7   5        549.66        572.27        22.55 o                         
  -5   7   5       1020.55        934.67        24.66 o                         
  -4   7   5         26.44         23.01        16.22 o                         
  -3   7   5        122.36        123.61         8.72 o                         
  -2   7   5          2.08         -4.30         5.54 o                         
  -1   7   5        501.12        490.33        13.08 o                         
   0   7   5         84.15         90.57         9.39 o                         
   1   7   5        911.63        945.99        22.47 o                         
   2   7   5          0.13         -0.16         6.89 o                         
   3   7   5          2.07          3.80         6.89 o                         
   4   7   5          2.04         -6.43         9.75 o                         
   5   7   5        219.82        229.90        11.56 o                         
   6   7   5          4.43          6.95         5.62 o                         
   7   7   5        218.67        164.37        17.83 o                         
  -6   8   5        117.32        147.55         9.28 o                         
  -5   8   5         70.92         72.23         6.93 o                         
  -4   8   5         29.83         31.62         8.20 o                         
  -3   8   5         92.64         89.50        10.53 o                         
  -2   8   5          5.17         -2.71         9.15 o                         
  -1   8   5        107.72        123.26        10.31 o                         
   0   8   5        729.49        691.32        20.86 o                         
   1   8   5       1024.44        938.80        31.75 o                         
   2   8   5        139.22        128.87        15.12 o                         
   3   8   5        369.36        389.61        13.72 o                         
   4   8   5          1.96         10.33         5.36 o                         
   5   8   5         66.58         77.14         9.51 o                         
   6   8   5         27.80         25.53        12.21 o                         
  -5   9   5         73.18         60.13         7.59 o                         
  -4   9   5          5.94          7.34         6.01 o                         
  -3   9   5          0.28         -0.88         8.16 o                         
  -2   9   5         25.24         15.55         9.23 o                         
  -1   9   5        232.71        210.42        13.99 o                         
   0   9   5          4.09          8.50         5.51 o                         
   1   9   5        278.64        279.47        14.71 o                         
   2   9   5        104.78        111.12         8.65 o                         
   3   9   5        149.95        148.64        15.87 o                         
   4   9   5         27.47         39.74         6.60 o                         
   5   9   5        113.54        113.89        22.10 o                         
  -3  10   5        241.49        248.87        10.44 o                         
  -2  10   5          1.07         -1.24         4.90 o                         
  -1  10   5          4.89          1.00         5.72 o                         
   0  10   5        205.89        199.09        10.05 o                         
   1  10   5          1.52          6.28         5.01 o                         
   2  10   5         34.87         36.90         4.95 o                         
   3  10   5        124.01        125.30        10.09 o                         
  -3  -9   6          0.70         -2.82         4.13 o                         
  -2  -9   6        174.70        155.70         9.90 o                         
  -1  -9   6          2.75         -2.18         4.41 o                         
   0  -9   6         96.73         85.97         6.15 o                         
   1  -9   6         44.14         33.89         5.23 o                         
   2  -9   6        428.99        418.79        13.25 o                         
   3  -9   6          0.17          4.57         4.50 o                         
  -5  -8   6          7.33         17.67        10.08 o                         
  -4  -8   6        291.84        269.25         9.73 o                         
  -3  -8   6         53.88         49.65         5.10 o                         
  -2  -8   6         30.04         38.12         6.09 o                         
  -1  -8   6          1.17          1.51         5.35 o                         
   0  -8   6        584.34        580.37        20.89 o                         
   1  -8   6        298.79        341.36        18.63 o                         
   2  -8   6        142.03        154.62         8.89 o                         
   3  -8   6         39.74         43.73         5.71 o                         
   4  -8   6        252.81        277.36        15.78 o                         
   5  -8   6         43.83         37.48         6.84 o                         
  -6  -7   6        339.31        406.82        30.25 o                         
  -5  -7   6         51.56         50.37         8.08 o                         
  -4  -7   6        242.67        235.18        18.61 o                         
  -3  -7   6         16.83         19.72         5.56 o                         
  -2  -7   6         16.72         11.63         5.75 o                         
  -1  -7   6        211.72        224.81        10.66 o                         
   0  -7   6         90.93         99.22        10.04 o                         
   1  -7   6         43.15         43.16         8.27 o                         
   2  -7   6        242.35        259.54        12.01 o                         
   3  -7   6         21.82         31.87         5.52 o                         
   4  -7   6        251.77        253.92        12.55 o                         
   5  -7   6        193.15        205.97         9.32 o                         
   6  -7   6        133.53        122.32         7.51 o                         
  -7  -6   6        121.30        163.14        19.55 o                         
  -6  -6   6        526.04        510.50        27.82 o                         
  -5  -6   6         39.13         33.30         7.45 o                         
  -4  -6   6        134.29        113.11         9.92 o                         
  -3  -6   6         23.65         26.90         5.81 o                         
  -2  -6   6         34.46         29.63         6.10 o                         
  -1  -6   6         13.45         13.57         9.25 o                         
   0  -6   6        442.25        427.35        14.22 o                         
   1  -6   6          9.06          4.42         5.70 o                         
   2  -6   6          0.69          4.74         5.73 o                         
   3  -6   6         19.01         26.96         5.51 o                         
   4  -6   6        169.33        198.27        14.92 o                         
   5  -6   6        392.93        425.97        18.46 o                         
   6  -6   6         79.89         95.17         8.35 o                         
   7  -6   6         12.65         12.47         5.62 o                         
  -8  -5   6        261.92        237.50        51.03 o                         
  -7  -5   6         27.63         67.74        16.18 o                         
  -6  -5   6        365.27        348.62        18.25 o                         
  -5  -5   6         17.76         22.48        10.07 o                         
  -4  -5   6        890.65        878.57        26.59 o                         
  -3  -5   6         53.06         63.89         8.64 o                         
  -2  -5   6        449.15        419.72        17.81 o                         
  -1  -5   6        148.21        186.36        12.20 o                         
   0  -5   6        191.48        162.62         8.71 o                         
   1  -5   6          0.07         -2.49         4.10 o                         
   2  -5   6        444.78        444.97        12.74 o                         
   3  -5   6       1055.03       1098.59        22.83 o                         
   4  -5   6         44.57         40.30         7.64 o                         
   5  -5   6        261.71        276.78        16.72 o                         
   6  -5   6          6.63         -0.74         7.70 o                         
   7  -5   6          2.50          6.66         5.48 o                         
   8  -5   6          4.41          2.62         7.63 o                         
  -8  -4   6        375.21        378.69        29.69 o                         
  -6  -4   6         12.43          6.34         8.81 o                         
  -5  -4   6        771.44        710.12        23.30 o                         
  -4  -4   6       1045.04       1076.39        45.75 o                         
  -3  -4   6        764.53        714.67        17.31 o                         
  -2  -4   6        116.20        127.99         6.67 o                         
  -1  -4   6        498.55        544.45        19.68 o                         
   0  -4   6        391.67        423.05        12.89 o                         
   1  -4   6        203.12        186.46         6.55 o                         
   2  -4   6        109.58        119.84         6.24 o                         
   3  -4   6         26.81         40.72         4.99 o                         
   4  -4   6          0.10         -3.89         5.43 o                         
   5  -4   6        209.75        198.08        13.81 o                         
   6  -4   6         88.88         76.90        11.77 o                         
   7  -4   6         52.55         50.61         7.23 o                         
   8  -4   6         24.94         22.91         6.84 o                         
   9  -4   6        292.47        235.40        22.88 o                         
  -9  -3   6          1.24          6.28         4.73 o                         
  -8  -3   6        223.05        213.02        18.13 o                         
  -7  -3   6         57.28         67.99        10.11 o                         
  -6  -3   6        630.59        600.32        19.32 o                         
  -5  -3   6        508.43        533.07        15.41 o                         
  -4  -3   6        366.94        319.85        11.60 o                         
  -3  -3   6        107.31        117.45         7.50 o                         
  -2  -3   6        336.19        334.38        10.50 o                         
  -1  -3   6        235.37        228.71        10.21 o                         
   0  -3   6       1337.23       1432.67        26.92 o                         
   1  -3   6         55.68         44.88         4.05 o                         
   2  -3   6         77.43         77.19         4.35 o                         
   3  -3   6         19.23         26.78         3.84 o                         
   4  -3   6        242.19        250.20         8.23 o                         
   5  -3   6        952.90        901.48        21.59 o                         
   6  -3   6          2.40          8.02         5.51 o                         
   7  -3   6         12.42         13.58         6.81 o                         
   8  -3   6         19.48         22.18         7.21 o                         
   9  -3   6         60.89         50.77        10.81 o                         
  -9  -2   6         41.09         35.41         5.42 o                         
  -8  -2   6        166.70        148.88        10.69 o                         
  -7  -2   6          1.89          9.86         6.27 o                         
  -6  -2   6        374.29        378.37        13.76 o                         
  -5  -2   6         63.57         58.11         5.75 o                         
  -4  -2   6         37.52         34.10         4.50 o                         
  -3  -2   6         67.38         47.84         3.37 o                         
  -2  -2   6       2147.93       2257.09        32.51 o                         
  -1  -2   6       2791.66       2785.73        35.95 o                         
   0  -2   6       1629.91       1507.80        23.24 o                         
   1  -2   6       3226.33       2871.93        32.67 o                         
   2  -2   6          2.19          8.43         2.41 o                         
   3  -2   6        184.33        190.07         6.32 o                         
   4  -2   6         24.91         33.67         3.78 o                         
   5  -2   6        902.76        857.98        30.86 o                         
   6  -2   6        135.43        136.26         8.81 o                         
   7  -2   6        253.74        256.70        11.99 o                         
   8  -2   6         26.58         39.54         6.83 o                         
   9  -2   6          2.23         -9.20         9.79 o                         
  -9  -1   6          5.46         -4.67         7.04 o                         
  -8  -1   6        707.54        685.15        21.03 o                         
  -7  -1   6        313.11        340.35        12.33 o                         
  -6  -1   6        138.36        116.79         9.09 o                         
  -5  -1   6          4.73          3.00         4.92 o                         
  -4  -1   6       1120.71       1169.48        26.59 o                         
  -3  -1   6        360.06        317.08         6.52 o                         
  -2  -1   6         47.92         64.18         2.99 o                         
  -1  -1   6        461.22        430.06         6.36 o                         
   0  -1   6        841.51        755.37        10.96 o                         
   1  -1   6       1174.12       1140.53        12.08 o                         
   2  -1   6         98.88         89.49         3.01 o                         
   3  -1   6         97.36        125.20         4.42 o                         
   4  -1   6       1849.06       1835.66        30.67 o                         
   5  -1   6        938.57        891.02        16.72 o                         
   6  -1   6        452.08        482.34        12.32 o                         
   7  -1   6         23.03         17.31         5.81 o                         
   8  -1   6         68.43         56.89         8.62 o                         
   9  -1   6        122.57        126.39        13.22 o                         
  10  -1   6         40.34         28.78        10.70 o                         
  -9   0   6        196.84        180.87        10.00 o                         
  -8   0   6          1.25          0.91         7.57 o                         
  -7   0   6          3.62          4.31         6.39 o                         
  -6   0   6        728.36        719.53        17.74 o                         
  -5   0   6       1024.17       1053.84        22.27 o                         
  -4   0   6        336.76        316.54         8.95 o                         
  -3   0   6       3162.78       2894.19        42.84 o                         
  -2   0   6        101.08        122.26         3.32 o                         
  -1   0   6       1809.26       1645.82        19.83 o                         
   0   0   6        472.79        422.02         5.70 o                         
   1   0   6       3615.71       3359.00        40.02 o                         
   2   0   6       1247.89       1156.63        16.86 o                         
   3   0   6        600.69        539.01        10.07 o                         
   4   0   6        103.04        104.89         4.81 o                         
   5   0   6       1487.60       1416.95        21.24 o                         
   6   0   6        554.72        524.55        12.93 o                         
   7   0   6         33.16         28.83         5.78 o                         
   8   0   6        304.28        303.21        16.21 o                         
   9   0   6         12.09          8.59         9.50 o                         
  10   0   6         41.39         17.00        12.64 o                         
  -9   1   6        276.47        270.23        10.83 o                         
  -8   1   6          0.76         -2.59         7.28 o                         
  -7   1   6        154.53        149.32         8.04 o                         
  -6   1   6         55.39         60.21         6.09 o                         
  -5   1   6          3.69          4.38         5.05 o                         
  -4   1   6        623.50        604.95        11.69 o                         
  -3   1   6       1328.14       1228.66        22.07 o                         
  -2   1   6         16.24         18.32         1.68 o                         
  -1   1   6       2884.88       2738.34        32.12 o                         
   0   1   6        698.49        664.37         9.10 o                         
   1   1   6         80.52        100.74         2.53 o                         
   2   1   6         18.96         33.61         2.05 o                         
   3   1   6       3586.62       3520.40        36.69 o                         
   4   1   6       2128.44       2146.95        32.74 o                         
   5   1   6        162.95        169.20         5.51 o                         
   6   1   6       1140.45       1164.42        27.07 o                         
   7   1   6        556.47        574.36        25.15 o                         
   8   1   6        156.47        159.00        12.43 o                         
   9   1   6          1.02          1.62         8.22 o                         
  10   1   6         16.95         21.58        11.17 o                         
  -9   2   6          3.94          2.88         5.15 o                         
  -8   2   6         53.30         70.95         6.79 o                         
  -7   2   6        479.26        472.60        13.69 o                         
  -6   2   6        290.99        295.77        15.39 o                         
  -5   2   6       1190.19       1098.24        30.18 o                         
  -4   2   6        121.18        129.18         5.90 o                         
  -3   2   6        124.85        113.11         4.57 o                         
  -2   2   6         66.29         44.04         2.87 o                         
  -1   2   6          1.90          8.28         2.35 o                         
   0   2   6        652.52        658.70        10.55 o                         
   1   2   6        770.62        804.26        10.62 o                         
   2   2   6        271.19        215.36         7.32 o                         
   3   2   6        882.45        887.93        16.63 o                         
   4   2   6        252.89        312.89        10.63 o                         
   5   2   6         70.47         66.46         4.56 o                         
   6   2   6        835.43        838.00        15.68 o                         
   7   2   6        317.13        324.54        11.57 o                         
   8   2   6        339.97        293.71        28.17 o                         
   9   2   6         10.54          7.34        14.21 o                         
  -9   3   6         70.12         72.79         6.10 o                         
  -8   3   6          5.60          8.37         4.93 o                         
  -7   3   6        524.65        532.36        16.76 o                         
  -6   3   6        186.30        198.38         9.22 o                         
  -5   3   6        102.66         79.13         5.00 o                         
  -4   3   6        491.42        495.38        11.16 o                         
  -3   3   6          6.56          5.75         3.07 o                         
  -2   3   6         18.08         26.91         3.59 o                         
  -1   3   6         94.97        119.22         3.88 o                         
   0   3   6        121.60        160.05         4.16 o                         
   1   3   6        778.72        918.78        15.23 o                         
   2   3   6          7.99         13.13         2.43 o                         
   3   3   6        298.20        279.06         7.78 o                         
   4   3   6         93.42         91.85         4.40 o                         
   5   3   6        104.57        121.77         5.45 o                         
   6   3   6        181.30        176.65         7.38 o                         
   7   3   6        260.63        234.10        11.40 o                         
   8   3   6        353.78        330.58        19.65 o                         
  -9   4   6         86.82         84.68         8.68 o                         
  -8   4   6         36.35         36.34         6.29 o                         
  -7   4   6        249.08        281.22        11.34 o                         
  -6   4   6         16.80         17.22         5.71 o                         
  -5   4   6         14.68         10.04         4.52 o                         
  -4   4   6          0.59          1.14         3.62 o                         
  -3   4   6        797.47        740.41        13.35 o                         
  -2   4   6        332.37        403.80         9.33 o                         
  -1   4   6        613.74        540.99         9.50 o                         
   0   4   6         53.48         48.87         2.88 o                         
   1   4   6       1132.14       1380.23        25.56 o                         
   2   4   6        300.65        355.34         8.90 o                         
   3   4   6        654.70        722.39        17.95 o                         
   4   4   6         92.60        107.15         5.80 o                         
   5   4   6        251.99        269.90        12.59 o                         
   6   4   6        168.68        137.42         8.06 o                         
   7   4   6         12.06         19.20         8.84 o                         
   8   4   6        396.46        363.72        31.34 o                         
  -8   5   6         82.56         79.06         6.56 o                         
  -7   5   6        267.28        321.40        12.62 o                         
  -6   5   6         34.36         31.34         8.21 o                         
  -5   5   6        529.71        531.96        13.92 o                         
  -4   5   6         86.64         74.57         5.88 o                         
  -3   5   6        347.89        348.09         9.96 o                         
  -2   5   6        723.56        704.53        13.19 o                         
  -1   5   6       1442.24       1530.61        22.64 o                         
   0   5   6        293.87        307.67         8.62 o                         
   1   5   6        910.77        951.95        20.23 o                         
   2   5   6       1286.50       1353.08        36.80 o                         
   3   5   6          2.05          7.58         4.15 o                         
   4   5   6        578.45        632.50        27.29 o                         
   5   5   6         44.18         40.11         6.91 o                         
   6   5   6         30.02         37.00         6.52 o                         
   7   5   6         20.37         13.50         8.12 o                         
   8   5   6         58.94         59.72        10.67 o                         
  -8   6   6         26.89         20.33         6.92 o                         
  -7   6   6          6.14         -2.63         5.18 o                         
  -6   6   6         88.25         86.97        10.15 o                         
  -5   6   6        256.74        263.00        14.52 o                         
  -4   6   6        314.76        306.41        12.02 o                         
  -3   6   6        206.32        185.88        10.16 o                         
  -2   6   6        523.38        537.72        11.86 o                         
  -1   6   6        562.26        540.18        13.70 o                         
   0   6   6        386.89        430.19        11.31 o                         
   1   6   6        484.65        484.37        19.21 o                         
   2   6   6        209.98        217.75        16.90 o                         
   3   6   6          4.78          1.72         6.13 o                         
   4   6   6        150.64        165.80         9.02 o                         
   5   6   6        150.03        160.23        11.38 o                         
   6   6   6        178.72        170.68         9.24 o                         
   7   6   6        555.95        591.97        22.93 o                         
   8   6   6        463.07        411.47        27.94 o                         
  -7   7   6        169.03        172.47        15.03 o                         
  -6   7   6        189.68        182.55        11.07 o                         
  -5   7   6         47.39         52.65         6.77 o                         
  -4   7   6          1.27          3.93         6.61 o                         
  -3   7   6       1033.17        976.76        27.63 o                         
  -2   7   6          1.05          3.42         5.64 o                         
  -1   7   6          5.96          4.41         5.18 o                         
   0   7   6         86.06         74.38         6.37 o                         
   1   7   6         65.60         72.69         6.90 o                         
   2   7   6         42.18         45.03         9.02 o                         
   3   7   6        215.56        221.16        11.81 o                         
   4   7   6          0.12         -2.76         8.92 o                         
   5   7   6         58.21         51.74         7.18 o                         
   6   7   6        187.43        204.13        13.58 o                         
  -6   8   6          2.29         -2.27         7.09 o                         
  -5   8   6        331.06        362.50        14.93 o                         
  -4   8   6        404.23        380.32        18.68 o                         
  -3   8   6        407.49        414.48        19.95 o                         
  -2   8   6         72.03         31.77        16.71 o                         
  -1   8   6        474.72        395.96        19.91 o                         
   0   8   6       1903.42       1925.26        38.66 o                         
   1   8   6          8.21          4.85         5.87 o                         
   2   8   6          1.94          4.55         6.78 o                         
   3   8   6          5.50          4.07         5.40 o                         
   4   8   6        557.89        539.59        17.55 o                         
   5   8   6         18.03         22.15         6.02 o                         
   6   8   6         45.78         53.00         8.84 o                         
  -5   9   6         11.44         13.37         5.73 o                         
  -4   9   6         92.90         79.75         8.90 o                         
  -3   9   6          7.62         13.37         7.90 o                         
  -2   9   6          5.02          6.99         7.90 o                         
  -1   9   6         13.56         19.34         7.30 o                         
   0   9   6        748.69        725.04        20.98 o                         
   1   9   6         43.93         41.36         7.79 o                         
   2   9   6         94.81        115.88         8.92 o                         
   3   9   6          3.93         12.81         7.50 o                         
   4   9   6        343.54        354.29        16.06 o                         
   5   9   6        226.39        246.30        15.13 o                         
  -3  10   6          9.09         14.52         8.19 o                         
  -2  10   6         57.71         78.29         9.51 o                         
  -1  10   6         11.33          6.12         5.55 o                         
   0  10   6         20.86         20.01         5.03 o                         
   1  10   6         10.73         15.88         5.25 o                         
   2  10   6        101.38        100.69         7.36 o                         
   3  10   6          7.49          9.30         7.13 o                         
  -2  -9   7          0.19          1.54         4.50 o                         
  -1  -9   7          2.24          2.51         5.36 o                         
   0  -9   7         22.02         12.68         5.53 o                         
   1  -9   7        277.45        275.04        14.55 o                         
   2  -9   7         12.58         20.99         4.29 o                         
  -4  -8   7        155.60        135.89        37.19 o                         
  -3  -8   7        139.58        146.64         8.06 o                         
  -2  -8   7         51.35         39.17         5.99 o                         
  -1  -8   7         81.16         79.68         6.85 o                         
   0  -8   7        128.14        127.00         9.78 o                         
   1  -8   7        591.42        630.04        19.49 o                         
   2  -8   7          7.94          9.77         5.12 o                         
   3  -8   7        127.91        129.60         7.49 o                         
   4  -8   7          0.08          2.87         4.69 o                         
   5  -8   7         57.09         45.79         8.47 o                         
  -6  -7   7        360.75        352.89        26.53 o                         
  -5  -7   7        426.39        410.02        21.33 o                         
  -4  -7   7         95.56        109.80         9.21 o                         
  -3  -7   7        114.30        117.96        11.05 o                         
  -2  -7   7         21.70         25.95         5.26 o                         
  -1  -7   7         37.32         39.12         5.94 o                         
   0  -7   7          7.18          5.91         6.70 o                         
   1  -7   7        806.03        789.31        31.18 o                         
   2  -7   7         58.60         52.82         6.93 o                         
   3  -7   7        116.97        112.63        15.07 o                         
   4  -7   7        240.23        239.29        17.08 o                         
   5  -7   7        165.35        181.07        13.09 o                         
   6  -7   7         72.84         88.19         8.70 o                         
  -7  -6   7        305.77        271.24        23.73 o                         
  -6  -6   7         39.79         40.84         8.16 o                         
  -5  -6   7          0.52         -5.56         7.01 o                         
  -4  -6   7        113.74        148.57        12.12 o                         
  -3  -6   7        448.18        366.88        16.57 o                         
  -2  -6   7        351.15        370.76        15.91 o                         
  -1  -6   7        400.99        428.09        14.27 o                         
   0  -6   7         17.77         16.04         6.25 o                         
   1  -6   7         11.28         13.57         6.00 o                         
   2  -6   7        240.78        255.16        12.10 o                         
   3  -6   7        508.27        476.44        21.38 o                         
   4  -6   7        658.05        601.80        22.85 o                         
   5  -6   7        192.12        201.37        10.95 o                         
   6  -6   7         32.71         50.18         6.88 o                         
   7  -6   7         49.05         59.15         6.01 o                         
  -8  -5   7        590.83        565.30        32.80 o                         
  -7  -5   7        129.04        135.98        19.66 o                         
  -6  -5   7          2.82          6.81         8.00 o                         
  -5  -5   7         31.89         57.72        14.89 o                         
  -4  -5   7         77.84         79.62        10.45 o                         
  -3  -5   7       1172.30       1125.59        34.92 o                         
  -2  -5   7         14.75          8.19         4.75 o                         
  -1  -5   7        390.03        322.73        12.53 o                         
   0  -5   7          4.15          2.43         4.82 o                         
   1  -5   7         15.49         10.86         4.86 o                         
   2  -5   7        599.44        603.09        16.74 o                         
   3  -5   7          2.00          3.85         5.03 o                         
   4  -5   7        417.21        439.59        17.81 o                         
   5  -5   7         70.52         72.13        11.21 o                         
   6  -5   7        121.86        120.95        15.55 o                         
   7  -5   7         40.79         50.02         6.81 o                         
   8  -5   7        446.72        433.10        28.32 o                         
  -8  -4   7         28.68         19.85        11.12 o                         
  -7  -4   7          7.42        -15.14        15.14 o                         
  -6  -4   7        103.66         88.11        12.94 o                         
  -5  -4   7        201.67        155.70        12.81 o                         
  -4  -4   7        459.98        457.22        19.69 o                         
  -3  -4   7        450.96        407.25        12.23 o                         
  -2  -4   7        270.98        275.74        11.91 o                         
  -1  -4   7        555.95        537.32        15.52 o                         
   0  -4   7       2326.75       2386.56        42.21 o                         
   1  -4   7        759.05        752.84        16.15 o                         
   2  -4   7        141.20        125.17         6.49 o                         
   3  -4   7       1523.25       1499.86        29.87 o                         
   4  -4   7         16.08         26.21         8.30 o                         
   5  -4   7        468.65        494.72        18.64 o                         
   6  -4   7        305.45        304.16        22.17 o                         
   7  -4   7          0.18         -2.43         7.01 o                         
   8  -4   7        279.89        315.67        20.02 o                         
  -9  -3   7        144.59        125.09         9.75 o                         
  -8  -3   7         57.06         80.56         8.87 o                         
  -7  -3   7         93.40        116.26        11.75 o                         
  -6  -3   7          4.23          9.96         6.18 o                         
  -5  -3   7        537.58        520.04        15.52 o                         
  -4  -3   7        861.86        848.83        19.48 o                         
  -3  -3   7         48.86         42.45         4.22 o                         
  -2  -3   7        398.70        353.63        20.17 o                         
  -1  -3   7        479.91        475.29        17.42 o                         
   0  -3   7        912.58        934.16        19.42 o                         
   1  -3   7        344.33        376.89         9.86 o                         
   2  -3   7        183.09        135.17         7.00 o                         
   3  -3   7        219.75        237.50         8.95 o                         
   4  -3   7        216.73        189.01         9.70 o                         
   5  -3   7        658.90        635.27        17.49 o                         
   6  -3   7        525.66        545.69        15.46 o                         
   7  -3   7         37.05         41.51         7.38 o                         
   8  -3   7        356.12        358.33        14.14 o                         
   9  -3   7        144.88        100.00        16.77 o                         
  -9  -2   7         12.73         18.70         6.63 o                         
  -8  -2   7          0.46          1.18         5.38 o                         
  -7  -2   7        256.20        290.61        13.32 o                         
  -6  -2   7         21.58         19.15         5.94 o                         
  -5  -2   7        782.40        732.53        20.43 o                         
  -4  -2   7         76.86         70.95         7.16 o                         
  -3  -2   7        287.74        278.10         9.57 o                         
  -2  -2   7        357.52        368.94         8.96 o                         
  -1  -2   7         11.80          2.05         2.62 o                         
   0  -2   7        725.83        651.14        11.75 o                         
   1  -2   7        559.06        506.46        10.88 o                         
   2  -2   7        615.31        600.19        10.27 o                         
   3  -2   7        284.00        300.18         7.23 o                         
   4  -2   7          2.54         11.62         3.29 o                         
   5  -2   7        151.22        159.73         8.04 o                         
   6  -2   7        295.01        306.84        16.38 o                         
   7  -2   7         73.30         92.16        10.24 o                         
   8  -2   7          0.92         -3.26         6.37 o                         
   9  -2   7          8.79          8.28         9.52 o                         
  -9  -1   7          4.27          6.77         5.87 o                         
  -8  -1   7         11.70         16.01         7.13 o                         
  -7  -1   7       1060.22       1051.21        28.03 o                         
  -6  -1   7         95.67         83.34         7.59 o                         
  -5  -1   7        445.62        451.53        14.69 o                         
  -4  -1   7        912.42        941.81        19.38 o                         
  -3  -1   7       1761.17       1764.71        28.59 o                         
  -2  -1   7        827.62        830.41        15.01 o                         
  -1  -1   7        934.81        891.33        16.68 o                         
   0  -1   7         23.67         20.69         2.32 o                         
   1  -1   7        257.41        238.27         5.81 o                         
   2  -1   7        731.32        750.98        12.54 o                         
   3  -1   7       3110.71       3138.84        44.18 o                         
   4  -1   7       3613.46       3549.58        59.83 o                         
   5  -1   7         19.08         14.47         4.10 o                         
   6  -1   7        512.15        529.03        14.01 o                         
   7  -1   7        147.51        163.01         9.47 o                         
   8  -1   7         12.04         11.16         6.55 o                         
   9  -1   7         88.38         60.03        11.98 o                         
  -9   0   7        246.73        239.14        11.37 o                         
  -8   0   7          7.07          5.80         6.86 o                         
  -7   0   7        758.73        759.28        23.59 o                         
  -6   0   7        239.15        245.01        12.37 o                         
  -5   0   7         69.74         60.18         6.14 o                         
  -4   0   7         39.80         34.10         4.83 o                         
  -3   0   7        284.96        381.77         8.16 o                         
  -2   0   7       5186.02       4939.31        61.93 o                         
  -1   0   7        770.28        700.05         9.73 o                         
   0   0   7        612.04        586.65         9.77 o                         
   1   0   7        822.41        762.73        13.01 o                         
   2   0   7         46.34         56.34         2.54 o                         
   3   0   7         37.38         34.47         3.01 o                         
   4   0   7        894.52        908.41        19.79 o                         
   5   0   7        299.95        282.96         8.26 o                         
   6   0   7        630.20        632.99        16.24 o                         
   7   0   7        138.40        147.04         7.80 o                         
   8   0   7          3.02          4.46         6.68 o                         
   9   0   7          3.45         11.12        10.88 o                         
  10   0   7        312.98        284.25        24.82 o                         
  -9   1   7        125.20        152.80         9.06 o                         
  -8   1   7        193.06        214.76        11.82 o                         
  -7   1   7         70.70         71.53         7.13 o                         
  -6   1   7         62.67         71.26         6.20 o                         
  -5   1   7       1653.54       1651.10        39.13 o                         
  -4   1   7       1967.04       1793.21        34.93 o                         
  -3   1   7         85.09         51.10         4.15 o                         
  -2   1   7        258.92        230.37         4.44 o                         
  -1   1   7       2664.68       2672.04        37.22 o                         
   0   1   7       4157.34       3646.37        51.76 o                         
   1   1   7        381.49        370.14         6.13 o                         
   2   1   7       1023.38        928.27        16.67 o                         
   3   1   7        621.78        694.91        12.71 o                         
   4   1   7        318.96        343.41        14.51 o                         
   5   1   7       1114.62       1151.49        20.23 o                         
   6   1   7        632.17        657.20        17.54 o                         
   7   1   7          1.72          0.98         5.50 o                         
   8   1   7        427.91        397.67        20.53 o                         
   9   1   7          0.38          2.75        10.64 o                         
  10   1   7         11.83         18.60        10.51 o                         
  -9   2   7        145.86        151.21         8.06 o                         
  -8   2   7          1.43         14.99         5.79 o                         
  -7   2   7        739.78        695.22        21.41 o                         
  -6   2   7        382.63        340.35        16.26 o                         
  -5   2   7       1030.15        971.24        17.59 o                         
  -4   2   7        899.77        846.45        19.71 o                         
  -3   2   7       1593.89       1827.58        34.38 o                         
  -2   2   7        431.01        487.71         7.96 o                         
  -1   2   7        212.66        189.40         5.07 o                         
   0   2   7       1099.45       1008.25        15.23 o                         
   1   2   7        304.86        329.63         7.70 o                         
   2   2   7        270.87        209.14         4.38 o                         
   3   2   7          7.41          5.91         3.06 o                         
   4   2   7        586.41        634.81        13.77 o                         
   5   2   7          6.71          7.60         3.48 o                         
   6   2   7        798.97        831.26        18.08 o                         
   7   2   7        112.25        113.63         7.80 o                         
   8   2   7         10.18          4.31         8.11 o                         
   9   2   7        122.17        150.00        22.59 o                         
  -9   3   7        105.38        102.72         6.43 o                         
  -8   3   7        206.25        179.64         8.56 o                         
  -7   3   7        202.21        224.23        13.61 o                         
  -6   3   7        874.85        795.15        16.84 o                         
  -5   3   7       3180.53       3084.80        52.51 o                         
  -4   3   7        582.22        623.48        14.54 o                         
  -3   3   7        306.45        347.40        10.31 o                         
  -2   3   7       2734.28       2708.56        39.19 o                         
  -1   3   7        541.47        557.63         8.49 o                         
   0   3   7       2351.77       2355.13        33.96 o                         
   1   3   7        155.96        189.72         5.39 o                         
   2   3   7       1849.61       2043.40        32.63 o                         
   3   3   7        403.33        439.93        11.64 o                         
   4   3   7       1000.43       1018.61        18.17 o                         
   5   3   7        137.93        173.69         6.19 o                         
   6   3   7        510.63        500.33        12.26 o                         
   7   3   7        479.27        486.65        14.93 o                         
  -9   4   7         22.33         18.83         5.48 o                         
  -8   4   7        464.09        476.51        19.10 o                         
  -7   4   7         23.89          2.08         6.30 o                         
  -6   4   7        194.84        185.06         9.33 o                         
  -5   4   7        326.14        329.18        12.15 o                         
  -4   4   7          8.43          5.96         4.12 o                         
  -3   4   7          7.66         11.90         3.55 o                         
  -2   4   7        778.86        765.57        13.18 o                         
  -1   4   7          1.97          2.43         2.80 o                         
   0   4   7        360.72        342.72         7.85 o                         
   1   4   7        371.11        399.37        19.78 o                         
   2   4   7       2554.36       2977.96        54.84 o                         
   3   4   7        148.05        169.47         8.04 o                         
   4   4   7        190.71        191.09         7.35 o                         
   5   4   7        575.32        576.53        19.67 o                         
   6   4   7         76.33         89.86         7.03 o                         
   7   4   7         66.37         70.07        16.19 o                         
   8   4   7          0.37         12.42        14.29 o                         
  -8   5   7         97.37         90.99         8.63 o                         
  -7   5   7          0.17         -3.68         5.75 o                         
  -6   5   7        236.86        225.55        16.09 o                         
  -5   5   7        192.89        202.92         9.59 o                         
  -4   5   7        203.14        169.62         8.92 o                         
  -3   5   7          3.66          5.10         4.03 o                         
  -2   5   7        548.79        550.43        11.43 o                         
  -1   5   7        676.58        688.40        15.40 o                         
   0   5   7        362.70        404.63         9.05 o                         
   1   5   7        664.54        712.57        13.50 o                         
   2   5   7        315.79        407.63        15.62 o                         
   3   5   7          0.97          6.35         4.86 o                         
   4   5   7        237.54        221.71         9.72 o                         
   5   5   7        491.74        505.49        17.07 o                         
   6   5   7         55.49         55.83         9.88 o                         
   7   5   7         96.43        117.30        22.56 o                         
   8   5   7        417.88        448.59        33.50 o                         
  -8   6   7         86.18         76.11         8.76 o                         
  -7   6   7         13.54         13.34         5.92 o                         
  -6   6   7          0.48          4.55         5.28 o                         
  -5   6   7          9.54         20.29         8.00 o                         
  -4   6   7        912.79        924.69        27.37 o                         
  -3   6   7          7.02          3.56         5.53 o                         
  -2   6   7        339.15        331.17         9.24 o                         
  -1   6   7        979.13       1014.49        17.81 o                         
   0   6   7        171.89        165.53         7.18 o                         
   1   6   7        218.66        228.61        10.31 o                         
   2   6   7        376.56        385.09        22.46 o                         
   3   6   7        421.95        431.11        17.93 o                         
   4   6   7         53.46         61.58        10.69 o                         
   5   6   7         17.94         13.88         7.15 o                         
   6   6   7        221.05        190.51         9.68 o                         
   7   6   7       1223.89       1075.64        53.93 o                         
  -7   7   7         58.61         52.44         8.48 o                         
  -6   7   7         55.67         63.98         7.91 o                         
  -5   7   7          1.12          6.70         6.11 o                         
  -4   7   7        466.82        449.03        17.84 o                         
  -3   7   7         20.78         23.88         6.05 o                         
  -2   7   7         71.53        105.85         7.56 o                         
  -1   7   7         37.18         39.72         5.38 o                         
   0   7   7        923.15        904.06        20.48 o                         
   1   7   7         99.57        115.26         7.92 o                         
   2   7   7        482.09        442.56        27.67 o                         
   3   7   7        153.50        132.43        10.60 o                         
   4   7   7        243.23        252.13        24.74 o                         
   5   7   7        467.89        451.59        18.21 o                         
   6   7   7        141.75        141.44        15.67 o                         
  -6   8   7        484.62        460.28        18.84 o                         
  -5   8   7         53.32         43.85         8.67 o                         
  -4   8   7         52.67         48.40         9.02 o                         
  -3   8   7        275.08        226.88        15.32 o                         
  -2   8   7         22.52         23.23        15.38 o                         
  -1   8   7        361.51        339.70        24.48 o                         
   0   8   7        527.80        482.84        17.26 o                         
   1   8   7        230.27        234.07        14.77 o                         
   2   8   7         15.19         18.68         7.17 o                         
   3   8   7          1.19          2.98         4.90 o                         
   4   8   7         24.65         19.57         6.75 o                         
   5   8   7          5.11         12.12         5.46 o                         
   6   8   7         25.86         27.14        13.30 o                         
  -5   9   7          7.00          7.57         6.81 o                         
  -4   9   7        417.74        415.30        34.77 o                         
  -3   9   7          5.20         19.38         8.65 o                         
  -2   9   7        132.96        114.36        26.78 o                         
  -1   9   7          6.05          2.63         6.97 o                         
   0   9   7          0.15         -0.13         6.23 o                         
   1   9   7          1.11          0.57         6.18 o                         
   2   9   7        121.70        114.83         8.61 o                         
   3   9   7         21.24         29.46         5.64 o                         
   4   9   7         11.01         12.07         4.86 o                         
   5   9   7         83.75         72.45        13.60 o                         
  -3  10   7         23.78         33.71        10.03 o                         
  -2  10   7        239.17        206.00        19.95 o                         
  -1  10   7          5.45          6.91         5.08 o                         
   0  10   7        193.51        190.32         9.69 o                         
   1  10   7        117.33        134.23         9.95 o                         
   2  10   7         28.23         33.06         5.27 o                         
   3  10   7        297.68        288.64        15.74 o                         
  -1  -9   8         12.89         16.26         8.30 o                         
   0  -9   8         48.08         51.02         5.43 o                         
   1  -9   8        184.72        195.99         7.92 o                         
  -4  -8   8         96.57         98.42        10.02 o                         
  -3  -8   8         58.12         56.52         6.82 o                         
  -2  -8   8         56.15         48.28         6.77 o                         
  -1  -8   8          5.62         12.29         4.73 o                         
   0  -8   8        498.63        482.54        17.98 o                         
   1  -8   8         39.06         50.80         6.42 o                         
   2  -8   8        111.69        131.60         8.48 o                         
   3  -8   8          0.40         -0.44         4.41 o                         
   4  -8   8          1.15          3.45         4.35 o                         
  -5  -7   8        220.68        219.86        15.92 o                         
  -4  -7   8         27.11         27.40         6.26 o                         
  -3  -7   8         50.09         47.42         6.96 o                         
  -2  -7   8         40.53         35.43         6.14 o                         
  -1  -7   8        102.84        105.94         7.99 o                         
   0  -7   8        112.99        116.45        11.69 o                         
   1  -7   8          4.51          8.10         6.81 o                         
   2  -7   8         81.51         91.20        10.84 o                         
   3  -7   8         25.17         19.00         7.68 o                         
   4  -7   8        128.53        146.68        12.91 o                         
   5  -7   8          0.56         10.93         4.80 o                         
   6  -7   8         89.34         95.17        10.37 o                         
  -6  -6   8        181.43        188.96        15.26 o                         
  -5  -6   8         19.40         21.33         6.67 o                         
  -4  -6   8        627.87        633.04        22.10 o                         
  -3  -6   8        327.58        322.18        12.48 o                         
  -2  -6   8        902.94        856.71        39.86 o                         
  -1  -6   8         21.53         27.59         6.02 o                         
   0  -6   8         71.00         72.49         7.05 o                         
   1  -6   8         67.80         64.47         7.70 o                         
   2  -6   8        184.27        181.78        14.29 o                         
   3  -6   8         49.38         53.05         7.83 o                         
   4  -6   8         28.66         49.77         9.36 o                         
   5  -6   8         42.51         38.92         6.61 o                         
   6  -6   8        122.52        137.12         9.95 o                         
   7  -6   8          2.36          5.76         5.09 o                         
  -7  -5   8         45.50         27.36         8.51 o                         
  -6  -5   8        125.75        116.90        37.18 o                         
  -5  -5   8         18.92         17.50         7.73 o                         
  -4  -5   8        948.22        942.46        37.83 o                         
  -3  -5   8         74.30         54.18         7.95 o                         
  -2  -5   8        172.16        177.62         9.74 o                         
  -1  -5   8        122.40        119.54         7.49 o                         
   0  -5   8         61.86         93.20         7.71 o                         
   1  -5   8         47.12         37.25         6.22 o                         
   2  -5   8        861.05        881.60        23.68 o                         
   3  -5   8         71.96         75.26         6.62 o                         
   4  -5   8        696.59        688.33        33.57 o                         
   5  -5   8         36.22         37.29        10.08 o                         
   6  -5   8          0.16         -5.91         8.28 o                         
   7  -5   8        286.66        309.13        12.57 o                         
   8  -5   8         44.99         31.78         8.23 o                         
  -8  -4   8          2.81          9.71        10.32 o                         
  -7  -4   8         11.79         15.27        13.20 o                         
  -6  -4   8         30.31         25.95        23.84 o                         
  -5  -4   8          6.78         -2.54         7.09 o                         
  -4  -4   8       1626.22       1472.04        43.22 o                         
  -3  -4   8         30.87         33.69         5.93 o                         
  -2  -4   8        173.18        162.28         7.84 o                         
  -1  -4   8         91.72        104.32         6.38 o                         
   0  -4   8        148.25        135.04         8.52 o                         
   1  -4   8        199.94        178.37        13.73 o                         
   2  -4   8       1115.66       1065.08        23.11 o                         
   3  -4   8        274.60        291.67        10.05 o                         
   4  -4   8        117.11        121.11        14.80 o                         
   5  -4   8         98.38         82.70        13.88 o                         
   6  -4   8         67.75         85.36         9.70 o                         
   7  -4   8        120.73        129.44        10.15 o                         
   8  -4   8         67.23         79.33         9.24 o                         
  -8  -3   8          5.47          9.87         5.67 o                         
  -7  -3   8          7.02          9.13         9.50 o                         
  -6  -3   8          3.24         -0.38         6.88 o                         
  -5  -3   8         23.49         21.09         8.03 o                         
  -4  -3   8         18.24         16.17         5.15 o                         
  -3  -3   8          0.29          0.74         3.66 o                         
  -2  -3   8          8.42         18.80         4.21 o                         
  -1  -3   8        212.46        202.13         8.11 o                         
   0  -3   8          3.66          3.93         3.46 o                         
   1  -3   8        212.82        206.92         6.45 o                         
   2  -3   8        556.65        500.34        12.33 o                         
   3  -3   8        192.78        174.69         7.22 o                         
   4  -3   8        135.26        169.56         7.90 o                         
   5  -3   8       1909.01       1968.39        47.82 o                         
   6  -3   8        210.55        212.95        17.17 o                         
   7  -3   8        244.52        266.00        14.87 o                         
   8  -3   8         54.23         64.80         9.63 o                         
   9  -3   8         42.96         41.74        13.65 o                         
  -9  -2   8          3.74          4.36         5.32 o                         
  -8  -2   8         32.03         32.20         9.01 o                         
  -7  -2   8        891.08        860.83        27.24 o                         
  -6  -2   8       2056.79       1983.99        49.12 o                         
  -5  -2   8        326.76        318.98        14.74 o                         
  -4  -2   8         65.37         72.36         7.16 o                         
  -3  -2   8          1.73          6.00         4.07 o                         
  -2  -2   8        319.85        287.01        10.65 o                         
  -1  -2   8        701.24        584.60        11.52 o                         
   0  -2   8        424.69        350.57         8.58 o                         
   1  -2   8       2266.04       2157.66        28.84 o                         
   2  -2   8         60.11         73.36         4.33 o                         
   3  -2   8        194.87        189.99         7.46 o                         
   4  -2   8        641.26        635.14        21.16 o                         
   5  -2   8        565.77        577.18        24.92 o                         
   6  -2   8         83.55         85.22         6.70 o                         
   7  -2   8         10.22         26.50         8.52 o                         
   8  -2   8         19.72         25.90         6.52 o                         
   9  -2   8        269.73        254.54        25.78 o                         
  -9  -1   8          4.30          4.09         5.58 o                         
  -8  -1   8        313.76        327.00        15.35 o                         
  -7  -1   8          0.17         -2.46         8.06 o                         
  -6  -1   8        474.91        465.71        18.81 o                         
  -5  -1   8         57.16         50.21         6.40 o                         
  -4  -1   8        554.69        549.54        12.96 o                         
  -3  -1   8          5.08          3.09         3.07 o                         
  -2  -1   8       2504.90       2409.09        34.96 o                         
  -1  -1   8       4080.50       3933.15        52.09 o                         
   0  -1   8         16.01         10.54         1.92 o                         
   1  -1   8       1494.65       1498.32        20.41 o                         
   2  -1   8       2564.47       2556.12        35.48 o                         
   3  -1   8       7688.45       7424.58        93.57 o                         
   4  -1   8       1268.89       1316.30        22.71 o                         
   5  -1   8         62.38         50.86         4.66 o                         
   6  -1   8         62.40         68.21         6.15 o                         
   7  -1   8         93.95         99.12         7.54 o                         
   8  -1   8        538.16        517.84        31.56 o                         
   9  -1   8        173.89        190.42        16.97 o                         
  -9   0   8         73.40         95.86         7.34 o                         
  -8   0   8        340.13        358.97        16.38 o                         
  -7   0   8         21.19         27.53        10.60 o                         
  -6   0   8        127.55        127.69         7.97 o                         
  -5   0   8        103.72        100.90         9.00 o                         
  -4   0   8        365.33        311.23        12.55 o                         
  -3   0   8          5.77          6.01         3.75 o                         
  -2   0   8         11.74          2.66         3.37 o                         
  -1   0   8        192.74        174.42         4.99 o                         
   0   0   8        560.23        573.83        12.35 o                         
   1   0   8        389.10        410.20         8.83 o                         
   2   0   8        944.71        865.21        17.05 o                         
   3   0   8        155.79        167.27         5.18 o                         
   4   0   8       1170.79       1165.07        21.99 o                         
   5   0   8        399.64        445.25        11.06 o                         
   6   0   8         12.53          6.89         4.57 o                         
   7   0   8        791.18        745.78        19.70 o                         
   8   0   8         50.69         62.01         8.28 o                         
   9   0   8        220.35        233.29        18.52 o                         
  -9   1   8          3.96          4.66         5.25 o                         
  -8   1   8         11.87         11.09         7.20 o                         
  -7   1   8        142.99        147.93        11.61 o                         
  -6   1   8        331.59        299.08        14.27 o                         
  -5   1   8         11.93         17.30         5.60 o                         
  -4   1   8       1406.72       1352.33        23.66 o                         
  -3   1   8          4.08          2.61         4.27 o                         
  -2   1   8        319.41        321.11         7.32 o                         
  -1   1   8         19.79          8.03         2.67 o                         
   0   1   8         20.81         32.09         3.27 o                         
   1   1   8         47.16         47.53         2.99 o                         
   2   1   8        333.00        312.28         8.89 o                         
   3   1   8       1048.84        983.24        15.35 o                         
   4   1   8        121.53        130.75         6.51 o                         
   5   1   8         30.50         36.84         5.08 o                         
   6   1   8         85.97         93.51         6.39 o                         
   7   1   8       1342.09       1306.05        35.47 o                         
   8   1   8         18.05         18.09         6.17 o                         
   9   1   8          4.99         13.89        13.44 o                         
  -9   2   8         13.62          4.39         5.01 o                         
  -8   2   8          8.95          7.37         6.59 o                         
  -7   2   8         16.97         17.51         6.74 o                         
  -6   2   8       1286.42       1311.94        29.21 o                         
  -5   2   8        175.11        168.39         6.55 o                         
  -4   2   8       1203.29       1213.57        22.48 o                         
  -3   2   8         21.80         16.86         3.48 o                         
  -2   2   8       1135.94       1014.30        19.93 o                         
  -1   2   8       3449.11       3352.79        50.11 o                         
   0   2   8        140.77        145.82         4.12 o                         
   1   2   8         28.35         12.02         2.79 o                         
   2   2   8          8.55          7.23         2.22 o                         
   3   2   8         24.95         32.37         5.04 o                         
   4   2   8        503.36        536.03        11.02 o                         
   5   2   8        410.17        427.64        11.21 o                         
   6   2   8         71.75         67.07         6.15 o                         
   7   2   8          4.92          9.05         4.83 o                         
   8   2   8         39.65         40.74        11.50 o                         
   9   2   8        212.40        214.09        17.96 o                         
  -9   3   8          1.39          1.99         4.44 o                         
  -8   3   8        434.73        460.83        11.80 o                         
  -7   3   8        174.39        178.01         8.23 o                         
  -6   3   8         13.58         17.57         4.78 o                         
  -5   3   8        716.12        764.64        19.03 o                         
  -4   3   8        533.43        534.65        13.38 o                         
  -3   3   8        638.68        568.55        12.02 o                         
  -2   3   8        715.94        664.45        11.43 o                         
  -1   3   8        940.58        881.08        13.00 o                         
   0   3   8       1288.26       1407.81        31.20 o                         
   1   3   8        129.57        151.71         6.83 o                         
   2   3   8        361.80        410.08         9.29 o                         
   3   3   8       5528.72       6159.85       138.13 o                         
   4   3   8        151.52        139.24         5.71 o                         
   5   3   8        767.74        883.22        17.38 o                         
   6   3   8        106.71        109.12         7.06 o                         
   7   3   8         44.86         50.47         7.63 o                         
  -9   4   8          5.61          3.24         4.92 o                         
  -8   4   8         82.76         76.46         7.74 o                         
  -7   4   8        180.24        186.05         9.97 o                         
  -6   4   8         17.08         16.66         6.94 o                         
  -5   4   8         43.06         44.84         5.72 o                         
  -4   4   8         10.44         14.44         4.51 o                         
  -3   4   8       1455.80       1431.13        24.64 o                         
  -2   4   8          0.28          2.08         3.30 o                         
  -1   4   8        348.47        319.57         7.25 o                         
   0   4   8         66.71         74.49         4.21 o                         
   1   4   8        388.09        384.03        10.61 o                         
   2   4   8       1356.73       1469.34        32.93 o                         
   3   4   8        931.52        894.23        24.32 o                         
   4   4   8        137.88        154.48         6.83 o                         
   5   4   8         69.10         64.10         6.24 o                         
   6   4   8        300.75        275.35        11.92 o                         
   7   4   8        417.22        427.29        25.38 o                         
   8   4   8         38.45         49.01        16.31 o                         
  -8   5   8          9.70         17.43         6.31 o                         
  -7   5   8          0.80          2.00         5.07 o                         
  -6   5   8        117.01        111.73         8.39 o                         
  -5   5   8         59.01         41.40         5.69 o                         
  -4   5   8        207.31        197.63         9.02 o                         
  -3   5   8       1473.10       1470.85        26.08 o                         
  -2   5   8        525.71        576.18        12.45 o                         
  -1   5   8         35.05         33.22         4.45 o                         
   0   5   8        111.95        101.55         5.25 o                         
   1   5   8        471.30        468.87        10.48 o                         
   2   5   8        401.67        431.16        18.50 o                         
   3   5   8        646.43        690.42        21.57 o                         
   4   5   8         55.61         52.85         6.71 o                         
   5   5   8         11.19          7.28         5.97 o                         
   6   5   8        107.40        107.30        18.18 o                         
   7   5   8        550.41        453.68        77.10 o                         
   8   5   8        308.19        377.10        30.46 o                         
  -8   6   8          0.43         -1.85         6.36 o                         
  -7   6   8          0.20          5.88         5.50 o                         
  -6   6   8        225.59        270.59        11.04 o                         
  -5   6   8       1084.80       1121.41        36.73 o                         
  -4   6   8        469.20        446.16        14.70 o                         
  -3   6   8        562.12        549.37        15.08 o                         
  -2   6   8         92.93         88.64         5.87 o                         
  -1   6   8        327.26        372.97        11.67 o                         
   0   6   8         57.85         48.92         5.79 o                         
   1   6   8        220.75        220.48         8.75 o                         
   2   6   8        448.00        472.71        29.67 o                         
   3   6   8         16.23         11.61         5.35 o                         
   4   6   8        175.41        204.72        10.07 o                         
   5   6   8         14.10         28.70        18.68 o                         
   6   6   8         89.98        108.38        10.19 o                         
   7   6   8         50.94         56.68         8.49 o                         
  -7   7   8         54.85         58.90         8.25 o                         
  -6   7   8         99.21         99.25        10.29 o                         
  -5   7   8         20.99         40.43         8.66 o                         
  -4   7   8         28.51         37.89         7.34 o                         
  -3   7   8        650.26        641.33        20.18 o                         
  -2   7   8         76.23         69.20         7.26 o                         
  -1   7   8       3584.39       3554.16        76.42 o                         
   0   7   8         43.54         49.17         7.38 o                         
   1   7   8        854.91        844.98        23.04 o                         
   2   7   8        943.15        904.45        37.34 o                         
   3   7   8         10.29          3.37         6.47 o                         
   4   7   8       1553.55       1557.56        56.89 o                         
   5   7   8        116.49        140.10        17.45 o                         
   6   7   8         12.10         14.83         9.62 o                         
  -6   8   8          9.16          6.95         6.32 o                         
  -5   8   8          1.80         10.43         7.30 o                         
  -4   8   8         12.74          6.65         6.96 o                         
  -3   8   8         18.93         34.98        10.32 o                         
  -2   8   8        143.52        134.77        12.31 o                         
  -1   8   8        491.83        458.60        48.50 o                         
   0   8   8        126.86        117.91        15.75 o                         
   1   8   8         18.82         34.17        12.93 o                         
   2   8   8         51.84         55.00         7.35 o                         
   3   8   8         28.33         31.94         5.36 o                         
   4   8   8          9.50          8.33         5.02 o                         
   5   8   8        409.74        407.47        22.81 o                         
   6   8   8         21.00         33.23        12.00 o                         
  -5   9   8         16.45         16.22         7.65 o                         
  -4   9   8          0.36          1.84        10.16 o                         
  -3   9   8        391.53        347.29        20.80 o                         
  -2   9   8          2.53          2.27         8.61 o                         
  -1   9   8         65.55         62.22         8.90 o                         
   0   9   8          3.87         14.52         6.34 o                         
   1   9   8        361.12        402.75        19.62 o                         
   2   9   8        575.84        552.62        15.77 o                         
   3   9   8         27.25         27.67         5.58 o                         
   4   9   8         15.76         14.18         4.57 o                         
   5   9   8          6.94         16.87        10.16 o                         
  -2  10   8          6.40         10.59         8.41 o                         
  -1  10   8         46.60         34.99         7.66 o                         
   0  10   8        282.68        275.50        13.54 o                         
   1  10   8        145.00        132.31         9.87 o                         
   2  10   8        269.57        252.26        12.66 o                         
   3  10   8          6.97         12.49        10.74 o                         
  -3  -8   9         30.13         20.91         4.64 o                         
  -2  -8   9         13.64          5.74         5.94 o                         
  -1  -8   9         34.21         45.61         5.33 o                         
   0  -8   9         62.07         67.57         8.00 o                         
   1  -8   9        512.60        536.58        16.67 o                         
   2  -8   9         93.59        106.19         7.59 o                         
   3  -8   9         87.07         83.36         5.76 o                         
   4  -8   9         66.15         68.14        16.91 o                         
  -5  -7   9         54.75         65.74         9.69 o                         
  -4  -7   9         52.84         67.54        11.99 o                         
  -3  -7   9          1.02          2.98         4.95 o                         
  -2  -7   9        130.80        130.54         8.78 o                         
  -1  -7   9        159.39        150.06        12.39 o                         
   0  -7   9        241.24        236.52        15.70 o                         
   1  -7   9        182.94        144.63        16.43 o                         
   2  -7   9         26.16         26.67         9.14 o                         
   3  -7   9        168.38        165.60         8.72 o                         
   4  -7   9         94.15        103.80         7.02 o                         
   5  -7   9        317.17        337.43        11.37 o                         
  -6  -6   9        186.23        196.49        23.32 o                         
  -5  -6   9         57.20         57.60         9.06 o                         
  -4  -6   9         40.74         32.97        10.66 o                         
  -3  -6   9        151.25        179.19        10.41 o                         
  -2  -6   9        338.42        355.13        14.64 o                         
  -1  -6   9        787.11        744.07        35.31 o                         
   0  -6   9          4.60          4.25         5.86 o                         
   1  -6   9          0.80          8.26         7.81 o                         
   2  -6   9         66.92         50.18         9.24 o                         
   3  -6   9        115.66        103.82        10.52 o                         
   4  -6   9        198.87        216.87        25.36 o                         
   5  -6   9          0.50         -3.29         5.53 o                         
   6  -6   9         33.47         24.71         6.15 o                         
  -7  -5   9          0.91          5.32         5.70 o                         
  -6  -5   9        170.73        190.12        14.25 o                         
  -5  -5   9        217.20        183.56        13.74 o                         
  -4  -5   9        259.50        229.71        14.38 o                         
  -3  -5   9         28.12         17.73         6.99 o                         
  -2  -5   9        366.22        348.31        15.50 o                         
  -1  -5   9          6.67         -3.65         6.44 o                         
   0  -5   9        183.53        192.44        11.75 o                         
   1  -5   9        166.43        154.32         9.34 o                         
   2  -5   9          0.61          4.44         5.95 o                         
   3  -5   9        116.16        113.16         9.59 o                         
   4  -5   9         27.06         30.44        11.55 o                         
   5  -5   9         21.15         21.69         9.40 o                         
   6  -5   9         27.09         27.48         7.46 o                         
   7  -5   9        222.29        220.09        11.47 o                         
  -8  -4   9         52.96         51.56        10.22 o                         
  -7  -4   9          6.22         21.10         8.19 o                         
  -6  -4   9         21.73         26.53        12.32 o                         
  -5  -4   9         42.16         72.72        12.17 o                         
  -4  -4   9         45.41         61.92         7.57 o                         
  -3  -4   9       1015.67        929.77        26.53 o                         
  -2  -4   9        383.12        397.98        12.86 o                         
  -1  -4   9         79.73         66.39         6.73 o                         
   0  -4   9         31.32         41.13         5.45 o                         
   1  -4   9        976.35        950.76        19.70 o                         
   2  -4   9        263.52        264.58        12.66 o                         
   3  -4   9        397.00        406.19        13.57 o                         
   4  -4   9         89.28         91.18        11.17 o                         
   5  -4   9        541.70        500.21        27.91 o                         
   6  -4   9         16.42         17.88         8.76 o                         
   7  -4   9        264.83        262.14        15.23 o                         
   8  -4   9         94.63         82.52        11.16 o                         
  -8  -3   9         52.47         46.73         6.17 o                         
  -7  -3   9         43.83         52.41         6.72 o                         
  -6  -3   9        104.00         94.24         8.50 o                         
  -5  -3   9        423.16        416.22        19.53 o                         
  -4  -3   9          1.45          4.65         4.86 o                         
  -3  -3   9        177.27        177.41         7.96 o                         
  -2  -3   9        133.78        131.06         7.81 o                         
  -1  -3   9        350.83        300.39        10.12 o                         
   0  -3   9        410.49        395.18        11.43 o                         
   1  -3   9       1204.18       1090.72        18.42 o                         
   2  -3   9        306.59        320.89         9.92 o                         
   3  -3   9          5.23          4.78         4.16 o                         
   4  -3   9         16.49         11.93         4.76 o                         
   5  -3   9       1625.08       1672.87        37.97 o                         
   6  -3   9        174.13        183.31        14.24 o                         
   7  -3   9        102.37        122.48        13.41 o                         
   8  -3   9        147.55        141.06         9.97 o                         
  -9  -2   9          3.30          2.49         7.86 o                         
  -8  -2   9         32.78         25.54         8.09 o                         
  -7  -2   9        789.29        793.08        34.81 o                         
  -6  -2   9          9.34         15.05         7.84 o                         
  -5  -2   9          5.52          7.78         5.80 o                         
  -4  -2   9        169.45        165.31         8.67 o                         
  -3  -2   9       1358.30       1318.85        20.99 o                         
  -2  -2   9        196.23        197.68         7.63 o                         
  -1  -2   9       3411.62       3270.76        59.56 o                         
   0  -2   9          5.57          8.28         3.77 o                         
   1  -2   9         65.56         58.73         4.25 o                         
   2  -2   9          3.01          3.74         4.10 o                         
   3  -2   9          4.41          6.57         4.00 o                         
   4  -2   9        136.58        142.03         6.84 o                         
   5  -2   9        165.29        159.35        13.22 o                         
   6  -2   9         22.94         25.75         5.94 o                         
   7  -2   9         77.38         76.65         9.60 o                         
   8  -2   9          2.98          0.95         6.78 o                         
   9  -2   9         43.67         53.95        14.66 o                         
  -9  -1   9         57.92         50.58         7.47 o                         
  -8  -1   9          1.78          6.81         5.83 o                         
  -7  -1   9       1083.69       1091.91        29.16 o                         
  -6  -1   9        228.73        201.65        11.67 o                         
  -5  -1   9          0.07          6.47         4.88 o                         
  -4  -1   9         25.59         29.26         4.07 o                         
  -3  -1   9        724.87        692.76        19.58 o                         
  -2  -1   9        994.30       1041.14        19.01 o                         
  -1  -1   9          2.40          1.90         2.96 o                         
   0  -1   9        207.78        226.59         5.50 o                         
   1  -1   9         36.31         43.54         3.70 o                         
   2  -1   9        399.30        481.26        10.62 o                         
   3  -1   9          1.46         -2.87         3.43 o                         
   4  -1   9        223.86        250.51         9.77 o                         
   5  -1   9        101.72         99.83         6.05 o                         
   6  -1   9        261.96        245.84        10.71 o                         
   7  -1   9          0.66         -1.48         7.39 o                         
   8  -1   9         33.66         43.45        10.23 o                         
   9  -1   9         51.09         46.73        12.60 o                         
  -9   0   9         45.87         49.61         5.87 o                         
  -8   0   9        112.58        108.08         8.27 o                         
  -7   0   9        222.83        247.03        14.76 o                         
  -6   0   9        180.90        177.03         9.19 o                         
  -5   0   9        956.26        771.43        26.25 o                         
  -4   0   9        151.30        174.14         7.67 o                         
  -3   0   9       1420.50       1287.48        31.26 o                         
  -2   0   9         95.30         96.71         6.54 o                         
  -1   0   9        602.75        541.59        12.86 o                         
   0   0   9        227.79        187.36         6.43 o                         
   1   0   9       1205.92       1103.00        18.43 o                         
   2   0   9        362.12        295.64         8.12 o                         
   3   0   9       3768.55       3685.02        59.78 o                         
   4   0   9       2635.29       2700.54        47.87 o                         
   5   0   9         12.88         14.65         3.88 o                         
   6   0   9        574.17        591.89        14.32 o                         
   7   0   9         22.62         17.65         5.97 o                         
   8   0   9        138.71        148.28        12.01 o                         
   9   0   9          0.04         17.13        13.70 o                         
  -9   1   9        122.61        141.87         8.80 o                         
  -8   1   9         28.63         16.75         6.01 o                         
  -7   1   9        120.48        108.11         8.56 o                         
  -6   1   9        455.40        429.26        16.27 o                         
  -5   1   9        906.28        877.92        34.51 o                         
  -4   1   9        113.44        139.79         7.73 o                         
  -3   1   9        261.12        248.69         8.56 o                         
  -2   1   9        659.50        632.24        12.64 o                         
  -1   1   9        921.68       1035.80        16.28 o                         
   0   1   9        116.94        104.18         5.14 o                         
   1   1   9        243.24        222.87         6.21 o                         
   2   1   9         62.55         49.96         3.81 o                         
   3   1   9        244.96        251.63        18.05 o                         
   4   1   9         14.17         15.93         4.18 o                         
   5   1   9        193.49        202.85         8.42 o                         
   6   1   9        657.66        645.13        16.35 o                         
   7   1   9         48.31         50.04         6.70 o                         
   8   1   9          2.17          7.85         7.82 o                         
   9   1   9         24.49         27.83        15.62 o                         
  -9   2   9         33.52         30.20         5.28 o                         
  -8   2   9         11.35         12.62         4.84 o                         
  -7   2   9          3.92          9.98         5.72 o                         
  -6   2   9          0.86          9.46         5.86 o                         
  -5   2   9       2101.05       1962.80        34.60 o                         
  -4   2   9          6.58          6.74         3.90 o                         
  -3   2   9         73.69         75.28         5.77 o                         
  -2   2   9        888.10        943.13        17.89 o                         
  -1   2   9        844.29        794.97        18.13 o                         
   0   2   9       2208.56       2146.56        31.08 o                         
   1   2   9        342.86        313.94         8.02 o                         
   2   2   9        342.24        316.91         9.63 o                         
   3   2   9        312.02        326.89        10.21 o                         
   4   2   9         58.42         56.89         4.58 o                         
   5   2   9          0.24         -1.77         5.15 o                         
   6   2   9          1.33         -2.79         5.33 o                         
   7   2   9        240.57        234.80        12.29 o                         
   8   2   9         18.01         19.34        14.79 o                         
   9   2   9          7.70         11.94         9.92 o                         
  -9   3   9         26.80         25.33         5.23 o                         
  -8   3   9          3.93          7.10         3.98 o                         
  -7   3   9          1.46          1.48         4.95 o                         
  -6   3   9        178.77        191.26        12.24 o                         
  -5   3   9        115.82        116.08         6.68 o                         
  -4   3   9        245.85        243.07        10.73 o                         
  -3   3   9        222.19        162.29         8.33 o                         
  -2   3   9          1.99          3.36         3.54 o                         
  -1   3   9         14.78          7.08         3.01 o                         
   0   3   9        146.32        178.37         7.13 o                         
   1   3   9         94.74        104.51         5.52 o                         
   2   3   9        170.96        219.74         8.56 o                         
   3   3   9        694.11        769.03        18.07 o                         
   4   3   9       1335.10       1390.09        23.06 o                         
   5   3   9        384.77        366.38        10.57 o                         
   6   3   9         52.99         51.17         6.36 o                         
   7   3   9        381.22        361.90        37.77 o                         
   8   3   9        299.41        260.46        20.30 o                         
   9   3   9        132.23        114.03        17.11 o                         
  -8   4   9         73.72         78.86         7.63 o                         
  -7   4   9        423.26        452.47        15.50 o                         
  -6   4   9         92.71         98.87        10.11 o                         
  -5   4   9        559.83        527.44        14.77 o                         
  -4   4   9         13.09         12.98         5.44 o                         
  -3   4   9       2670.26       2780.76        39.96 o                         
  -2   4   9       1307.46       1250.15        24.27 o                         
  -1   4   9          0.03          1.03         3.76 o                         
   0   4   9        209.75        241.78         7.97 o                         
   1   4   9        312.52        342.63        10.26 o                         
   2   4   9         13.26         17.23         4.14 o                         
   3   4   9        349.27        392.74        17.70 o                         
   4   4   9        414.20        409.23        16.58 o                         
   5   4   9         95.41         79.21         8.96 o                         
   6   4   9         28.67         40.53         6.36 o                         
   7   4   9          1.93          2.90        11.41 o                         
   8   4   9        180.08        165.10        16.72 o                         
  -8   5   9          2.03         10.60         5.75 o                         
  -7   5   9          0.57          2.53         6.73 o                         
  -6   5   9       1023.12        968.25        29.04 o                         
  -5   5   9        129.76        135.92         8.64 o                         
  -4   5   9         10.23          7.37         5.22 o                         
  -3   5   9         33.78         37.81         5.48 o                         
  -2   5   9        119.12        119.85         6.00 o                         
  -1   5   9         48.90         43.61         4.29 o                         
   0   5   9         41.69         40.02         4.21 o                         
   1   5   9          1.36          5.10         3.12 o                         
   2   5   9          3.15          7.54         5.24 o                         
   3   5   9        286.37        308.97        20.18 o                         
   4   5   9        718.87        674.22        20.20 o                         
   5   5   9        231.55        207.09        12.88 o                         
   6   5   9        118.77         89.73        12.55 o                         
   7   5   9        158.34        151.01        23.71 o                         
   8   5   9        655.38        750.92        45.15 o                         
  -7   6   9         11.78          7.26         6.22 o                         
  -6   6   9          1.31          0.86         6.80 o                         
  -5   6   9         48.44         52.20         6.70 o                         
  -4   6   9          5.92          7.16         5.47 o                         
  -3   6   9        191.61        168.09         9.54 o                         
  -2   6   9         35.95         27.84         5.40 o                         
  -1   6   9        473.78        493.92        14.03 o                         
   0   6   9       1148.88       1197.12        22.96 o                         
   1   6   9         56.63         52.24         5.10 o                         
   2   6   9        655.63        598.08        20.52 o                         
   3   6   9        325.94        322.60        17.88 o                         
   4   6   9        204.69        190.22        11.20 o                         
   5   6   9         10.63         10.40         9.09 o                         
   6   6   9        284.38        277.13        17.06 o                         
   7   6   9        132.79        139.47        14.78 o                         
  -7   7   9        109.90         95.87         8.79 o                         
  -6   7   9        470.63        442.22        37.93 o                         
  -5   7   9         65.69         67.78         9.82 o                         
  -4   7   9        444.21        456.92        22.37 o                         
  -3   7   9         15.42         20.40         8.35 o                         
  -2   7   9        907.32        876.41        22.64 o                         
  -1   7   9        394.96        432.67        14.86 o                         
   0   7   9       1244.69       1168.67        33.46 o                         
   1   7   9         83.56         83.59         7.22 o                         
   2   7   9         50.25         41.45         9.95 o                         
   3   7   9          0.03          1.34         6.77 o                         
   4   7   9        217.72        224.32        19.02 o                         
   5   7   9         47.03         47.73         9.65 o                         
   6   7   9        269.74        282.44        15.37 o                         
   7   7   9          0.26         -1.70        11.23 o                         
  -6   8   9        140.35        143.34        11.81 o                         
  -5   8   9         83.06         69.72         9.03 o                         
  -4   8   9        131.35        143.46        14.13 o                         
  -3   8   9         10.12          7.46        10.19 o                         
  -2   8   9        450.99        460.66        51.85 o                         
  -1   8   9          9.79         11.31        10.08 o                         
   0   8   9        208.51        181.71        25.25 o                         
   1   8   9        254.55        262.43        24.15 o                         
   2   8   9         94.32        111.52         8.13 o                         
   3   8   9          2.21          3.76         4.82 o                         
   4   8   9         82.11         78.28         8.65 o                         
   5   8   9         14.91         16.32         7.30 o                         
   6   8   9        158.78        125.40        24.00 o                         
  -4   9   9         91.30         89.15        15.22 o                         
  -3   9   9         71.81        107.19        17.72 o                         
  -2   9   9         30.24         28.98        10.81 o                         
  -1   9   9         53.06         51.42         8.43 o                         
   0   9   9         20.34         14.83         7.27 o                         
   1   9   9         83.71         82.57         8.94 o                         
   2   9   9        126.38        122.27        12.55 o                         
   3   9   9          2.67          4.13         6.59 o                         
   4   9   9         15.13         14.55         6.32 o                         
   5   9   9         48.43         37.83        10.96 o                         
  -2  10   9         22.18          8.73         9.31 o                         
  -1  10   9         58.38         58.49         8.44 o                         
   0  10   9         60.43         60.02         9.73 o                         
   1  10   9        563.87        544.79        19.87 o                         
   2  10   9         44.13         45.83         8.25 o                         
   3  10   9         22.13         21.05         7.38 o                         
  -3  -8  10         27.03         28.60        13.86 o                         
  -2  -8  10         16.26         13.93         5.29 o                         
  -1  -8  10        105.24        110.50         8.95 o                         
   0  -8  10         50.99         54.95         5.91 o                         
   1  -8  10        301.88        332.20        12.17 o                         
   2  -8  10        104.40         95.28         7.21 o                         
   3  -8  10         51.30         59.10         6.97 o                         
  -5  -7  10        222.23        217.48        13.37 o                         
  -4  -7  10          9.54         13.03         6.20 o                         
  -3  -7  10        189.08        181.29         9.90 o                         
  -2  -7  10        197.01        197.87         8.45 o                         
  -1  -7  10        628.05        541.98        19.15 o                         
   0  -7  10        346.03        365.61        31.61 o                         
   1  -7  10         96.61         92.29         9.38 o                         
   2  -7  10         89.33         88.33         7.77 o                         
   3  -7  10          2.71          5.64         4.58 o                         
   4  -7  10        239.35        254.83        10.77 o                         
   5  -7  10         84.01         76.02         8.23 o                         
  -6  -6  10          3.69         13.51         6.97 o                         
  -5  -6  10          6.70         10.68         9.73 o                         
  -4  -6  10         49.12         43.25         8.81 o                         
  -3  -6  10        146.35        203.64        17.68 o                         
  -2  -6  10          7.83         11.90         5.26 o                         
  -1  -6  10         31.88         22.02         5.75 o                         
   0  -6  10         13.23          7.43         6.95 o                         
   1  -6  10         96.62         83.24        20.55 o                         
   2  -6  10        319.40        302.55        14.69 o                         
   3  -6  10         24.07         17.57         8.14 o                         
   4  -6  10          3.51          6.22         6.14 o                         
   5  -6  10         40.29         49.77         9.09 o                         
   6  -6  10          5.61          8.12         5.42 o                         
  -7  -5  10          7.18          6.95         5.89 o                         
  -6  -5  10         32.40         41.74        10.98 o                         
  -5  -5  10        205.50        189.41        16.40 o                         
  -4  -5  10         14.54         12.10         6.74 o                         
  -3  -5  10        776.89        723.51        21.57 o                         
  -2  -5  10        513.27        403.51        17.49 o                         
  -1  -5  10        398.37        362.74        16.05 o                         
   0  -5  10        349.84        322.35        14.85 o                         
   1  -5  10         11.34         13.05         6.78 o                         
   2  -5  10        740.56        640.89        20.15 o                         
   3  -5  10         91.06         97.20         9.25 o                         
   4  -5  10         54.86         59.48         9.27 o                         
   5  -5  10        166.33        144.54        22.22 o                         
   6  -5  10         25.31         37.71         8.21 o                         
   7  -5  10          0.01         -5.16         5.59 o                         
  -7  -4  10        434.90        439.44        34.59 o                         
  -6  -4  10         42.49         38.27        15.05 o                         
  -5  -4  10         61.32         84.61        13.09 o                         
  -4  -4  10         18.79          7.36         7.42 o                         
  -3  -4  10        707.13        650.13        22.08 o                         
  -2  -4  10        130.12        130.73        11.08 o                         
  -1  -4  10        659.37        608.73        20.77 o                         
   0  -4  10       1125.79       1040.19        23.36 o                         
   1  -4  10        400.97        361.67        13.53 o                         
   2  -4  10        358.24        311.16        14.70 o                         
   3  -4  10         90.61         76.41         8.07 o                         
   4  -4  10         86.27         82.70         8.35 o                         
   5  -4  10        241.47        229.04        28.33 o                         
   6  -4  10        646.13        716.16        27.75 o                         
   7  -4  10        392.61        394.71        16.05 o                         
   8  -4  10        246.05        240.40        15.34 o                         
  -8  -3  10          3.76          5.97         5.53 o                         
  -7  -3  10        462.45        446.71        15.18 o                         
  -6  -3  10          6.41         14.10         8.30 o                         
  -5  -3  10        478.01        421.12        20.77 o                         
  -4  -3  10        465.48        416.29        18.88 o                         
  -3  -3  10        115.11        122.86         7.98 o                         
  -2  -3  10        243.62        269.24        11.13 o                         
  -1  -3  10        266.93        286.22        10.66 o                         
   0  -3  10       1305.23       1205.64        20.46 o                         
   1  -3  10        545.95        547.19        11.82 o                         
   2  -3  10         63.64         73.61         6.23 o                         
   3  -3  10         42.40         51.46         5.80 o                         
   4  -3  10         70.43         47.84         6.35 o                         
   5  -3  10        385.84        421.38        18.28 o                         
   6  -3  10        326.79        365.90        21.32 o                         
   7  -3  10          0.85          2.10         5.29 o                         
   8  -3  10          1.59         -1.34         6.85 o                         
  -8  -2  10         84.70         86.29         9.70 o                         
  -7  -2  10         39.13         59.73         9.85 o                         
  -6  -2  10          7.79         18.31         8.15 o                         
  -5  -2  10        131.94        127.59        10.47 o                         
  -4  -2  10          5.35          5.19         4.70 o                         
  -3  -2  10         78.51         78.92         5.94 o                         
  -2  -2  10       3324.45       3319.76        61.67 o                         
  -1  -2  10        435.58        423.12        12.14 o                         
   0  -2  10       2597.27       2509.59        35.61 o                         
   1  -2  10        654.06        672.33        12.16 o                         
   2  -2  10         30.93         29.64         3.76 o                         
   3  -2  10        656.63        697.73        17.69 o                         
   4  -2  10       1822.28       1891.21        50.15 o                         
   5  -2  10        612.74        624.21        19.02 o                         
   6  -2  10         90.24         84.39         8.92 o                         
   7  -2  10         14.89         12.25         6.68 o                         
   8  -2  10         54.60         48.75         6.86 o                         
   9  -2  10         54.00         59.44        14.18 o                         
  -9  -1  10        156.80        158.75        11.70 o                         
  -8  -1  10        200.85        225.86        12.28 o                         
  -7  -1  10        308.98        319.29        16.13 o                         
  -6  -1  10        538.11        528.61        21.06 o                         
  -5  -1  10         34.97         42.28         7.10 o                         
  -4  -1  10       1746.14       1733.99        36.32 o                         
  -3  -1  10          7.98          2.87         4.43 o                         
  -2  -1  10          9.92          3.52         3.88 o                         
  -1  -1  10        666.91        649.81        13.76 o                         
   0  -1  10        245.15        209.35         6.92 o                         
   1  -1  10          1.71          0.20         2.63 o                         
   2  -1  10       2391.50       2134.65        54.97 o                         
   3  -1  10         84.53         97.98         6.96 o                         
   4  -1  10        606.79        588.42        24.49 o                         
   5  -1  10         92.12         78.72         6.69 o                         
   6  -1  10         49.75         42.15         7.85 o                         
   7  -1  10         69.91         69.90        11.16 o                         
   8  -1  10         84.33         82.06         8.36 o                         
   9  -1  10         89.38         83.14        17.11 o                         
  -9   0  10        126.00        126.11         7.10 o                         
  -8   0  10        340.23        370.13        14.11 o                         
  -7   0  10         93.47        108.82         9.63 o                         
  -6   0  10         49.20         55.17         7.04 o                         
  -5   0  10        250.88        239.70        12.31 o                         
  -4   0  10       1655.22       1608.85        60.89 o                         
  -3   0  10        129.16        125.66         9.15 o                         
  -2   0  10         97.61         96.57         6.27 o                         
  -1   0  10         67.63         72.03         3.91 o                         
   0   0  10          1.56          6.10         3.95 o                         
   1   0  10         14.76         21.31         4.97 o                         
   2   0  10       4996.71       4719.82        94.65 o                         
   3   0  10       1274.96       1302.08        30.79 o                         
   4   0  10        181.68        199.23         7.42 o                         
   5   0  10         12.38          9.98         4.85 o                         
   6   0  10          1.27          4.69         5.62 o                         
   7   0  10         49.48         46.32         8.97 o                         
   8   0  10          1.20          1.48         7.05 o                         
   9   0  10          3.29         15.40        12.53 o                         
  -9   1  10         48.03         43.49         5.33 o                         
  -8   1  10         18.26         13.42         5.94 o                         
  -7   1  10        272.44        262.02        13.63 o                         
  -6   1  10        380.80        366.40        15.40 o                         
  -5   1  10        933.33        906.67        52.78 o                         
  -4   1  10        648.87        611.31        17.08 o                         
  -3   1  10        120.28        123.05         6.56 o                         
  -2   1  10        433.42        415.14         9.56 o                         
  -1   1  10        509.04        499.67        10.85 o                         
   0   1  10       1596.61       1452.10        39.59 o                         
   1   1  10        408.69        393.41        12.49 o                         
   2   1  10        143.99        106.38         5.74 o                         
   3   1  10        159.46        142.16         7.97 o                         
   4   1  10        217.15        220.95         8.85 o                         
   5   1  10        257.25        254.90        10.28 o                         
   6   1  10        373.21        389.74        16.05 o                         
   7   1  10        154.64        151.38        10.75 o                         
   8   1  10         11.87         11.64         7.05 o                         
   9   1  10         18.52          7.74        12.26 o                         
  -9   2  10         14.53         16.28         4.55 o                         
  -8   2  10         26.17         29.67         5.18 o                         
  -7   2  10        102.45         92.90         8.39 o                         
  -6   2  10        317.91        287.24        13.51 o                         
  -5   2  10        429.21        413.80        17.05 o                         
  -4   2  10        103.77        102.44         6.13 o                         
  -3   2  10        137.35        141.75         6.29 o                         
  -2   2  10        170.25        234.45         8.36 o                         
  -1   2  10        468.97        466.74        10.47 o                         
   0   2  10       1520.57       1402.64        28.23 o                         
   1   2  10         90.63         96.16         7.29 o                         
   2   2  10         23.10         32.08         4.09 o                         
   3   2  10         74.46         68.90         6.89 o                         
   4   2  10        428.57        469.94        15.71 o                         
   5   2  10       1628.63       1652.45        31.61 o                         
   6   2  10        134.67        135.32         8.64 o                         
   7   2  10         16.91         14.54         8.79 o                         
   8   2  10         70.59         51.78         9.60 o                         
   9   2  10        369.98        350.43        19.91 o                         
  -9   3  10        234.82        212.65        15.83 o                         
  -8   3  10        184.01        197.36         9.21 o                         
  -7   3  10         23.02         13.30         5.06 o                         
  -6   3  10        101.71         87.39         7.35 o                         
  -5   3  10        253.16        233.00         8.51 o                         
  -4   3  10         71.29         68.89         6.58 o                         
  -3   3  10        543.61        497.06        14.39 o                         
  -2   3  10        694.08        672.79        17.33 o                         
  -1   3  10        379.88        388.26        10.15 o                         
   0   3  10        115.33        103.46         6.74 o                         
   1   3  10          0.38          8.52         4.79 o                         
   2   3  10       1319.37       1366.53        28.32 o                         
   3   3  10       2514.15       2548.75        41.54 o                         
   4   3  10         51.51         45.21         4.62 o                         
   5   3  10        272.94        261.75        10.60 o                         
   6   3  10        108.15        106.99         8.56 o                         
   7   3  10        217.04        183.13        17.96 o                         
   8   3  10         21.15         14.47        10.24 o                         
   9   3  10        231.18        281.05        24.21 o                         
  -8   4  10        128.07        135.63         9.65 o                         
  -7   4  10         38.88         32.48         5.96 o                         
  -6   4  10         41.08         39.75         7.24 o                         
  -5   4  10          7.84          4.95         4.46 o                         
  -4   4  10        569.34        522.61        15.44 o                         
  -3   4  10       1059.41        997.57        20.85 o                         
  -2   4  10        122.72        115.54         8.30 o                         
  -1   4  10        149.19        182.04         8.61 o                         
   0   4  10        450.45        477.38        11.61 o                         
   1   4  10        512.54        527.63        21.25 o                         
   2   4  10        719.04        703.98        16.93 o                         
   3   4  10        619.69        631.29        32.87 o                         
   4   4  10        546.52        617.92        24.55 o                         
   5   4  10        291.81        260.17        12.46 o                         
   6   4  10        115.40        106.02        20.77 o                         
   7   4  10        333.31        366.23        24.85 o                         
   8   4  10        101.85         90.74        12.69 o                         
  -8   5  10        231.19        266.63        11.79 o                         
  -7   5  10         44.88         50.19         7.29 o                         
  -6   5  10         77.37         83.77         9.52 o                         
  -5   5  10        142.23        163.78        10.34 o                         
  -4   5  10       3036.60       3131.57        58.85 o                         
  -3   5  10       1210.21       1220.15        31.84 o                         
  -2   5  10         38.56         40.74         5.40 o                         
  -1   5  10          5.68          4.90         3.75 o                         
   0   5  10        562.47        549.42        13.86 o                         
   1   5  10        781.76        730.58        17.73 o                         
   2   5  10        169.67        148.16         9.13 o                         
   3   5  10        238.83        183.57        13.52 o                         
   4   5  10        579.07        601.92        19.37 o                         
   5   5  10          4.34         22.93         7.41 o                         
   6   5  10         86.54         88.44        10.84 o                         
   7   5  10        431.86        437.55        44.58 o                         
   8   5  10         63.48         49.88        15.09 o                         
  -7   6  10         46.01         60.94        12.53 o                         
  -6   6  10        211.32        216.58        14.94 o                         
  -5   6  10         73.37         68.15         9.95 o                         
  -4   6  10        159.97        142.57        15.29 o                         
  -3   6  10        176.64        195.40        11.54 o                         
  -2   6  10        498.91        471.92        15.34 o                         
  -1   6  10       1877.74       1832.55        33.90 o                         
   0   6  10        517.66        520.71        13.43 o                         
   1   6  10       1639.69       1592.65        35.85 o                         
   2   6  10        117.56        110.73         8.55 o                         
   3   6  10        157.15        151.69        10.11 o                         
   4   6  10        454.69        389.84        17.53 o                         
   5   6  10        903.53        922.13        48.77 o                         
   6   6  10        532.91        499.19        40.92 o                         
   7   6  10          0.50         -4.24         9.11 o                         
  -7   7  10         11.45          2.07         5.49 o                         
  -6   7  10        381.30        439.46        23.99 o                         
  -5   7  10        211.86        189.48        24.97 o                         
  -4   7  10         66.58         47.30        12.61 o                         
  -3   7  10        256.53        241.88        16.51 o                         
  -2   7  10         29.66         27.67         6.42 o                         
  -1   7  10        546.27        530.03        22.36 o                         
   0   7  10         19.45          9.77         5.67 o                         
   1   7  10         59.30         65.57         7.72 o                         
   2   7  10         65.51         59.12        10.36 o                         
   3   7  10         39.21         45.84         9.77 o                         
   4   7  10         60.42         70.38        10.43 o                         
   5   7  10         54.42         48.41         7.08 o                         
   6   7  10        136.35        127.44        10.63 o                         
   7   7  10          4.19          9.92        10.56 o                         
  -6   8  10        116.72        101.01        17.08 o                         
  -5   8  10         79.85         82.76        14.63 o                         
  -4   8  10         14.26         29.64        14.10 o                         
  -3   8  10        202.10        194.00        24.40 o                         
  -2   8  10        707.04        607.36        51.05 o                         
  -1   8  10        972.18        907.25        50.26 o                         
   0   8  10          9.37         12.17         9.37 o                         
   1   8  10         12.02         19.65         8.73 o                         
   2   8  10        118.90        105.26         8.94 o                         
   3   8  10        598.65        582.00        18.82 o                         
   4   8  10         57.54         66.80         7.36 o                         
   5   8  10         59.59         41.70        12.42 o                         
   6   8  10          0.59          0.69         6.15 o                         
  -4   9  10        149.33        156.14        18.84 o                         
  -3   9  10        162.85        167.56        20.67 o                         
  -2   9  10        242.00        201.16        23.20 o                         
  -1   9  10         68.14         44.76        10.38 o                         
   0   9  10         18.16         13.48         6.87 o                         
   1   9  10        908.16        861.87        26.38 o                         
   2   9  10        124.34        127.54         9.67 o                         
   3   9  10         75.37         76.05         7.87 o                         
   4   9  10          6.73          7.83         6.26 o                         
   5   9  10        118.60        123.21        14.71 o                         
  -2  10  10          6.03          6.92         8.83 o                         
  -1  10  10          0.56         -5.99         6.39 o                         
   0  10  10          2.02          3.39         7.08 o                         
   1  10  10        530.87        524.78        24.19 o                         
   2  10  10         45.52         28.09         7.90 o                         
  -1  -8  11        121.16        121.57         8.95 o                         
   0  -8  11        113.08        112.48         6.99 o                         
   1  -8  11          0.19         -3.15         4.13 o                         
   2  -8  11          0.01         -2.66         4.59 o                         
  -4  -7  11         14.68         16.68         7.20 o                         
  -3  -7  11          4.89          6.55         4.20 o                         
  -2  -7  11        222.57        214.16         9.00 o                         
  -1  -7  11         29.74         29.66         5.79 o                         
   0  -7  11         26.70         26.88         6.68 o                         
   1  -7  11        105.59         90.76         8.88 o                         
   2  -7  11          8.06          5.03         5.54 o                         
   3  -7  11         13.61         20.20         6.97 o                         
   4  -7  11         20.13         20.04         5.98 o                         
  -5  -6  11         12.40         12.15         6.37 o                         
  -4  -6  11        310.25        292.88        11.88 o                         
  -3  -6  11          0.04          7.19         4.72 o                         
  -2  -6  11        336.73        342.29        23.94 o                         
  -1  -6  11          8.59         13.31         5.06 o                         
   0  -6  11        194.05        180.14        11.60 o                         
   1  -6  11         40.25         46.39        11.47 o                         
   2  -6  11        449.91        457.76        24.82 o                         
   3  -6  11        382.08        402.33        20.96 o                         
   4  -6  11          5.49         10.82         5.54 o                         
   5  -6  11         31.53         44.12         7.99 o                         
   6  -6  11          2.28          5.96         4.76 o                         
  -6  -5  11         20.89         12.02         7.10 o                         
  -5  -5  11         69.31         63.54         7.98 o                         
  -4  -5  11         63.21         74.24        12.66 o                         
  -3  -5  11         21.23         30.58         5.72 o                         
  -2  -5  11        311.02        329.01        20.98 o                         
  -1  -5  11        220.44        176.93        10.07 o                         
   0  -5  11         10.17          7.51         5.12 o                         
   1  -5  11        634.82        639.17        25.92 o                         
   2  -5  11          6.20          7.17         7.63 o                         
   3  -5  11        103.66        105.70         9.82 o                         
   4  -5  11        168.45        166.67        11.32 o                         
   5  -5  11        195.74        232.95        37.86 o                         
   6  -5  11          7.20          9.44         6.77 o                         
   7  -5  11        443.11        448.67        21.46 o                         
  -7  -4  11          6.23         22.99         5.97 o                         
  -6  -4  11         87.79         83.47        11.50 o                         
  -5  -4  11        239.38        225.58        31.05 o                         
  -4  -4  11          2.62         11.44         6.34 o                         
  -3  -4  11        161.49        156.91         8.64 o                         
  -2  -4  11          5.65          5.16         6.98 o                         
  -1  -4  11          3.82          0.52         5.36 o                         
   0  -4  11         71.62         88.81         8.80 o                         
   1  -4  11        519.89        484.12        15.90 o                         
   2  -4  11        535.03        488.50        18.40 o                         
   3  -4  11          4.77          6.32         6.04 o                         
   4  -4  11        131.54        116.76        13.58 o                         
   5  -4  11          5.09         15.12        10.28 o                         
   6  -4  11         47.11         60.71         9.70 o                         
   7  -4  11        628.40        688.55        24.79 o                         
  -8  -3  11        147.43        174.63        11.21 o                         
  -7  -3  11         50.81         30.78         6.79 o                         
  -6  -3  11         61.13         82.91        10.12 o                         
  -5  -3  11        428.21        441.79        22.27 o                         
  -4  -3  11         10.84          2.74         6.10 o                         
  -3  -3  11       1238.59       1251.39        36.96 o                         
  -2  -3  11        510.23        456.69        15.29 o                         
  -1  -3  11       1650.82       1625.96        29.75 o                         
   0  -3  11         45.38         41.52         5.12 o                         
   1  -3  11        671.01        643.81        15.39 o                         
   2  -3  11         33.59         27.01         5.72 o                         
   3  -3  11        350.50        310.14        11.31 o                         
   4  -3  11          4.39          1.41         5.04 o                         
   5  -3  11         61.69         74.79         9.44 o                         
   6  -3  11         84.00         91.98         7.95 o                         
   7  -3  11        222.83        235.25        10.41 o                         
   8  -3  11         21.03         22.55         6.73 o                         
  -8  -2  11        446.77        527.59        20.52 o                         
  -7  -2  11        276.25        275.24        14.48 o                         
  -6  -2  11         79.59         96.00        13.70 o                         
  -5  -2  11          1.27          9.10         6.21 o                         
  -4  -2  11        154.63        138.36         8.19 o                         
  -3  -2  11        601.18        602.53        17.37 o                         
  -2  -2  11        588.42        553.43        20.25 o                         
  -1  -2  11        903.24        841.22        17.99 o                         
   0  -2  11         10.38         10.97         3.75 o                         
   1  -2  11        191.01        182.69         6.88 o                         
   2  -2  11        517.60        479.85        15.37 o                         
   3  -2  11        497.97        466.05        14.41 o                         
   4  -2  11          2.50          1.16         5.26 o                         
   5  -2  11        145.93        142.46         9.73 o                         
   6  -2  11        303.97        279.79        20.62 o                         
   7  -2  11         16.16         21.63         7.84 o                         
   8  -2  11         73.23         86.69         7.37 o                         
  -8  -1  11        156.56        164.01        12.58 o                         
  -7  -1  11        298.13        293.55        14.72 o                         
  -6  -1  11        144.60        146.57        16.90 o                         
  -5  -1  11        373.20        373.89        17.77 o                         
  -4  -1  11        267.96        270.43         9.60 o                         
  -3  -1  11        201.04        200.73        13.58 o                         
  -2  -1  11        740.02        757.50        14.23 o                         
  -1  -1  11          4.45         10.25         3.31 o                         
   0  -1  11        329.09        308.04        15.27 o                         
   1  -1  11         39.27         30.04         4.78 o                         
   2  -1  11         31.80         19.87         6.00 o                         
   3  -1  11       1096.65       1038.84        24.28 o                         
   4  -1  11         15.72          6.09         5.21 o                         
   5  -1  11        876.50        873.03        35.78 o                         
   6  -1  11        289.31        314.44        17.71 o                         
   7  -1  11         55.28         50.96         9.00 o                         
   8  -1  11          2.06          7.26         7.08 o                         
   9  -1  11        101.67         95.41        16.34 o                         
  -8   0  11        201.74        207.03         9.36 o                         
  -7   0  11          2.13         -7.74         7.74 o                         
  -6   0  11        179.81        159.29        11.60 o                         
  -5   0  11          0.91          7.18         6.46 o                         
  -4   0  11        683.26        634.62        20.38 o                         
  -3   0  11         16.52         16.83         4.56 o                         
  -2   0  11          1.20          6.19         3.55 o                         
  -1   0  11        835.11        840.09        16.44 o                         
   0   0  11          8.21          3.19         4.06 o                         
   1   0  11         29.09         47.89         6.37 o                         
   2   0  11        135.18        126.35        10.48 o                         
   3   0  11         47.37         43.43         5.12 o                         
   4   0  11         36.22         33.07         6.04 o                         
   5   0  11        233.07        246.43        10.76 o                         
   6   0  11         73.89         73.47        10.33 o                         
   7   0  11          0.79          2.50         8.84 o                         
   8   0  11         16.46         12.81         7.27 o                         
   9   0  11         70.90         73.64        15.03 o                         
  -9   1  11         24.99         34.76         4.73 o                         
  -8   1  11          2.82         -5.99         5.99 o                         
  -7   1  11         34.43         34.79         6.50 o                         
  -6   1  11       2003.34       2062.35        45.99 o                         
  -5   1  11       1607.78       1647.56        93.53 o                         
  -4   1  11          8.66          7.37         5.70 o                         
  -3   1  11        317.26        316.21        10.84 o                         
  -2   1  11          0.34          3.21         4.22 o                         
  -1   1  11        877.57        799.44        14.10 o                         
   0   1  11         43.73         37.91         5.55 o                         
   1   1  11        484.27        449.59        16.29 o                         
   2   1  11       1025.51       1054.16        22.82 o                         
   3   1  11         52.10         54.68         6.52 o                         
   4   1  11        241.70        244.35        10.21 o                         
   5   1  11         83.94         95.07         7.32 o                         
   6   1  11        218.43        203.43         9.36 o                         
   7   1  11        126.47        148.71        11.99 o                         
   8   1  11         14.32         10.20         6.31 o                         
   9   1  11         81.41         49.43        15.16 o                         
  -8   2  11          3.48          2.75         4.87 o                         
  -7   2  11        105.30        108.43         7.93 o                         
  -6   2  11        124.46        152.73        14.24 o                         
  -5   2  11         54.61         43.34         7.45 o                         
  -4   2  11        176.61        142.06        13.39 o                         
  -3   2  11        730.21        651.39        15.12 o                         
  -2   2  11        287.26        266.54         8.57 o                         
  -1   2  11         10.92          1.79         3.61 o                         
   0   2  11         59.42         78.72         6.18 o                         
   1   2  11        139.66        124.45         6.11 o                         
   2   2  11         40.10         58.19         8.71 o                         
   3   2  11        996.69       1039.38        76.23 o                         
   4   2  11        881.01        886.91        27.95 o                         
   5   2  11          7.01         13.69         5.72 o                         
   6   2  11        149.40        132.91         8.85 o                         
   7   2  11         18.57         18.09         7.88 o                         
   8   2  11        246.98        269.46        18.21 o                         
   9   2  11         69.70         59.75        12.11 o                         
  -8   3  11         48.06         64.91         6.05 o                         
  -7   3  11         79.45        102.77         8.80 o                         
  -6   3  11        351.25        334.89        14.82 o                         
  -5   3  11         58.74         47.82         5.42 o                         
  -4   3  11          2.33          5.99         5.92 o                         
  -3   3  11        420.29        353.62        11.72 o                         
  -2   3  11        386.11        467.45        13.43 o                         
  -1   3  11        693.53        676.61        14.28 o                         
   0   3  11         98.97         83.02         5.72 o                         
   1   3  11        582.63        585.10        14.36 o                         
   2   3  11         20.09         10.43         5.12 o                         
   3   3  11        164.14        130.93         7.17 o                         
   4   3  11        491.62        479.80        13.71 o                         
   5   3  11         75.22         82.03         7.25 o                         
   6   3  11        191.11        191.73        11.97 o                         
   7   3  11          5.72          6.47         6.72 o                         
   8   3  11        183.69        219.57        25.04 o                         
   9   3  11         56.91         85.48        13.97 o                         
  -8   4  11          0.21         -5.35         6.72 o                         
  -7   4  11         49.72         48.84         8.72 o                         
  -6   4  11         39.11         37.02         7.91 o                         
  -5   4  11        744.98        737.96        17.04 o                         
  -4   4  11        183.78        184.67        10.48 o                         
  -3   4  11       1086.63       1053.00        26.50 o                         
  -2   4  11        171.23        178.63         9.70 o                         
  -1   4  11        363.45        396.53        12.18 o                         
   0   4  11         19.22         17.29         3.69 o                         
   1   4  11        276.98        250.46         9.60 o                         
   2   4  11         35.95         40.13         8.61 o                         
   3   4  11         92.13        122.01         9.05 o                         
   4   4  11       1428.59       1371.99        32.80 o                         
   5   4  11        132.27        121.93        10.46 o                         
   6   4  11         23.40         23.92        12.39 o                         
   7   4  11         99.77         81.93        30.44 o                         
   8   4  11        423.14        497.03        37.22 o                         
  -8   5  11          3.57          4.50         4.84 o                         
  -7   5  11         14.26          6.55         6.79 o                         
  -6   5  11          1.44          2.13        10.65 o                         
  -5   5  11        353.01        341.11        18.82 o                         
  -4   5  11        149.64        133.43         9.84 o                         
  -3   5  11         73.60         74.24         8.18 o                         
  -2   5  11         61.36         55.99         7.04 o                         
  -1   5  11        308.90        292.92         9.56 o                         
   0   5  11        790.32        816.79        19.49 o                         
   1   5  11        307.13        342.47        12.77 o                         
   2   5  11        734.77        670.39        19.60 o                         
   3   5  11         23.37         15.14         5.77 o                         
   4   5  11         51.51         48.24         7.30 o                         
   5   5  11          0.34          2.95         5.84 o                         
   6   5  11        781.90        735.92        53.63 o                         
   7   5  11         73.30         64.77        12.35 o                         
   8   5  11         20.52         36.13        12.29 o                         
  -7   6  11        112.61         93.66         8.55 o                         
  -6   6  11         22.94         21.95         8.38 o                         
  -5   6  11         11.99          2.92         9.74 o                         
  -4   6  11        196.54        218.53        19.88 o                         
  -3   6  11          2.00         -4.86         7.85 o                         
  -2   6  11         20.78         18.08         6.78 o                         
  -1   6  11        117.14         90.98         7.86 o                         
   0   6  11        713.86        735.30        19.17 o                         
   1   6  11        277.66        277.63        12.93 o                         
   2   6  11        324.11        319.08        14.48 o                         
   3   6  11        221.50        193.69        14.73 o                         
   4   6  11        185.71        223.54        11.71 o                         
   5   6  11        132.52        125.99        10.05 o                         
   6   6  11        219.74        221.51        29.23 o                         
   7   6  11         16.38         24.23         9.77 o                         
  -6   7  11          0.22          3.16         6.28 o                         
  -5   7  11          1.11          0.03         6.39 o                         
  -4   7  11          0.08         15.14        12.82 o                         
  -3   7  11         83.64         87.78        12.57 o                         
  -2   7  11        231.69        248.86        14.26 o                         
  -1   7  11         54.57         51.53         7.02 o                         
   0   7  11         90.79         90.04         7.87 o                         
   1   7  11       1041.47       1037.22        32.49 o                         
   2   7  11          0.19          1.68         8.85 o                         
   3   7  11        144.93        174.51        17.57 o                         
   4   7  11        302.27        284.21        13.14 o                         
   5   7  11        177.86        162.26         9.63 o                         
   6   7  11        466.43        434.37        18.43 o                         
   7   7  11         47.49         45.49        12.72 o                         
  -5   8  11          4.74         18.06        15.91 o                         
  -4   8  11          9.80          4.44        12.16 o                         
  -3   8  11        137.05        123.71        20.19 o                         
  -2   8  11        687.64        668.41        31.79 o                         
  -1   8  11         22.30          8.66         8.21 o                         
   0   8  11         78.93         79.72         9.36 o                         
   1   8  11         20.20         45.31        12.66 o                         
   2   8  11         92.96        106.95        10.26 o                         
   3   8  11          5.26          7.98         6.17 o                         
   4   8  11          2.18          5.34         6.92 o                         
   5   8  11         62.98         55.36         9.73 o                         
   6   8  11         43.25         57.17        12.40 o                         
  -4   9  11          7.12         -4.90        11.04 o                         
  -3   9  11         54.94         76.68        15.56 o                         
  -2   9  11         22.86         10.11        10.70 o                         
  -1   9  11         14.71         14.99         7.76 o                         
   0   9  11        474.31        384.78        31.65 o                         
   1   9  11         18.44         15.88         6.84 o                         
   2   9  11        294.39        286.26        12.06 o                         
   3   9  11        106.19        113.71         9.32 o                         
   4   9  11         24.76         26.13         7.32 o                         
  -1  10  11         59.60         38.82        11.55 o                         
   0  10  11        117.03        110.10        11.15 o                         
   1  10  11        137.98        127.91        11.80 o                         
   2  10  11         58.08         60.97        11.29 o                         
  -3  -7  12        118.05        110.40         9.46 o                         
  -2  -7  12         27.19         38.01         5.11 o                         
  -1  -7  12         76.12         61.61         9.89 o                         
   0  -7  12        112.38        108.21        10.26 o                         
   1  -7  12         57.60         54.80         7.36 o                         
   2  -7  12         88.58         78.54         9.74 o                         
   3  -7  12        143.92        151.01         8.75 o                         
   4  -7  12        363.49        336.29        17.48 o                         
  -5  -6  12         58.52         40.17         8.01 o                         
  -4  -6  12          9.92         18.96         4.95 o                         
  -3  -6  12        526.68        551.72        15.51 o                         
  -2  -6  12         52.47         57.96         5.79 o                         
  -1  -6  12        312.05        288.51        17.66 o                         
   0  -6  12         28.16         42.70        12.01 o                         
   1  -6  12         18.16         26.71        10.32 o                         
   2  -6  12         17.15         18.56         7.61 o                         
   3  -6  12          5.80          7.66         6.62 o                         
   4  -6  12         31.96         47.34         7.61 o                         
   5  -6  12          0.64          4.93         6.12 o                         
  -6  -5  12        131.02        133.98        11.24 o                         
  -5  -5  12        527.89        547.15        18.59 o                         
  -4  -5  12        111.95        111.09        10.70 o                         
  -3  -5  12         35.60         38.91         6.45 o                         
  -2  -5  12        149.66        140.66         9.55 o                         
  -1  -5  12        463.94        504.00        17.20 o                         
   0  -5  12          0.27          2.36         5.94 o                         
   1  -5  12        737.05        781.10        40.89 o                         
   2  -5  12        726.96        696.78        26.77 o                         
   3  -5  12         60.23         51.56        12.58 o                         
   4  -5  12          5.53          8.02         7.75 o                         
   5  -5  12          1.20         -3.20         7.14 o                         
   6  -5  12        180.31        171.93        16.74 o                         
  -7  -4  12         25.77         26.74         9.31 o                         
  -6  -4  12          1.73         -2.99         6.37 o                         
  -5  -4  12        238.41        243.08        13.84 o                         
  -4  -4  12        135.43        135.80        10.46 o                         
  -3  -4  12          2.76         -0.98         5.24 o                         
  -2  -4  12        190.22        160.10        11.30 o                         
  -1  -4  12        373.66        309.99        13.18 o                         
   0  -4  12        502.54        465.56        16.10 o                         
   1  -4  12        401.79        398.65        14.61 o                         
   2  -4  12        345.48        343.59        19.01 o                         
   3  -4  12         21.13         16.25        13.78 o                         
   4  -4  12         17.24          5.87         9.25 o                         
   5  -4  12          2.52         -3.80        10.31 o                         
   6  -4  12        228.11        266.17        16.79 o                         
   7  -4  12          0.90          8.11         9.05 o                         
  -7  -3  12        218.79        241.51        11.32 o                         
  -6  -3  12         54.26         54.62         7.87 o                         
  -5  -3  12         53.42         53.64         8.97 o                         
  -4  -3  12         77.11         67.32         7.21 o                         
  -3  -3  12        103.62         91.35         7.13 o                         
  -2  -3  12         83.67         90.25         7.03 o                         
  -1  -3  12       2809.22       2770.36        46.26 o                         
   0  -3  12       1547.06       1473.97        28.01 o                         
   1  -3  12          6.98         14.07         5.11 o                         
   2  -3  12        175.27        152.63         9.31 o                         
   3  -3  12          9.49          0.89         6.19 o                         
   4  -3  12        303.15        280.86        16.37 o                         
   5  -3  12        254.32        292.28        37.21 o                         
   6  -3  12         65.72         75.43         9.37 o                         
   7  -3  12         40.73         47.24         6.35 o                         
   8  -3  12          3.77         -7.07         7.07 o                         
  -8  -2  12         44.92         61.89         7.75 o                         
  -7  -2  12        121.40        124.45        14.55 o                         
  -6  -2  12         17.22         19.93         6.72 o                         
  -5  -2  12         83.65         67.54        10.11 o                         
  -4  -2  12         29.18         25.27         5.55 o                         
  -3  -2  12          1.17          4.90         5.11 o                         
  -2  -2  12       2274.52       2216.17        41.12 o                         
  -1  -2  12       1189.98       1107.64        20.71 o                         
   0  -2  12         14.03         18.94         4.37 o                         
   1  -2  12          4.69          4.82         4.40 o                         
   2  -2  12        506.92        481.55        17.67 o                         
   3  -2  12        100.03         73.55         7.47 o                         
   4  -2  12        671.47        632.45        21.90 o                         
   5  -2  12        871.51        831.16        28.71 o                         
   6  -2  12         17.42          7.90         6.41 o                         
   7  -2  12        135.46        130.81         9.36 o                         
   8  -2  12        259.45        285.82        17.49 o                         
  -8  -1  12        100.91        109.87        10.03 o                         
  -7  -1  12         99.35         97.31         8.48 o                         
  -6  -1  12        207.64        195.69        18.20 o                         
  -5  -1  12         54.14         45.69         7.25 o                         
  -4  -1  12        222.04        204.68         8.80 o                         
  -3  -1  12       1779.27       1708.38        36.27 o                         
  -2  -1  12        642.04        647.07        15.05 o                         
  -1  -1  12        461.68        438.09        11.46 o                         
   0  -1  12         42.74         61.31         6.04 o                         
   1  -1  12        832.76        742.51        16.08 o                         
   2  -1  12       1000.37        917.63        26.34 o                         
   3  -1  12        256.49        254.84        11.98 o                         
   4  -1  12       1293.48       1184.94        22.67 o                         
   5  -1  12        625.54        573.75        16.70 o                         
   6  -1  12       1177.18       1111.65        61.36 o                         
   7  -1  12          3.27          4.84         7.17 o                         
   8  -1  12         85.36         97.88        14.15 o                         
  -8   0  12         24.06         28.36         4.91 o                         
  -7   0  12          1.40         13.56         6.50 o                         
  -6   0  12         23.15         18.95         8.40 o                         
  -5   0  12       1604.47       1580.52        46.56 o                         
  -4   0  12        615.79        615.11        19.30 o                         
  -3   0  12          0.09         -0.70         4.31 o                         
  -2   0  12        212.49        222.17         7.54 o                         
  -1   0  12          6.59          8.66         3.20 o                         
   0   0  12        104.94         92.73         5.67 o                         
   1   0  12        238.37        243.06         9.31 o                         
   2   0  12       1654.20       1535.52        29.78 o                         
   3   0  12         79.30         71.32         8.05 o                         
   4   0  12          4.48          9.86         5.99 o                         
   5   0  12        152.71        140.21         8.19 o                         
   6   0  12         18.27         19.86         6.42 o                         
   7   0  12         40.93         42.96        10.95 o                         
   8   0  12         66.78         70.21         8.64 o                         
   9   0  12         33.78         30.54        11.57 o                         
  -8   1  12          6.53         22.90         7.89 o                         
  -7   1  12          0.67          1.19         5.97 o                         
  -6   1  12        138.71        134.85        12.99 o                         
  -5   1  12          4.19          1.91         6.39 o                         
  -4   1  12        136.25        132.74         8.74 o                         
  -3   1  12        169.10        166.71         8.38 o                         
  -2   1  12        129.38        129.87         6.21 o                         
  -1   1  12        305.82        361.33         8.88 o                         
   0   1  12         24.18         39.73         6.19 o                         
   1   1  12        392.07        382.00        12.96 o                         
   2   1  12          5.64         11.72         4.22 o                         
   3   1  12         95.81        126.19        12.99 o                         
   4   1  12         96.20        100.69         7.23 o                         
   5   1  12        894.16        797.54        19.52 o                         
   6   1  12         27.06         27.66         5.63 o                         
   7   1  12         64.70         70.13         8.47 o                         
   8   1  12         47.66         41.18         7.39 o                         
   9   1  12         66.58         69.57        12.80 o                         
  -8   2  12         48.21         41.97         5.53 o                         
  -7   2  12        578.80        568.59        18.61 o                         
  -6   2  12        424.81        468.03        19.20 o                         
  -5   2  12         84.23         77.57         8.33 o                         
  -4   2  12        197.73        182.00        13.94 o                         
  -3   2  12         10.26         13.64         5.79 o                         
  -2   2  12        144.65        205.10         8.23 o                         
  -1   2  12         31.61         31.81         4.35 o                         
   0   2  12       3233.71       3222.23        54.74 o                         
   1   2  12        223.38        193.01        11.50 o                         
   2   2  12         84.92         85.51         6.95 o                         
   3   2  12         95.09        105.37        10.35 o                         
   4   2  12        303.41        319.43        11.13 o                         
   5   2  12        796.50        741.03        20.76 o                         
   6   2  12        440.84        435.72        13.42 o                         
   7   2  12         40.07         39.82         6.81 o                         
   8   2  12        205.84        188.87        11.62 o                         
   9   2  12        107.17        108.15        13.86 o                         
  -8   3  12          0.59          4.41         4.34 o                         
  -7   3  12         95.85         96.82         6.59 o                         
  -6   3  12        922.88        931.18        25.84 o                         
  -5   3  12        416.24        430.82        18.17 o                         
  -4   3  12        840.25        825.74        25.67 o                         
  -3   3  12         13.55         10.44         5.49 o                         
  -2   3  12        500.59        419.99        11.05 o                         
  -1   3  12         47.21         58.36         5.01 o                         
   0   3  12          2.21          2.44         4.19 o                         
   1   3  12         13.76         19.78         4.08 o                         
   2   3  12       3158.28       3173.70        57.15 o                         
   3   3  12       1210.94       1242.30        33.09 o                         
   4   3  12        124.78        132.91         7.90 o                         
   5   3  12        591.29        582.09        16.39 o                         
   6   3  12          7.37         12.18         7.65 o                         
   7   3  12          6.22          3.61         8.17 o                         
   8   3  12        315.81        344.64        29.58 o                         
  -8   4  12        201.05        210.54        12.70 o                         
  -7   4  12          0.89         -4.34         6.68 o                         
  -6   4  12          6.31         10.30        10.01 o                         
  -5   4  12        804.94        763.15        25.43 o                         
  -4   4  12       1319.45       1365.23        42.20 o                         
  -3   4  12        269.48        251.90        14.46 o                         
  -2   4  12        285.54        311.43        17.12 o                         
  -1   4  12        286.54        262.79        12.43 o                         
   0   4  12        394.89        370.41        11.47 o                         
   1   4  12         42.99         41.69         6.57 o                         
   2   4  12       1236.68       1204.35        35.31 o                         
   3   4  12         66.22         77.33         7.30 o                         
   4   4  12         99.05        116.03        13.33 o                         
   5   4  12          0.70          0.92         7.07 o                         
   6   4  12        225.30        243.35        25.27 o                         
   7   4  12         11.00          7.41        16.28 o                         
   8   4  12         31.16         60.95        15.24 o                         
  -7   5  12          2.71          6.60         5.34 o                         
  -6   5  12        182.25        182.78        12.68 o                         
  -5   5  12        114.94        115.26        16.47 o                         
  -4   5  12       1115.27       1038.99        36.83 o                         
  -3   5  12         52.82         56.01         7.28 o                         
  -2   5  12        135.50        146.22         9.89 o                         
  -1   5  12         18.36         13.78         4.85 o                         
   0   5  12       2473.68       2362.73        44.34 o                         
   1   5  12        315.56        363.94        11.02 o                         
   2   5  12        583.16        555.03        17.88 o                         
   3   5  12        120.55        132.37        10.25 o                         
   4   5  12        200.42        214.52        11.67 o                         
   5   5  12         16.71          4.45         7.75 o                         
   6   5  12        312.76        259.52        20.41 o                         
   7   5  12        320.10        317.75        28.21 o                         
   8   5  12         18.45         19.90        11.79 o                         
  -7   6  12         14.70         20.21         5.33 o                         
  -6   6  12        332.12        389.71        21.53 o                         
  -5   6  12        119.78        145.61        10.49 o                         
  -4   6  12        105.36        140.16        10.78 o                         
  -3   6  12        494.38        495.27        20.56 o                         
  -2   6  12       2002.37       1835.12        58.80 o                         
  -1   6  12        552.97        523.21        24.61 o                         
   0   6  12        101.79        109.03         8.22 o                         
   1   6  12         21.72         29.86         6.04 o                         
   2   6  12        286.44        235.09        12.15 o                         
   3   6  12         53.97         63.96         7.76 o                         
   4   6  12        150.66        138.45         9.99 o                         
   5   6  12        332.08        323.17        20.92 o                         
   6   6  12         14.59         19.44        22.41 o                         
   7   6  12          2.00         -0.11         8.68 o                         
  -6   7  12        334.56        322.65        17.36 o                         
  -5   7  12          0.64          1.96         7.69 o                         
  -4   7  12          7.15          9.95        12.98 o                         
  -3   7  12        204.14        209.58        21.19 o                         
  -2   7  12        863.11        883.69        49.82 o                         
  -1   7  12        136.68        125.90        17.24 o                         
   0   7  12        171.34        168.97        11.08 o                         
   1   7  12        314.25        285.48        12.61 o                         
   2   7  12          9.03         16.01        10.73 o                         
   3   7  12          1.48         -0.78         6.76 o                         
   4   7  12        428.32        405.50        18.15 o                         
   5   7  12        735.86        741.28        22.94 o                         
   6   7  12        113.77        130.73        11.97 o                         
  -5   8  12         59.76         56.97         8.95 o                         
  -4   8  12         15.72         44.78        14.87 o                         
  -3   8  12        133.80        150.90        21.74 o                         
  -2   8  12         81.43         91.65        17.98 o                         
  -1   8  12         44.73         42.14         9.73 o                         
   0   8  12          9.48         17.95         7.23 o                         
   1   8  12         27.59         33.78         9.90 o                         
   2   8  12        163.77        177.23        12.08 o                         
   3   8  12        437.62        433.97        17.09 o                         
   4   8  12         30.04         35.68         6.82 o                         
   5   8  12          0.19         -1.76         7.65 o                         
  -4   9  12        178.56        183.95        13.62 o                         
  -3   9  12         29.05         12.74        12.05 o                         
  -2   9  12         53.86         50.23        13.91 o                         
  -1   9  12          6.07          4.44         9.74 o                         
   0   9  12         23.90         20.35         7.20 o                         
   1   9  12        279.19        295.25        14.96 o                         
   2   9  12         97.85         86.91         7.34 o                         
   3   9  12        243.95        238.08        10.32 o                         
   4   9  12         14.89         16.12         6.47 o                         
  -1  10  12         41.60         18.06         8.43 o                         
   0  10  12          0.99          4.34         6.66 o                         
   1  10  12        305.95        292.80        18.12 o                         
  -2  -7  13        192.25        183.22        13.12 o                         
  -1  -7  13         59.68         55.75         6.61 o                         
   0  -7  13         72.40         71.81         8.53 o                         
   1  -7  13        355.41        321.97        15.43 o                         
   2  -7  13         15.86          6.12         5.35 o                         
   3  -7  13         21.54         16.10         7.43 o                         
  -4  -6  13        184.29        195.17        13.47 o                         
  -3  -6  13         15.89         28.85         6.00 o                         
  -2  -6  13        170.92        168.14         9.16 o                         
  -1  -6  13         70.97         60.14         6.88 o                         
   0  -6  13         62.83         70.89         8.92 o                         
   1  -6  13          0.07          1.68         5.90 o                         
   2  -6  13        370.48        398.08        40.21 o                         
   3  -6  13        121.24        129.99        17.41 o                         
   4  -6  13          1.65          5.34         7.13 o                         
   5  -6  13         27.47         31.25         8.15 o                         
  -5  -5  13          6.12          5.35         6.51 o                         
  -4  -5  13        376.95        355.64        20.44 o                         
  -3  -5  13          7.07         12.81         6.40 o                         
  -2  -5  13        361.14        385.54        16.99 o                         
  -1  -5  13        185.18        174.22        12.64 o                         
   0  -5  13        154.58        164.85        13.04 o                         
   1  -5  13         48.76         48.99         9.32 o                         
   2  -5  13         17.24         22.57         6.86 o                         
   3  -5  13          0.20          2.88         8.01 o                         
   4  -5  13          9.91          7.04         7.06 o                         
   5  -5  13         67.15         85.61        11.49 o                         
   6  -5  13         13.86         13.17         6.16 o                         
  -6  -4  13        164.83        179.45        14.42 o                         
  -5  -4  13          0.01          1.06         6.61 o                         
  -4  -4  13          6.11          7.42         7.87 o                         
  -3  -4  13          1.21          3.16         5.12 o                         
  -2  -4  13       1205.37       1209.99        31.89 o                         
  -1  -4  13         14.56         26.63         5.74 o                         
   0  -4  13       1252.94       1195.55        29.25 o                         
   1  -4  13        882.93        941.02        27.67 o                         
   2  -4  13         44.19         32.32         8.17 o                         
   3  -4  13        100.94         97.02        24.05 o                         
   4  -4  13        109.80        109.07        11.16 o                         
   5  -4  13          0.55         21.03        10.52 o                         
   6  -4  13          0.22          9.06         8.40 o                         
   7  -4  13        252.02        223.91        10.20 o                         
  -7  -3  13          9.03         13.41         4.78 o                         
  -6  -3  13         65.15         68.61         8.24 o                         
  -5  -3  13         14.43          5.24         8.06 o                         
  -4  -3  13         19.52         10.39         6.11 o                         
  -3  -3  13        195.45        188.08         9.66 o                         
  -2  -3  13        153.25        144.42         8.69 o                         
  -1  -3  13        171.01        153.87        13.67 o                         
   0  -3  13        206.48        189.14        10.46 o                         
   1  -3  13          0.23         -0.70         5.55 o                         
   2  -3  13          1.22          1.14         6.21 o                         
   3  -3  13        266.38        227.68        12.68 o                         
   4  -3  13        526.84        552.95        35.92 o                         
   5  -3  13         13.54          5.93         6.64 o                         
   6  -3  13         17.47         15.15         5.59 o                         
   7  -3  13         68.70         76.16         6.81 o                         
  -7  -2  13         44.03         54.70         8.79 o                         
  -6  -2  13         13.89         21.11         6.65 o                         
  -5  -2  13        363.30        300.88        33.63 o                         
  -4  -2  13        782.22        682.35        20.40 o                         
  -3  -2  13        138.09        138.81        10.45 o                         
  -2  -2  13       1120.18       1027.47        26.47 o                         
  -1  -2  13        454.81        451.41        23.54 o                         
   0  -2  13          0.42          2.59         4.76 o                         
   1  -2  13          0.53          1.26         4.97 o                         
   2  -2  13        156.86        140.66         8.90 o                         
   3  -2  13        266.44        249.94        14.66 o                         
   4  -2  13        130.47        155.45        13.25 o                         
   5  -2  13        140.14        163.41        26.18 o                         
   6  -2  13          4.65          9.73         7.75 o                         
   7  -2  13          5.40          7.56         6.43 o                         
   8  -2  13        128.50        117.05         8.14 o                         
  -8  -1  13        435.83        456.86        18.03 o                         
  -7  -1  13         59.80         71.99         7.14 o                         
  -6  -1  13        489.78        489.49        38.05 o                         
  -5  -1  13         14.91         16.69         5.73 o                         
  -4  -1  13        182.86        186.60         9.34 o                         
  -3  -1  13          1.69         10.25         5.03 o                         
  -2  -1  13         86.27         84.57         6.05 o                         
  -1  -1  13         36.06         34.44         5.27 o                         
   0  -1  13       1645.82       1641.62        37.13 o                         
   1  -1  13       1347.05       1271.40        24.25 o                         
   2  -1  13         19.75         33.46         5.57 o                         
   3  -1  13         92.95         93.75         6.91 o                         
   4  -1  13         52.87         43.62         7.09 o                         
   5  -1  13        539.88        490.13        18.18 o                         
   6  -1  13        438.42        423.22        30.92 o                         
   7  -1  13        389.71        404.14        17.56 o                         
   8  -1  13         24.93         24.03         6.50 o                         
  -8   0  13         57.03         62.89         5.78 o                         
  -7   0  13          0.26         -0.40         5.00 o                         
  -6   0  13        203.38        185.04        10.98 o                         
  -5   0  13         31.36         26.04         6.28 o                         
  -4   0  13       1464.29       1429.19        30.10 o                         
  -3   0  13         66.79         66.59         6.47 o                         
  -2   0  13          1.78          1.86         4.04 o                         
  -1   0  13          1.56         -0.63         3.78 o                         
   0   0  13        690.31        681.64        22.46 o                         
   1   0  13        644.18        489.75        14.46 o                         
   2   0  13         64.81         69.99         6.94 o                         
   3   0  13        191.37        193.38         9.36 o                         
   4   0  13        197.53        192.16         9.67 o                         
   5   0  13         91.17         94.20         8.15 o                         
   6   0  13          7.07         12.76         6.77 o                         
   7   0  13         33.15         30.22         7.93 o                         
   8   0  13          1.01         -4.82         6.69 o                         
  -8   1  13         85.42        116.29         6.30 o                         
  -7   1  13         30.47         35.94         5.73 o                         
  -6   1  13        122.08        136.01        13.53 o                         
  -5   1  13        262.45        291.64        19.40 o                         
  -4   1  13         24.77         24.96         6.35 o                         
  -3   1  13        132.33        117.61         8.24 o                         
  -2   1  13         72.80         67.24         5.28 o                         
  -1   1  13         61.66         60.98         4.84 o                         
   0   1  13        137.69        135.36         9.51 o                         
   1   1  13        342.96        303.13        14.31 o                         
   2   1  13          1.93          3.95         4.65 o                         
   3   1  13        296.08        247.99        17.38 o                         
   4   1  13         22.54         36.05         7.05 o                         
   5   1  13       2017.04       1958.53        40.21 o                         
   6   1  13        112.88        107.11        13.15 o                         
   7   1  13         22.00         10.85         9.24 o                         
   8   1  13          1.06          3.49         6.30 o                         
  -8   2  13         22.67         24.77         6.63 o                         
  -7   2  13          2.95          1.98         4.91 o                         
  -6   2  13        224.03        280.73        17.93 o                         
  -5   2  13        181.71        176.85        16.29 o                         
  -4   2  13         30.12         42.18         8.13 o                         
  -3   2  13        169.38        162.20         9.87 o                         
  -2   2  13         30.81         42.30         6.02 o                         
  -1   2  13         81.59         64.30         5.47 o                         
   0   2  13          6.98         15.06         4.12 o                         
   1   2  13         39.64         59.59         6.64 o                         
   2   2  13         80.67         75.92         7.29 o                         
   3   2  13       2002.36       1955.10        46.15 o                         
   4   2  13        920.57        912.62        22.78 o                         
   5   2  13         34.95         27.64         6.02 o                         
   6   2  13          7.73          4.40         6.52 o                         
   7   2  13         16.75          6.19         7.77 o                         
   8   2  13        304.57        336.96        19.94 o                         
  -8   3  13        223.72        272.96         9.65 o                         
  -7   3  13        431.21        443.34        14.77 o                         
  -6   3  13        111.87        108.68        10.75 o                         
  -5   3  13        197.24        170.54        11.83 o                         
  -4   3  13        269.61        246.44        16.27 o                         
  -3   3  13        789.38        769.42        22.20 o                         
  -2   3  13          2.00         -0.39         4.19 o                         
  -1   3  13         15.71         20.24         4.56 o                         
   0   3  13        108.84        111.35         5.99 o                         
   1   3  13        674.05        681.12        20.93 o                         
   2   3  13         76.57         88.52         8.33 o                         
   3   3  13       1334.54       1298.62        40.18 o                         
   4   3  13        353.02        356.23        13.47 o                         
   5   3  13          3.72          4.56         5.35 o                         
   6   3  13         51.97         44.77         9.98 o                         
   7   3  13        130.91        137.19        13.24 o                         
   8   3  13         66.10         79.42        16.39 o                         
  -8   4  13         60.10         62.88        10.02 o                         
  -7   4  13         16.58         10.06         6.28 o                         
  -6   4  13          3.15         11.68        14.13 o                         
  -5   4  13         30.92         26.79        24.48 o                         
  -4   4  13          8.25          6.57         9.31 o                         
  -3   4  13        962.32        953.38        34.89 o                         
  -2   4  13         23.79         25.32         5.55 o                         
  -1   4  13          0.79          4.81         5.34 o                         
   0   4  13        230.26        211.12         9.37 o                         
   1   4  13       1909.98       1705.63        37.08 o                         
   2   4  13        214.80        223.46        11.12 o                         
   3   4  13        570.26        529.54        19.57 o                         
   4   4  13          5.29          6.01         7.06 o                         
   5   4  13        460.54        481.85        29.00 o                         
   6   4  13        325.42        360.09        21.79 o                         
   7   4  13         90.31         88.88        26.86 o                         
   8   4  13        252.21        268.18        25.14 o                         
  -7   5  13        248.51        236.93        10.32 o                         
  -6   5  13        271.52        281.26        12.70 o                         
  -5   5  13         90.30         90.57        17.17 o                         
  -4   5  13        772.06        746.29        29.43 o                         
  -3   5  13          4.85          9.56         5.70 o                         
  -2   5  13         19.19         21.89         5.83 o                         
  -1   5  13        339.81        316.80        11.12 o                         
   0   5  13        178.32        154.88         8.32 o                         
   1   5  13         56.08         49.13         5.87 o                         
   2   5  13          0.83          0.30         6.40 o                         
   3   5  13        636.39        586.50        21.75 o                         
   4   5  13         98.96        101.23        10.59 o                         
   5   5  13       1152.95       1126.74        38.30 o                         
   6   5  13        258.77        267.03        46.01 o                         
   7   5  13          4.02          7.66         9.23 o                         
   8   5  13          0.32         -2.95        10.08 o                         
  -7   6  13        367.01        373.81        27.99 o                         
  -6   6  13        103.54        117.79         9.32 o                         
  -5   6  13          5.13          0.77         6.88 o                         
  -4   6  13        358.97        400.49        25.55 o                         
  -3   6  13        781.37        764.10        38.35 o                         
  -2   6  13        121.62         93.75        11.08 o                         
  -1   6  13        434.54        439.10        18.97 o                         
   0   6  13         43.86         61.66         7.08 o                         
   1   6  13        143.95        133.35         8.16 o                         
   2   6  13          3.43          5.00         5.64 o                         
   3   6  13        503.55        506.89        26.54 o                         
   4   6  13        210.54        228.91        11.73 o                         
   5   6  13        162.25        145.40        15.78 o                         
   6   6  13         65.98         69.44        12.27 o                         
   7   6  13          3.26          2.56         8.07 o                         
  -6   7  13         54.62         67.88         7.56 o                         
  -5   7  13        147.33        145.46        11.10 o                         
  -4   7  13         91.62         74.43         9.75 o                         
  -3   7  13        112.46        122.05        17.46 o                         
  -2   7  13          3.87         -7.49         9.17 o                         
  -1   7  13         46.17         43.76        12.05 o                         
   0   7  13         92.40        112.73        10.46 o                         
   1   7  13        175.19        194.18        14.87 o                         
   2   7  13          0.62          9.77        10.99 o                         
   3   7  13        512.86        495.25        19.76 o                         
   4   7  13        189.57        206.90        11.01 o                         
   5   7  13          0.17         -5.33         5.46 o                         
   6   7  13         34.34         19.31         7.39 o                         
  -5   8  13         17.36         20.36         7.11 o                         
  -4   8  13         73.22         64.94        14.66 o                         
  -3   8  13        626.77        566.61        40.71 o                         
  -2   8  13        342.22        352.63        39.27 o                         
  -1   8  13         35.14         29.83         7.88 o                         
   0   8  13        376.10        330.29        18.08 o                         
   1   8  13        336.22        322.11        20.81 o                         
   2   8  13        112.78        120.25        12.05 o                         
   3   8  13        192.05        185.97        11.49 o                         
   4   8  13        168.38        169.13        20.91 o                         
   5   8  13         13.81         14.77         5.35 o                         
  -3   9  13         92.46         85.03        14.79 o                         
  -2   9  13         18.54         23.76        12.50 o                         
  -1   9  13          0.62          0.00         7.00 o                         
   0   9  13        934.93        954.40        50.28 o                         
   1   9  13         76.58         80.07        11.17 o                         
   2   9  13          1.80          1.90         5.37 o                         
   3   9  13         46.76         36.45         6.04 o                         
   4   9  13          2.28          5.91         8.67 o                         
  -1  -7  14        112.60        124.03         8.81 o                         
   0  -7  14         83.05         87.73         8.23 o                         
   1  -7  14         24.17         23.54         5.90 o                         
   2  -7  14          0.27          3.29         4.64 o                         
  -4  -6  14        132.45        148.51        11.55 o                         
  -3  -6  14        510.66        550.74        34.01 o                         
  -2  -6  14          8.29          6.17         5.30 o                         
  -1  -6  14        332.26        307.50        21.47 o                         
   0  -6  14          5.62          1.97        10.33 o                         
   1  -6  14        414.74        445.92        19.88 o                         
   2  -6  14         17.81         10.03         6.55 o                         
   3  -6  14        556.41        535.90        21.03 o                         
   4  -6  14          2.43          4.18         5.38 o                         
  -5  -5  14        103.89        103.01         9.87 o                         
  -4  -5  14         18.70         12.68         6.55 o                         
  -3  -5  14         20.63         22.72         5.51 o                         
  -2  -5  14         15.12         21.28         8.60 o                         
  -1  -5  14        152.86        156.90        14.93 o                         
   0  -5  14         21.86         20.83         6.84 o                         
   1  -5  14          2.50          5.00        12.85 o                         
   2  -5  14          6.93         10.48         9.43 o                         
   3  -5  14         14.91         15.54         6.78 o                         
   4  -5  14         18.82         19.66         6.01 o                         
   5  -5  14         37.47         62.35         9.81 o                         
  -6  -4  14         82.02         47.94        12.72 o                         
  -5  -4  14         87.82        105.67        22.52 o                         
  -4  -4  14          0.11          2.73         5.72 o                         
  -3  -4  14        101.85        120.70         9.83 o                         
  -2  -4  14        119.44        110.21        17.79 o                         
  -1  -4  14        437.27        407.43        19.70 o                         
   0  -4  14         49.90         65.88        15.82 o                         
   1  -4  14       1352.50       1218.48        66.94 o                         
   2  -4  14          8.99          4.92         8.06 o                         
   3  -4  14        201.77        198.39        21.45 o                         
   4  -4  14        149.06        121.17        13.48 o                         
   5  -4  14         70.25         70.20        11.51 o                         
   6  -4  14        118.62        133.04        12.59 o                         
  -6  -3  14         29.73         41.05         5.81 o                         
  -5  -3  14         45.90         37.27         8.27 o                         
  -4  -3  14         99.25        103.29        28.25 o                         
  -3  -3  14         19.72         13.03         5.88 o                         
  -2  -3  14         14.22         15.33         6.05 o                         
  -1  -3  14       1311.56       1330.09        35.79 o                         
   0  -3  14        876.15        855.86        30.38 o                         
   1  -3  14          0.06          8.41         6.75 o                         
   2  -3  14        141.59        157.33        18.01 o                         
   3  -3  14        450.97        447.10        29.07 o                         
   4  -3  14        461.01        467.05        19.16 o                         
   5  -3  14        178.45        181.82        12.20 o                         
   6  -3  14          1.50          6.56         6.10 o                         
   7  -3  14         28.50         26.24         5.61 o                         
  -7  -2  14          0.44         -1.96         6.18 o                         
  -6  -2  14         36.98         32.22         6.77 o                         
  -5  -2  14        106.91         97.46        11.10 o                         
  -4  -2  14         73.20         78.02         7.75 o                         
  -3  -2  14        185.64        179.11        11.84 o                         
  -2  -2  14        164.41        165.68        13.70 o                         
  -1  -2  14        877.40        876.08        42.70 o                         
   0  -2  14        156.51        161.16         9.84 o                         
   1  -2  14        319.70        326.46        14.76 o                         
   2  -2  14         33.40         42.37         7.16 o                         
   3  -2  14        265.29        231.64        12.65 o                         
   4  -2  14          0.58         -2.18         9.08 o                         
   5  -2  14        571.21        615.09        40.83 o                         
   6  -2  14          0.03         -0.93         7.30 o                         
   7  -2  14        424.74        401.95        17.12 o                         
   8  -2  14        458.11        443.84        21.21 o                         
  -7  -1  14          0.48         11.83         6.19 o                         
  -6  -1  14         19.54         25.48         8.50 o                         
  -4  -1  14        353.00        330.51        12.79 o                         
  -3  -1  14       1850.36       1838.58        36.61 o                         
  -2  -1  14        195.73        190.15         9.25 o                         
  -1  -1  14        408.19        389.96        14.38 o                         
   0  -1  14        281.88        244.87        15.49 o                         
   1  -1  14        455.07        433.66        13.52 o                         
   2  -1  14         42.30         44.25         7.17 o                         
   3  -1  14         49.76         51.11         6.12 o                         
   4  -1  14          4.23          4.43         6.36 o                         
   5  -1  14        337.16        315.28        23.44 o                         
   6  -1  14        147.79        169.84        11.92 o                         
   7  -1  14          2.59          5.84         8.40 o                         
   8  -1  14        105.94        130.10         8.59 o                         
  -8   0  14         88.29         88.15         8.38 o                         
  -7   0  14        136.01        161.72         9.24 o                         
  -6   0  14        362.71        341.74        15.49 o                         
  -5   0  14        151.15        144.30        12.66 o                         
  -4   0  14         82.59         69.09         6.84 o                         
  -3   0  14          0.15          4.17         5.42 o                         
  -2   0  14         91.69         90.82         5.97 o                         
  -1   0  14        959.65        883.40        22.58 o                         
   0   0  14         36.29         30.46         5.06 o                         
   1   0  14        247.52        244.78        12.84 o                         
   2   0  14          6.79          7.25         4.79 o                         
   3   0  14        157.96        147.37         8.69 o                         
   4   0  14          1.04          1.37         6.26 o                         
   5   0  14        395.01        418.44        15.15 o                         
   6   0  14        440.89        417.39        48.51 o                         
   7   0  14        353.73        374.04        20.06 o                         
   8   0  14          5.36          2.50         6.73 o                         
  -8   1  14          0.98          7.10         3.96 o                         
  -7   1  14        251.79        289.37         9.56 o                         
  -6   1  14          9.75          8.28         8.09 o                         
  -5   1  14       1190.15       1193.15        27.30 o                         
  -4   1  14          1.28         -4.65         5.86 o                         
  -3   1  14         14.43         27.09         5.95 o                         
  -2   1  14         15.74         22.23         5.35 o                         
  -1   1  14         10.23         16.05         3.96 o                         
   0   1  14        143.05        163.44         7.43 o                         
   1   1  14        262.92        251.58        19.46 o                         
   2   1  14          1.19          4.30         5.00 o                         
   3   1  14         19.67         25.62         9.38 o                         
   4   1  14        274.86        245.53        21.85 o                         
   5   1  14          0.31         -0.34         6.11 o                         
   6   1  14        140.32        180.70        15.20 o                         
   7   1  14         22.49         16.16         6.55 o                         
   8   1  14         27.56         25.18         6.89 o                         
  -8   2  14         52.50         51.28         6.17 o                         
  -7   2  14         93.88        113.82         9.37 o                         
  -6   2  14         22.59         39.21        10.38 o                         
  -5   2  14         74.07         78.14        11.25 o                         
  -4   2  14          0.05          3.71         6.57 o                         
  -3   2  14        335.44        323.18        17.13 o                         
  -2   2  14         68.25         80.33         7.82 o                         
  -1   2  14        335.43        331.25        11.72 o                         
   0   2  14         37.32         30.05         4.62 o                         
   1   2  14         15.71          8.65         6.11 o                         
   2   2  14        519.28        526.83        18.08 o                         
   3   2  14        272.19        275.62        13.66 o                         
   4   2  14       1888.83       1906.73        44.03 o                         
   5   2  14         12.06         16.93         6.30 o                         
   6   2  14         99.13         89.04        17.17 o                         
   7   2  14          0.45         -1.99         6.78 o                         
   8   2  14         38.47         64.94         8.44 o                         
  -8   3  14          8.26          6.36         3.89 o                         
  -7   3  14        663.56        692.31        16.50 o                         
  -6   3  14         21.23         16.80         6.75 o                         
  -5   3  14         89.13         74.42         9.40 o                         
  -4   3  14       1252.62       1318.22        32.22 o                         
  -3   3  14          2.09         -0.97         6.64 o                         
  -2   3  14        285.28        351.39        16.45 o                         
  -1   3  14        579.50        594.92        18.17 o                         
   0   3  14        246.93        239.47         9.62 o                         
   1   3  14         34.51         30.90        10.12 o                         
   2   3  14       1389.82       1225.62        38.88 o                         
   3   3  14          2.59          0.44         6.48 o                         
   4   3  14         91.46         97.94        10.08 o                         
   5   3  14         25.29         19.71         6.98 o                         
   6   3  14        368.09        380.65        17.46 o                         
   7   3  14          1.27          6.06         6.34 o                         
   8   3  14        269.19        312.16        25.81 o                         
  -7   4  14        111.54        123.08         9.26 o                         
  -6   4  14         32.53         36.14        10.04 o                         
  -5   4  14         74.08         71.51        12.91 o                         
  -4   4  14       2069.77       2028.60        44.97 o                         
  -3   4  14         26.99         27.76         7.24 o                         
  -2   4  14         52.13         40.59         5.96 o                         
  -1   4  14         39.48         37.86         5.99 o                         
   0   4  14        371.74        372.97        11.30 o                         
   1   4  14       1455.20       1431.91        33.56 o                         
   2   4  14       2535.14       2406.30        56.97 o                         
   3   4  14         13.57         16.87         8.60 o                         
   4   4  14        702.47        729.20        40.44 o                         
   5   4  14         77.04         99.08        12.10 o                         
   6   4  14         43.09         36.98         9.47 o                         
   7   4  14          8.41          1.35         9.49 o                         
   8   4  14         40.33         70.32        13.49 o                         
  -7   5  14         85.85         94.43         7.71 o                         
  -6   5  14         95.16         91.23         7.20 o                         
  -5   5  14          7.84         11.44         7.84 o                         
  -4   5  14          3.58          7.89         7.36 o                         
  -3   5  14         31.37         43.56         6.79 o                         
  -2   5  14        136.92        136.87         8.80 o                         
  -1   5  14        434.55        437.87        13.57 o                         
   0   5  14        454.51        407.64        16.04 o                         
   1   5  14          8.30         13.49         5.48 o                         
   2   5  14          4.17          1.94         7.38 o                         
   3   5  14         48.56         37.32         9.66 o                         
   4   5  14         42.31         43.00         8.81 o                         
   5   5  14         84.57         86.98        10.08 o                         
   6   5  14        235.56        231.92        18.99 o                         
   7   5  14         46.83         65.71        23.11 o                         
  -6   6  14         81.52         97.09         9.80 o                         
  -5   6  14        292.59        270.92        12.74 o                         
  -4   6  14         33.00         28.85         7.18 o                         
  -3   6  14        248.91        246.31        22.80 o                         
  -2   6  14          8.09          7.34         7.36 o                         
  -1   6  14        621.00        559.14        25.52 o                         
   0   6  14        404.76        389.85        19.62 o                         
   1   6  14        195.04        196.57         8.89 o                         
   2   6  14        113.16         97.60         9.17 o                         
   3   6  14        583.90        560.82        21.28 o                         
   4   6  14         19.10          8.47         6.17 o                         
   5   6  14         83.18        117.10        11.60 o                         
   6   6  14        401.83        368.39        46.57 o                         
   7   6  14         99.86         85.59        14.65 o                         
  -5   7  14          1.21         -4.72         4.80 o                         
  -4   7  14         44.65         40.24         7.38 o                         
  -3   7  14        398.47        358.06        43.57 o                         
  -2   7  14        646.35        611.31        35.95 o                         
  -1   7  14        803.74        821.59        31.13 o                         
   0   7  14        613.85        517.73        28.83 o                         
   1   7  14         22.57          9.28        10.01 o                         
   2   7  14        186.04        197.54        15.20 o                         
   3   7  14        259.56        254.96        15.81 o                         
   4   7  14         82.44         86.05         7.62 o                         
   5   7  14        245.49        219.16        22.58 o                         
   6   7  14          0.09         -5.62         5.62 o                         
  -4   8  14          7.57         10.54         7.58 o                         
  -3   8  14          4.07         14.20         9.31 o                         
  -2   8  14          4.40          7.26         9.08 o                         
  -1   8  14         73.57         80.46        10.03 o                         
   0   8  14         50.73         44.69         7.91 o                         
   1   8  14          2.53          4.17         7.42 o                         
   2   8  14        114.52        123.06        13.56 o                         
   3   8  14         23.36         32.86         6.80 o                         
   4   8  14        266.27        213.99        11.85 o                         
   5   8  14          0.95          4.74         9.74 o                         
  -3   9  14         29.35         30.78        10.88 o                         
  -2   9  14          1.11          1.68        10.00 o                         
  -1   9  14        114.08         79.34        14.45 o                         
   0   9  14          3.51         14.62         7.56 o                         
   1   9  14         16.13         15.57         7.69 o                         
   2   9  14        331.24        278.10        15.21 o                         
   3   9  14         26.00         25.53         5.26 o                         
  -3  -6  15         45.78         50.03         6.02 o                         
  -2  -6  15         75.72         78.96         6.65 o                         
  -1  -6  15          8.12         13.69         5.22 o                         
   0  -6  15        526.94        469.72        25.81 o                         
   1  -6  15         28.91         32.10         7.08 o                         
   2  -6  15         11.35          9.62         7.42 o                         
   3  -6  15         77.11         92.65         8.41 o                         
  -4  -5  15         41.71         61.46         6.82 o                         
  -3  -5  15          1.49         -0.23         4.70 o                         
  -2  -5  15          6.43         12.23         5.81 o                         
  -1  -5  15        386.09        393.39        18.44 o                         
   0  -5  15        280.66        275.85        33.56 o                         
   1  -5  15        718.74        704.89        27.42 o                         
   2  -5  15        133.28        130.09        11.64 o                         
   3  -5  15        282.64        308.84        20.17 o                         
   4  -5  15        181.96        176.02        11.19 o                         
   5  -5  15          0.02         -3.17        10.48 o                         
  -5  -4  15          0.09         -3.49        11.12 o                         
  -4  -4  15         65.84         67.38        14.53 o                         
  -3  -4  15        102.79         95.26         7.89 o                         
  -2  -4  15        606.62        570.29        29.86 o                         
  -1  -4  15          8.62         11.91         8.90 o                         
   0  -4  15         61.86         84.29        13.90 o                         
   1  -4  15          2.31          5.07         9.07 o                         
   2  -4  15        105.31        100.83        13.01 o                         
   3  -4  15         67.57         37.62        10.66 o                         
   4  -4  15         60.36         61.55        12.91 o                         
   5  -4  15         17.89         25.94         8.76 o                         
   6  -4  15         39.38         66.25         9.25 o                         
  -6  -3  15        121.67        128.55         8.13 o                         
  -5  -3  15         32.62         27.85         5.56 o                         
  -4  -3  15         90.14         80.89         9.96 o                         
  -3  -3  15        647.36        579.33        34.68 o                         
  -2  -3  15        226.53        242.46        15.63 o                         
  -1  -3  15         45.20         22.78        10.19 o                         
   0  -3  15        393.08        419.79        19.96 o                         
   1  -3  15        135.28        131.96        19.46 o                         
   2  -3  15         47.40         58.61        15.14 o                         
   3  -3  15         19.22         14.60         7.87 o                         
   4  -3  15        220.88        269.17        12.69 o                         
   5  -3  15          0.32          9.24         6.61 o                         
   6  -3  15         65.54         85.49         7.88 o                         
   7  -3  15         15.35         22.61        11.23 o                         
  -7  -2  15         38.14         49.22        11.39 o                         
  -6  -2  15         41.81         52.57         6.82 o                         
  -5  -2  15        160.95        206.04        17.55 o                         
  -4  -2  15        181.50        149.60        20.01 o                         
  -3  -2  15         39.12         34.88         7.18 o                         
  -2  -2  15        150.06        163.08        11.56 o                         
  -1  -2  15       1277.08       1234.39        44.32 o                         
   0  -2  15        684.82        660.90        20.34 o                         
   1  -2  15          0.03         -0.04         7.66 o                         
   2  -2  15       1093.03       1027.96        29.61 o                         
   3  -2  15        151.57        120.92        13.99 o                         
   4  -2  15        457.35        480.27        39.43 o                         
   5  -2  15          4.78          6.38         6.44 o                         
   6  -2  15          0.68          9.72         6.38 o                         
   7  -2  15        545.12        580.93        32.31 o                         
  -7  -1  15         68.29         66.82         6.96 o                         
  -6  -1  15        104.55        115.28        19.74 o                         
  -5  -1  15        102.22         60.71        21.11 o                         
  -4  -1  15         89.54         84.73         8.18 o                         
  -3  -1  15         70.86         61.50         7.63 o                         
  -2  -1  15        523.73        501.53        19.20 o                         
  -1  -1  15         38.68         47.17         6.99 o                         
   0  -1  15        372.13        348.11        13.83 o                         
   1  -1  15        166.53        141.00        12.09 o                         
   2  -1  15         21.31         16.89         5.01 o                         
   3  -1  15         24.59         16.45         5.50 o                         
   4  -1  15          8.44          4.15         7.38 o                         
   5  -1  15         16.32         17.44         9.99 o                         
   6  -1  15         10.07          8.39         7.32 o                         
   7  -1  15          1.21          1.55         7.46 o                         
   8  -1  15         12.77          5.12         5.56 o                         
  -7   0  15         26.32         26.55         5.48 o                         
  -6   0  15        456.66        526.14        16.94 o                         
  -5   0  15         54.81         54.75        14.50 o                         
  -4   0  15        159.70        163.06         9.23 o                         
  -3   0  15          6.49         11.28         5.43 o                         
  -2   0  15          0.56         -3.24         4.47 o                         
  -1   0  15        130.14        132.36         8.56 o                         
   0   0  15        988.59        901.62        26.47 o                         
   1   0  15        109.41        117.54        12.16 o                         
   2   0  15          4.76          4.38         5.72 o                         
   3   0  15        243.01        233.45        11.18 o                         
   4   0  15         24.10         24.07         7.98 o                         
   5   0  15        337.49        336.95        25.36 o                         
   6   0  15        301.19        319.24        21.94 o                         
   7   0  15        161.74        177.57        14.86 o                         
   8   0  15          1.36          6.82         6.89 o                         
  -7   1  15         15.92         14.47         4.15 o                         
  -6   1  15        101.63        104.32         7.64 o                         
  -5   1  15          0.09          8.01         8.54 o                         
  -4   1  15        512.30        510.91        17.55 o                         
  -3   1  15        126.18        118.40         8.98 o                         
  -2   1  15        202.38        169.30         9.10 o                         
  -1   1  15         12.44         14.47         4.73 o                         
   0   1  15        189.06        192.57        11.45 o                         
   1   1  15        262.48        285.67        12.94 o                         
   2   1  15        275.36        271.18        12.87 o                         
   3   1  15       1073.13       1037.87        29.78 o                         
   4   1  15        248.75        246.13        12.79 o                         
   5   1  15       1089.33       1034.99       104.12 o                         
   6   1  15         56.32         67.66        13.32 o                         
   7   1  15         23.06         33.10         7.51 o                         
   8   1  15         23.35         27.74         8.27 o                         
  -7   2  15        126.17        117.88         7.25 o                         
  -6   2  15        274.31        304.98        11.89 o                         
  -5   2  15        219.11        222.61        13.49 o                         
  -4   2  15       1218.95       1248.82        32.44 o                         
  -3   2  15         88.51        111.09        10.17 o                         
  -2   2  15        829.09        855.57        23.73 o                         
  -1   2  15        456.12        475.27        16.30 o                         
   0   2  15         69.54         54.71         6.88 o                         
   1   2  15        117.67        117.27        10.56 o                         
   2   2  15        196.33        181.92        15.72 o                         
   3   2  15       1157.56       1169.68        37.97 o                         
   4   2  15          0.68          1.10         6.87 o                         
   5   2  15        100.39        106.55        12.63 o                         
   6   2  15          5.87         10.45         7.45 o                         
   7   2  15        135.50        122.90        11.60 o                         
   8   2  15         11.98          6.33        15.05 o                         
  -7   3  15          2.81          4.42         4.69 o                         
  -6   3  15        145.05        136.52         7.77 o                         
  -5   3  15        753.82        765.23        28.00 o                         
  -4   3  15         15.04         10.79         6.93 o                         
  -3   3  15         34.73         36.13         8.50 o                         
  -2   3  15          2.07          9.49         6.62 o                         
  -1   3  15        233.10        237.46         9.83 o                         
   0   3  15         34.95         61.83         6.59 o                         
   1   3  15        194.57        182.50        13.90 o                         
   2   3  15       1489.51       1404.74        36.78 o                         
   3   3  15        779.15        765.59        22.50 o                         
   4   3  15        556.27        553.47        16.28 o                         
   5   3  15        277.30        295.59        46.68 o                         
   6   3  15         75.33         69.25         8.34 o                         
   7   3  15        280.45        301.98        37.06 o                         
   8   3  15          6.87         24.74        10.48 o                         
  -7   4  15         30.82         33.90         7.33 o                         
  -6   4  15        346.60        363.86        18.12 o                         
  -5   4  15        389.68        350.94        36.16 o                         
  -4   4  15          8.30          6.03         7.65 o                         
  -3   4  15          5.28         15.09         6.62 o                         
  -2   4  15        147.13        146.27         9.54 o                         
  -1   4  15          1.08         -0.50         5.22 o                         
   0   4  15        155.72        162.48         9.40 o                         
   1   4  15        460.08        446.60        16.46 o                         
   2   4  15        486.30        480.20        22.56 o                         
   3   4  15         54.57         51.74        15.91 o                         
   4   4  15         50.05         46.99         8.87 o                         
   5   4  15        115.95        139.77        12.97 o                         
   6   4  15         63.84         66.48        10.33 o                         
   7   4  15        476.55        539.80        26.45 o                         
  -7   5  15         10.82         20.13         5.04 o                         
  -6   5  15        707.70        812.65        21.17 o                         
  -5   5  15        168.31        143.79        10.60 o                         
  -4   5  15         17.04         30.08        16.52 o                         
  -3   5  15         41.32         51.06         8.38 o                         
  -2   5  15        355.39        372.58        13.87 o                         
  -1   5  15        500.18        513.83        15.02 o                         
   0   5  15        559.99        511.09        18.92 o                         
   1   5  15        799.63        753.13        26.01 o                         
   2   5  15        250.21        266.43        17.88 o                         
   3   5  15          0.41         -0.17         7.09 o                         
   4   5  15         14.62          9.78         8.45 o                         
   5   5  15        550.89        471.15        32.54 o                         
   6   5  15         28.84         27.39        22.55 o                         
   7   5  15         64.81         67.73        10.39 o                         
  -6   6  15         96.97        131.63        10.10 o                         
  -5   6  15        217.43        232.79        37.73 o                         
  -4   6  15          0.64          0.58         6.08 o                         
  -3   6  15        343.51        378.63        24.68 o                         
  -2   6  15        121.26        117.58        14.48 o                         
  -1   6  15        180.06        172.01        18.65 o                         
   0   6  15          4.15         13.94         7.78 o                         
   1   6  15        125.32        116.27         8.63 o                         
   2   6  15        152.39        162.86        13.31 o                         
   3   6  15        549.41        522.17        20.92 o                         
   4   6  15         29.25         13.25         8.01 o                         
   5   6  15        199.94        200.32        23.55 o                         
   6   6  15         76.34         59.52        18.10 o                         
  -5   7  15         11.89         25.30         7.82 o                         
  -4   7  15         62.53         47.64         7.47 o                         
  -3   7  15        337.11        323.61        18.75 o                         
  -2   7  15         65.65         73.99        13.75 o                         
  -1   7  15         33.28         31.92         7.94 o                         
   0   7  15        147.57        111.18        11.82 o                         
   1   7  15          5.12          0.58         8.51 o                         
   2   7  15         41.86         58.49         8.29 o                         
   3   7  15        350.40        336.39        13.92 o                         
   4   7  15         67.91         63.47         8.69 o                         
   5   7  15         12.56         12.76         9.18 o                         
   6   7  15          0.88         -1.17         6.31 o                         
  -4   8  15         25.16         32.51        10.83 o                         
  -3   8  15        572.41        570.50       127.03 o                         
  -2   8  15        280.04        280.41        47.72 o                         
  -1   8  15        134.36        124.36        11.24 o                         
   0   8  15         79.32         97.79        17.96 o                         
   1   8  15        332.62        323.85        21.25 o                         
   2   8  15          4.31          9.15        16.99 o                         
   3   8  15        463.72        425.90        23.38 o                         
   4   8  15         19.87         14.01         5.62 o                         
  -2   9  15          0.18          7.48         8.41 o                         
  -1   9  15         97.57         88.49        14.23 o                         
   0   9  15        151.74        199.14        18.49 o                         
   1   9  15         96.62         95.41        11.27 o                         
   2   9  15         13.50         10.12         5.14 o                         
   3   9  15          4.62          2.80         6.17 o                         
  -2  -6  16        179.48        185.92        21.09 o                         
  -1  -6  16         21.23         22.97         5.90 o                         
   0  -6  16          8.92         14.58         5.84 o                         
   1  -6  16         20.22         24.31         6.11 o                         
   2  -6  16         24.99         18.14         5.63 o                         
  -4  -5  16        275.70        254.00        21.63 o                         
  -3  -5  16          1.23          3.62         5.29 o                         
  -2  -5  16        320.19        331.89        14.45 o                         
  -1  -5  16        208.08        234.88        13.75 o                         
   0  -5  16         92.77         92.45         9.75 o                         
   1  -5  16         38.58         40.66         8.26 o                         
   2  -5  16         98.67        105.31         9.97 o                         
   3  -5  16          8.04          5.79         5.88 o                         
   4  -5  16         14.19         13.97        10.62 o                         
  -5  -4  16         40.33         44.32        11.57 o                         
  -4  -4  16          8.12         10.00         8.67 o                         
  -3  -4  16         13.98          8.82         5.81 o                         
  -2  -4  16        240.93        239.74        17.10 o                         
  -1  -4  16         44.89         40.16        10.81 o                         
   0  -4  16          7.17          6.96         8.81 o                         
   1  -4  16        276.37        290.23        28.47 o                         
   2  -4  16         90.87         95.13        19.43 o                         
   3  -4  16         33.56         33.86         7.80 o                         
   4  -4  16        194.10        198.95        22.61 o                         
   5  -4  16        213.67        218.91        22.40 o                         
  -6  -3  16         28.54         38.60         9.92 o                         
  -5  -3  16          0.58         -6.71         7.00 o                         
  -4  -3  16        238.45        228.55        16.41 o                         
  -3  -3  16        688.15        713.12        26.98 o                         
  -2  -3  16         66.66         33.91        10.57 o                         
  -1  -3  16         84.31         94.58        16.51 o                         
   0  -3  16         78.23         98.87        13.51 o                         
   1  -3  16         18.14         33.81        10.20 o                         
   2  -3  16          1.70          5.81         8.29 o                         
   3  -3  16        537.57        575.25        31.36 o                         
   4  -3  16          0.11          0.95         6.52 o                         
   5  -3  16         40.26         44.76         6.97 o                         
   6  -3  16          0.84          1.67         4.76 o                         
  -6  -2  16          4.82         14.16         4.98 o                         
  -5  -2  16         30.50         38.56         8.14 o                         
  -4  -2  16          0.51          0.68         7.04 o                         
  -3  -2  16        211.12        226.19        28.21 o                         
  -2  -2  16        578.67        588.23        34.01 o                         
  -1  -2  16         22.97         21.49         7.40 o                         
   0  -2  16        685.75        697.60        23.96 o                         
   1  -2  16        718.46        727.03        34.63 o                         
   2  -2  16        157.23        177.19        22.11 o                         
   3  -2  16        114.46        115.04         9.98 o                         
   4  -2  16        109.89        118.14         9.35 o                         
   5  -2  16         21.43         34.28         6.72 o                         
   6  -2  16         40.71         30.73         7.10 o                         
   7  -2  16        215.80        169.47        10.78 o                         
  -7  -1  16        161.69        196.50         9.35 o                         
  -6  -1  16         31.12         24.35         7.48 o                         
  -5  -1  16        219.78        227.42        17.38 o                         
  -4  -1  16          3.81         13.46        13.67 o                         
  -3  -1  16        161.23        176.10        10.40 o                         
  -2  -1  16       1034.43       1056.77        27.98 o                         
  -1  -1  16        274.16        280.64        13.13 o                         
   0  -1  16        232.74        250.94        12.34 o                         
   1  -1  16        686.29        619.32        25.38 o                         
   2  -1  16         78.09         68.81        11.23 o                         
   3  -1  16         10.03         -0.21         7.43 o                         
   4  -1  16         84.61         67.66         9.83 o                         
   5  -1  16        267.40        275.20        14.93 o                         
   6  -1  16        260.63        259.90        13.71 o                         
   7  -1  16        702.41        674.17        30.41 o                         
  -7   0  16        457.70        521.88        17.13 o                         
  -6   0  16          0.69         -2.08         5.91 o                         
  -5   0  16         80.08         97.35        12.20 o                         
  -4   0  16        563.97        599.47        17.37 o                         
  -3   0  16        896.55        908.52        32.12 o                         
  -2   0  16          0.16          1.83         6.13 o                         
  -1   0  16        379.75        376.67        13.20 o                         
   0   0  16          4.06          9.85         5.80 o                         
   1   0  16         13.91         21.91         5.99 o                         
   2   0  16        155.53        136.59        15.88 o                         
   3   0  16         51.15         50.41         7.69 o                         
   4   0  16         20.48         19.87        14.21 o                         
   5   0  16        190.12        185.77        12.75 o                         
   6   0  16         31.14         41.62         8.27 o                         
   7   0  16         15.23         10.73         7.40 o                         
  -7   1  16        481.94        501.81        15.16 o                         
  -6   1  16          8.51          6.40         5.48 o                         
  -5   1  16          9.65          1.27         9.26 o                         
  -4   1  16        203.81        188.48        12.19 o                         
  -3   1  16        926.41        889.71        32.65 o                         
  -2   1  16          3.16          1.23         5.49 o                         
  -1   1  16        493.62        476.95        14.49 o                         
   0   1  16          3.20          3.33         5.88 o                         
   1   1  16        540.10        503.23        18.59 o                         
   2   1  16        706.42        625.46        37.42 o                         
   3   1  16         15.72          7.74         7.65 o                         
   4   1  16        299.33        333.77        16.88 o                         
   5   1  16        531.85        526.26        44.22 o                         
   6   1  16        130.30        150.94        10.18 o                         
   7   1  16          0.26          1.86         5.87 o                         
  -7   2  16          1.53          3.62         3.70 o                         
  -6   2  16        258.97        257.34        11.60 o                         
  -5   2  16        167.11        169.08        16.76 o                         
  -4   2  16        134.07        145.92        13.77 o                         
  -3   2  16         66.68        102.54        11.52 o                         
  -2   2  16        378.01        420.81        15.94 o                         
  -1   2  16          3.11         15.72         5.26 o                         
   0   2  16         22.17         27.96         6.39 o                         
   1   2  16        198.24        184.25        11.53 o                         
   2   2  16        110.08         88.74        10.27 o                         
   3   2  16        108.65        113.46        11.59 o                         
   4   2  16        211.76        204.04        12.05 o                         
   5   2  16         15.83         22.77         9.29 o                         
   6   2  16        508.45        521.60        23.70 o                         
   7   2  16          0.93         -0.25         7.00 o                         
  -7   3  16          3.71          4.19         4.22 o                         
  -6   3  16         19.36         19.02         5.37 o                         
  -5   3  16        327.20        340.64        18.71 o                         
  -4   3  16         76.62         72.04         9.23 o                         
  -3   3  16        285.71        265.40        14.63 o                         
  -2   3  16        147.15        154.30        10.53 o                         
  -1   3  16         11.69          9.39         5.69 o                         
   0   3  16          2.29          2.44         5.23 o                         
   1   3  16        649.46        665.37        22.85 o                         
   2   3  16         79.22         95.77         9.36 o                         
   3   3  16        398.78        443.26        19.60 o                         
   4   3  16        154.12        145.94        11.44 o                         
   5   3  16          5.77          6.98         6.17 o                         
   6   3  16        177.44        200.25        13.38 o                         
   7   3  16        100.58        114.22        17.96 o                         
  -7   4  16         59.01         66.57         6.33 o                         
  -6   4  16          9.26         14.65         6.85 o                         
  -5   4  16        406.79        464.85        18.01 o                         
  -4   4  16        337.16        327.26        28.02 o                         
  -3   4  16        362.78        345.81        16.58 o                         
  -2   4  16         44.77         47.51         7.60 o                         
  -1   4  16        169.46        161.16         9.99 o                         
   0   4  16         25.63         25.30         5.80 o                         
   1   4  16        111.24        136.75         9.85 o                         
   2   4  16        443.14        395.65        23.36 o                         
   3   4  16        125.17        114.46        12.98 o                         
   4   4  16        365.39        354.05        27.64 o                         
   5   4  16         21.41         25.23         8.19 o                         
   6   4  16        210.40        219.14        17.70 o                         
   7   4  16          6.75          3.43         7.84 o                         
  -6   5  16          6.17          9.32         4.91 o                         
  -5   5  16        256.85        284.56        13.56 o                         
  -4   5  16          0.60          7.89         7.28 o                         
  -3   5  16        316.02        318.90        21.85 o                         
  -2   5  16        207.30        236.72        13.52 o                         
  -1   5  16         80.66         74.50         7.60 o                         
   0   5  16        151.20        146.05        11.84 o                         
   1   5  16          1.72          0.57         5.93 o                         
   2   5  16          3.84         11.85         7.04 o                         
   3   5  16        191.32        173.57        12.22 o                         
   4   5  16         67.19         90.07        23.30 o                         
   5   5  16        101.98         99.64         9.51 o                         
   6   5  16         14.60         33.62        10.01 o                         
   7   5  16         23.48         14.64         7.23 o                         
  -6   6  16          5.49          4.94         6.56 o                         
  -5   6  16          0.74         -4.95         6.89 o                         
  -4   6  16         50.20         48.07         8.92 o                         
  -3   6  16         71.80         72.86         8.41 o                         
  -2   6  16         27.68         19.55         6.96 o                         
  -1   6  16       1091.40       1063.88        36.88 o                         
   0   6  16        887.94        774.31        34.43 o                         
   1   6  16       1025.07        903.81        55.58 o                         
   2   6  16        254.82        266.37        22.66 o                         
   3   6  16         11.38         10.18         6.67 o                         
   4   6  16        123.53        141.86         9.82 o                         
   5   6  16        227.32        241.71        43.22 o                         
   6   6  16          2.14         12.90         8.25 o                         
  -5   7  16         81.65         67.79        14.47 o                         
  -4   7  16          7.42         -4.50        12.90 o                         
  -3   7  16         63.05         44.28         9.47 o                         
  -2   7  16          6.54          8.79         6.87 o                         
  -1   7  16         40.68         34.20         9.29 o                         
   0   7  16          8.48         10.39         7.88 o                         
   1   7  16          0.23         13.25        14.02 o                         
   2   7  16         19.35         36.96         8.24 o                         
   3   7  16         23.45         16.94        15.15 o                         
   4   7  16        179.67        198.41        13.03 o                         
   5   7  16        121.12         99.44         8.77 o                         
  -2   8  16        152.87        155.58        46.48 o                         
  -1   8  16          4.15          8.23         7.34 o                         
   0   8  16         99.53         75.30        10.98 o                         
   1   8  16        122.54        122.48        18.65 o                         
   2   8  16        202.85        172.36        20.87 o                         
   3   8  16         37.12         42.47         7.14 o                         
   4   8  16        133.81         95.52        14.61 o                         
   0   9  16        195.47        176.76        17.96 o                         
   1   9  16          0.93          0.06         5.26 o                         
   2   9  16         17.24         19.97         5.45 o                         
  -3  -5  17         50.78         54.04        10.15 o                         
  -2  -5  17         39.23         47.81         6.70 o                         
  -1  -5  17        234.25        245.59        14.85 o                         
   0  -5  17        194.91        206.37        13.02 o                         
   1  -5  17          0.17          7.30         7.75 o                         
   2  -5  17          0.29         -0.59         5.80 o                         
   3  -5  17        160.13        155.87        12.25 o                         
  -4  -4  17         18.78         17.93         9.98 o                         
  -3  -4  17        287.19        257.40        12.09 o                         
  -2  -4  17        306.56        320.45        20.62 o                         
  -1  -4  17         82.92        109.87        10.34 o                         
   0  -4  17         27.32         27.17         9.12 o                         
   1  -4  17          0.06          3.42        13.52 o                         
   2  -4  17        109.00        107.48        12.45 o                         
   3  -4  17        193.28        178.32        12.18 o                         
   4  -4  17        177.58        150.93        19.42 o                         
  -5  -3  17         13.07         22.56         5.92 o                         
  -4  -3  17         11.23         10.31         9.27 o                         
  -3  -3  17        123.39        104.71        10.61 o                         
  -2  -3  17          1.66          7.40         9.39 o                         
  -1  -3  17        143.24        126.17        12.23 o                         
   0  -3  17         10.78          2.58         9.84 o                         
   1  -3  17        107.56         94.12        12.95 o                         
   2  -3  17        189.66        184.05        22.88 o                         
   3  -3  17         18.12         23.02         6.67 o                         
   4  -3  17        168.52        192.21        16.83 o                         
   5  -3  17         20.56         26.10         6.66 o                         
   6  -3  17        123.44        152.21        18.33 o                         
  -6  -2  17         16.10         17.23         5.76 o                         
  -5  -2  17        119.17        105.32         9.97 o                         
  -4  -2  17         41.70         49.58         7.51 o                         
  -3  -2  17        407.99        396.71        19.77 o                         
  -2  -2  17        187.54        190.52        17.56 o                         
  -1  -2  17         62.96         52.36         8.73 o                         
   0  -2  17         24.21         19.52        10.42 o                         
   1  -2  17         13.78          8.41         9.78 o                         
   2  -2  17         95.85         76.96        10.09 o                         
   3  -2  17         84.53         94.32        18.16 o                         
   4  -2  17          1.16         11.77         6.90 o                         
   5  -2  17         25.98         29.68         7.23 o                         
   6  -2  17          9.84         24.63         6.99 o                         
  -6  -1  17         16.17         23.40         7.80 o                         
  -5  -1  17        373.83        428.88        34.34 o                         
  -4  -1  17        315.93        294.31        16.94 o                         
  -3  -1  17         11.15          5.80        14.93 o                         
  -2  -1  17        521.80        496.21        20.03 o                         
  -1  -1  17         14.26          8.82         7.26 o                         
   0  -1  17       1297.25       1365.06        43.18 o                         
   1  -1  17         59.90         60.15        23.82 o                         
   2  -1  17        245.29        250.62        26.71 o                         
   3  -1  17          4.77          1.17         7.93 o                         
   4  -1  17        134.43        121.56        10.85 o                         
   5  -1  17         41.10         27.80         7.70 o                         
   6  -1  17        969.93       1038.15        36.05 o                         
   7  -1  17        106.81        110.29         9.33 o                         
  -6   0  17         86.94         85.66         7.93 o                         
  -5   0  17        103.51        136.31        13.13 o                         
  -4   0  17         22.68         14.73        10.62 o                         
  -3   0  17         58.23         57.93         7.92 o                         
  -2   0  17          3.59         -1.44         7.56 o                         
  -1   0  17          7.59         10.43         6.09 o                         
   0   0  17        768.17        753.98        22.69 o                         
   1   0  17         27.40         31.84         9.40 o                         
   2   0  17        244.32        199.27        14.41 o                         
   3   0  17          0.35         14.36         9.60 o                         
   4   0  17        366.20        344.41        25.11 o                         
   5   0  17          0.97          7.19         7.56 o                         
   6   0  17        237.75        254.23        19.45 o                         
   7   0  17         22.78         12.14         6.83 o                         
  -7   1  17        100.05        112.03         6.44 o                         
  -6   1  17          1.54         -4.06         5.27 o                         
  -5   1  17        434.92        455.68        14.55 o                         
  -4   1  17          0.45          8.22         9.73 o                         
  -3   1  17        205.25        206.87        11.37 o                         
  -2   1  17        538.47        580.99        17.22 o                         
  -1   1  17         72.45         61.95         7.60 o                         
   0   1  17         11.58         13.97         6.04 o                         
   1   1  17          6.17         15.80         6.72 o                         
   2   1  17        572.52        532.17        50.45 o                         
   3   1  17         99.86        117.89        26.60 o                         
   4   1  17         55.13         43.45        12.70 o                         
   5   1  17          0.40         11.18         8.60 o                         
   6   1  17         30.22         31.07         6.45 o                         
   7   1  17          0.17         16.38        10.84 o                         
  -7   2  17         33.55         37.70         5.16 o                         
  -6   2  17         75.71        104.84         6.03 o                         
  -5   2  17         57.17         53.94         7.19 o                         
  -4   2  17        413.21        490.83        27.42 o                         
  -3   2  17        139.90        157.72        11.46 o                         
  -2   2  17        199.55        218.21        10.68 o                         
  -1   2  17          0.72          0.16         5.91 o                         
   0   2  17        112.25        100.46         8.66 o                         
   1   2  17        159.67        174.37        13.43 o                         
   2   2  17        735.61        718.61        23.98 o                         
   3   2  17          3.04          6.91         9.15 o                         
   4   2  17        149.95        140.00        13.81 o                         
   5   2  17        238.51        268.52        16.89 o                         
   6   2  17        282.58        301.10        16.99 o                         
   7   2  17        115.11        118.65        12.00 o                         
  -6   3  17         10.29         19.87         4.74 o                         
  -5   3  17          0.36          1.04         5.43 o                         
  -4   3  17        794.88        846.04        38.22 o                         
  -3   3  17         30.14         30.48         7.88 o                         
  -2   3  17         14.86         15.15         6.75 o                         
  -1   3  17        167.20        154.30         9.19 o                         
   0   3  17         97.57        103.92         9.70 o                         
   1   3  17        289.42        305.01        13.66 o                         
   2   3  17        455.73        411.53        17.77 o                         
   3   3  17         67.78         67.02        11.05 o                         
   4   3  17        518.27        575.63        47.63 o                         
   5   3  17        147.77        174.36        35.77 o                         
   6   3  17         98.24        144.65        21.84 o                         
   7   3  17        366.84        393.91        29.69 o                         
  -6   4  17        182.52        214.32        15.70 o                         
  -5   4  17         11.40          1.90         6.52 o                         
  -4   4  17         95.93        127.17        18.70 o                         
  -3   4  17         45.17         78.42        15.67 o                         
  -2   4  17         19.97         14.43         7.14 o                         
  -1   4  17        179.78        186.86        17.05 o                         
   0   4  17        217.81        221.38        12.19 o                         
   1   4  17         87.77         88.58         8.52 o                         
   2   4  17       1006.54        969.79        33.53 o                         
   3   4  17         25.37         20.09         8.89 o                         
   4   4  17        253.33        269.95        19.44 o                         
   5   4  17         19.83         18.98         7.82 o                         
   6   4  17         69.04         78.25        14.67 o                         
   7   4  17        199.60        165.46        16.97 o                         
  -6   5  17        134.20        170.09         8.82 o                         
  -5   5  17        160.65        149.92         9.64 o                         
  -4   5  17         48.19         53.07         7.73 o                         
  -3   5  17        107.93        133.20        24.22 o                         
  -2   5  17        250.53        234.16        18.99 o                         
  -1   5  17         12.95         19.43         7.56 o                         
   0   5  17        844.89        798.48        39.35 o                         
   1   5  17        341.26        343.16        13.59 o                         
   2   5  17        256.80        237.55        16.59 o                         
   3   5  17        671.19        693.02        33.50 o                         
   4   5  17        226.64        243.65        13.09 o                         
   5   5  17         58.56         88.85         9.81 o                         
   6   5  17         55.29         60.69         9.84 o                         
  -5   6  17        116.63        123.03         8.50 o                         
  -4   6  17          1.73          1.45         7.38 o                         
  -3   6  17        867.80        892.16        66.62 o                         
  -2   6  17        292.23        342.85        22.74 o                         
  -1   6  17         96.06         92.38        11.52 o                         
   0   6  17         25.03          8.22        10.69 o                         
   1   6  17          6.94          0.04         9.27 o                         
   2   6  17          0.77         -4.91         7.40 o                         
   3   6  17         45.71         43.99         7.58 o                         
   4   6  17         33.63         19.59         7.09 o                         
   5   6  17        251.54        211.23        15.88 o                         
   6   6  17          1.58         10.54         6.88 o                         
  -4   7  17        110.46        118.07        18.22 o                         
  -3   7  17         45.68         36.38        10.65 o                         
  -2   7  17        122.31        166.74        16.51 o                         
  -1   7  17          0.08          6.68         7.75 o                         
   0   7  17         84.01         74.08         9.90 o                         
   1   7  17         38.61         48.77        15.83 o                         
   2   7  17        267.48        245.78        26.90 o                         
   3   7  17        405.66        385.71        17.84 o                         
   4   7  17        173.16        145.56        10.51 o                         
   5   7  17          4.43          9.76         5.19 o                         
  -2   8  17          0.05          1.92        11.17 o                         
  -1   8  17         10.80          3.83        11.81 o                         
   0   8  17          5.75          1.97        10.85 o                         
   1   8  17         40.37         45.14         7.06 o                         
   2   8  17         29.86         26.14         6.86 o                         
   3   8  17         70.69         61.27         9.30 o                         
  -1  -5  18         79.33         79.66         6.86 o                         
   0  -5  18          0.57          3.12         4.62 o                         
   1  -5  18         22.45         15.99         5.82 o                         
   2  -5  18         26.26         32.92         7.96 o                         
  -3  -4  18         48.36         31.05         6.36 o                         
  -2  -4  18        459.92        435.01        19.45 o                         
  -1  -4  18        433.22        418.75        23.23 o                         
   0  -4  18         16.65         24.31         8.86 o                         
   1  -4  18         24.11          4.12         8.19 o                         
   2  -4  18        119.80        123.64        20.69 o                         
   3  -4  18          6.85         -0.98         6.74 o                         
  -4  -3  18        218.52        250.83        15.92 o                         
  -3  -3  18          1.38          1.84         5.81 o                         
  -2  -3  18        252.92        253.79        13.14 o                         
  -1  -3  18         10.89          8.92        13.41 o                         
   0  -3  18          0.32          2.47        12.80 o                         
   1  -3  18          0.96          6.22         8.77 o                         
   2  -3  18        330.76        324.72        33.84 o                         
   3  -3  18         51.41         79.97         9.37 o                         
   4  -3  18          5.03          4.42         6.54 o                         
   5  -3  18          4.85          0.22         7.45 o                         
  -5  -2  18        119.51        157.40        10.67 o                         
  -4  -2  18        352.97        335.76        15.52 o                         
  -3  -2  18        329.26        314.23        14.86 o                         
  -2  -2  18          0.01          1.01         6.78 o                         
  -1  -2  18        276.61        251.06        23.08 o                         
   0  -2  18         40.97         35.71        11.04 o                         
   1  -2  18         49.16         44.46         8.96 o                         
   2  -2  18        492.45        481.32        27.38 o                         
   3  -2  18        299.35        331.03        32.99 o                         
   4  -2  18         52.04         48.33         7.97 o                         
   5  -2  18        210.86        259.04        23.42 o                         
   6  -2  18         26.18         31.32         6.39 o                         
  -6  -1  18        291.50        303.08        12.00 o                         
  -5  -1  18         72.72         95.17        12.24 o                         
  -4  -1  18          6.88          9.05         7.30 o                         
  -3  -1  18          8.57         11.53         7.95 o                         
  -2  -1  18        159.64        151.86        16.89 o                         
  -1  -1  18         28.17         26.68         7.44 o                         
   0  -1  18          0.78         -0.24         9.08 o                         
   1  -1  18         89.34        110.65        23.29 o                         
   2  -1  18         51.03         38.00        12.21 o                         
   3  -1  18         77.21         75.39        13.22 o                         
   4  -1  18         27.35         24.64         7.62 o                         
   5  -1  18        330.64        377.81        29.07 o                         
   6  -1  18          9.38         14.10         5.60 o                         
  -6   0  18        439.69        473.74        18.83 o                         
  -5   0  18          9.10         14.27         5.52 o                         
  -4   0  18         59.27         63.12         7.87 o                         
  -3   0  18          5.99         17.85        14.71 o                         
  -2   0  18        727.70        792.41        43.02 o                         
  -1   0  18        379.62        379.09        20.49 o                         
   0   0  18          0.08          1.02         6.61 o                         
   1   0  18         29.29         28.87        10.55 o                         
   2   0  18         24.03         28.64         8.07 o                         
   3   0  18        241.66        266.31        20.50 o                         
   4   0  18          9.48         11.79        11.41 o                         
   5   0  18        110.73        139.83        10.91 o                         
   6   0  18         39.04         41.44         7.07 o                         
  -6   1  18          3.03         -2.44         5.52 o                         
  -5   1  18        229.17        208.20        10.37 o
[truncated: 40,663 more chars]
